# Supplementary material for: NUF2 overexpression contributes to epithelial ovarian cancer progression via ERBB3-mediated PI3K-AKT and MAPK signaling axes
Source: Front Oncol. 2022 Dec 21;12:1057198. doi: 10.3389/fonc.2022.1057198 (PMC9811817; doi:10.3389/fonc.2022.1057198)
Supplement: Supplementary file 5 [file DataSheet_1.xlsx]

## Sheet: Sheet1
Category	GO.ID	Term	Up	Down	DEG	Total	Pvalue	FDR	Up_Gene	Down_Gene
BP	GO:0016477	cell migration	269	34	303	1508	1.99969e-28	2.6034e-24	ENSG00000006210(CX3CL1),ENSG00000006606(CCL26),ENSG00000007908(SELE),ENSG00000008294(SPAG9),ENSG00000011465(DCN),ENSG00000019549(SNAI2),ENSG00000023902(PLEKHO1),ENSG00000026508(CD44),ENSG00000034510(TMSB10),ENSG00000044524(EPHA3),ENSG00000048052(HDAC9),ENSG00000050405(LIMA1),ENSG00000057149(SERPINB3),ENSG00000058085(LAMC2),ENSG00000058404(CAMK2B),ENSG00000058668(ATP2B4),ENSG00000065320(NTN1),ENSG…	ENSG00000054654(SYNE2),ENSG00000068024(HDAC4),ENSG00000082684(SEMA5B),ENSG00000103056(SMPD3),ENSG00000103257(SLC7A5),ENSG00000106804(C5),ENSG00000107099(DOCK8),ENSG00000109072(VTN),ENSG00000109101(FOXN1),ENSG00000110080(ST3GAL4),ENSG00000111087(GLI1),ENSG00000115266(APC2),ENSG00000122592(HOXA7),ENSG00000129474(AJUBA),ENSG00000131584(ACAP3),ENSG00000133056(PIK3C2B),ENSG00000135744(AGT),ENSG0000014…
CC	GO:0005576	extracellular region	508	132	640	4163	2.63027e-27	1.71217e-23	ENSG00000002745(WNT16),ENSG00000004939(SLC4A1),ENSG00000005001(PRSS22),ENSG00000006118(TMEM132A),ENSG00000006210(CX3CL1),ENSG00000006606(CCL26),ENSG00000007908(SELE),ENSG00000008294(SPAG9),ENSG00000008513(ST3GAL1),ENSG00000011347(SYT7),ENSG00000011422(PLAUR),ENSG00000011465(DCN),ENSG00000012124(CD22),ENSG00000012223(LTF),ENSG00000013563(DNASE1L1),ENSG00000013588(GPRC5A),ENSG00000013725(CD6),ENSG0…	ENSG00000006534(ALDH3B1),ENSG00000031698(SARS1),ENSG00000053108(FSTL4),ENSG00000054654(SYNE2),ENSG00000056736(IL17RB),ENSG00000065361(ERBB3),ENSG00000065621(GSTO2),ENSG00000065911(MTHFD2),ENSG00000066923(STAG3),ENSG00000070915(SLC12A3),ENSG00000073849(ST6GAL1),ENSG00000090861(AARS1),ENSG00000092621(PHGDH),ENSG00000092758(COL9A3),ENSG00000099910(KLHL22),ENSG00000101104(PABPC1L),ENSG00000102104(RS1…
BP	GO:0040011	locomotion	314	38	352	1882	5.32048e-27	2.30891e-23	ENSG00000006210(CX3CL1),ENSG00000006606(CCL26),ENSG00000007908(SELE),ENSG00000008294(SPAG9),ENSG00000011422(PLAUR),ENSG00000011465(DCN),ENSG00000018625(ATP1A2),ENSG00000019549(SNAI2),ENSG00000023902(PLEKHO1),ENSG00000026508(CD44),ENSG00000033327(GAB2),ENSG00000034510(TMSB10),ENSG00000044524(EPHA3),ENSG00000048052(HDAC9),ENSG00000050405(LIMA1),ENSG00000057149(SERPINB3),ENSG00000058085(LAMC2),ENSG0…	ENSG00000054654(SYNE2),ENSG00000065361(ERBB3),ENSG00000068024(HDAC4),ENSG00000082684(SEMA5B),ENSG00000103056(SMPD3),ENSG00000103257(SLC7A5),ENSG00000106804(C5),ENSG00000107099(DOCK8),ENSG00000109072(VTN),ENSG00000109101(FOXN1),ENSG00000110080(ST3GAL4),ENSG00000111087(GLI1),ENSG00000115266(APC2),ENSG00000122592(HOXA7),ENSG00000129474(AJUBA),ENSG00000131584(ACAP3),ENSG00000133056(PIK3C2B),ENSG00000…
BP	GO:0048870	cell motility	284	36	320	1683	1.13371e-25	2.95196e-22	ENSG00000006210(CX3CL1),ENSG00000006606(CCL26),ENSG00000007908(SELE),ENSG00000008294(SPAG9),ENSG00000011465(DCN),ENSG00000019549(SNAI2),ENSG00000023902(PLEKHO1),ENSG00000026508(CD44),ENSG00000034510(TMSB10),ENSG00000044524(EPHA3),ENSG00000048052(HDAC9),ENSG00000050405(LIMA1),ENSG00000057149(SERPINB3),ENSG00000058085(LAMC2),ENSG00000058404(CAMK2B),ENSG00000058668(ATP2B4),ENSG00000065320(NTN1),ENSG…	ENSG00000054654(SYNE2),ENSG00000065361(ERBB3),ENSG00000068024(HDAC4),ENSG00000082684(SEMA5B),ENSG00000103056(SMPD3),ENSG00000103257(SLC7A5),ENSG00000106804(C5),ENSG00000107099(DOCK8),ENSG00000109072(VTN),ENSG00000109101(FOXN1),ENSG00000110080(ST3GAL4),ENSG00000111087(GLI1),ENSG00000115266(APC2),ENSG00000122592(HOXA7),ENSG00000129474(AJUBA),ENSG00000131584(ACAP3),ENSG00000133056(PIK3C2B),ENSG00000…
BP	GO:0051674	localization of cell	284	36	320	1683	1.13371e-25	2.95196e-22	ENSG00000006210(CX3CL1),ENSG00000006606(CCL26),ENSG00000007908(SELE),ENSG00000008294(SPAG9),ENSG00000011465(DCN),ENSG00000019549(SNAI2),ENSG00000023902(PLEKHO1),ENSG00000026508(CD44),ENSG00000034510(TMSB10),ENSG00000044524(EPHA3),ENSG00000048052(HDAC9),ENSG00000050405(LIMA1),ENSG00000057149(SERPINB3),ENSG00000058085(LAMC2),ENSG00000058404(CAMK2B),ENSG00000058668(ATP2B4),ENSG00000065320(NTN1),ENSG…	ENSG00000054654(SYNE2),ENSG00000065361(ERBB3),ENSG00000068024(HDAC4),ENSG00000082684(SEMA5B),ENSG00000103056(SMPD3),ENSG00000103257(SLC7A5),ENSG00000106804(C5),ENSG00000107099(DOCK8),ENSG00000109072(VTN),ENSG00000109101(FOXN1),ENSG00000110080(ST3GAL4),ENSG00000111087(GLI1),ENSG00000115266(APC2),ENSG00000122592(HOXA7),ENSG00000129474(AJUBA),ENSG00000131584(ACAP3),ENSG00000133056(PIK3C2B),ENSG00000…
BP	GO:0006928	movement of cell or subcellular component	337	45	382	2163	2.09021e-24	4.5354e-21	ENSG00000006210(CX3CL1),ENSG00000006606(CCL26),ENSG00000007908(SELE),ENSG00000008294(SPAG9),ENSG00000011465(DCN),ENSG00000018625(ATP1A2),ENSG00000019549(SNAI2),ENSG00000023902(PLEKHO1),ENSG00000026025(VIM),ENSG00000026508(CD44),ENSG00000033327(GAB2),ENSG00000034510(TMSB10),ENSG00000044524(EPHA3),ENSG00000048052(HDAC9),ENSG00000050405(LIMA1),ENSG00000057149(SERPINB3),ENSG00000057294(PKP2),ENSG0000…	ENSG00000054654(SYNE2),ENSG00000065361(ERBB3),ENSG00000068024(HDAC4),ENSG00000082684(SEMA5B),ENSG00000103056(SMPD3),ENSG00000103257(SLC7A5),ENSG00000106804(C5),ENSG00000107099(DOCK8),ENSG00000109072(VTN),ENSG00000109101(FOXN1),ENSG00000110080(ST3GAL4),ENSG00000111087(GLI1),ENSG00000115266(APC2),ENSG00000122592(HOXA7),ENSG00000129474(AJUBA),ENSG00000131584(ACAP3),ENSG00000133056(PIK3C2B),ENSG00000…
BP	GO:2000145	regulation of cell motility	188	22	210	962	3.25575e-24	6.05523e-21	ENSG00000006210(CX3CL1),ENSG00000006606(CCL26),ENSG00000007908(SELE),ENSG00000008294(SPAG9),ENSG00000011465(DCN),ENSG00000019549(SNAI2),ENSG00000034510(TMSB10),ENSG00000048052(HDAC9),ENSG00000057149(SERPINB3),ENSG00000058085(LAMC2),ENSG00000058404(CAMK2B),ENSG00000058668(ATP2B4),ENSG00000065320(NTN1),ENSG00000066056(TIE1),ENSG00000067798(NAV3),ENSG00000070808(CAMK2A),ENSG00000072786(STK10),ENSG00…	ENSG00000054654(SYNE2),ENSG00000065361(ERBB3),ENSG00000068024(HDAC4),ENSG00000082684(SEMA5B),ENSG00000103056(SMPD3),ENSG00000106804(C5),ENSG00000107099(DOCK8),ENSG00000109072(VTN),ENSG00000110080(ST3GAL4),ENSG00000111087(GLI1),ENSG00000122592(HOXA7),ENSG00000129474(AJUBA),ENSG00000135744(AGT),ENSG00000143013(LMO4),ENSG00000159640(ACE),ENSG00000161921(CXCL16),ENSG00000167103(PIP5KL1),ENSG000001688…
BP	GO:0030334	regulation of cell migration	179	21	200	900	4.59757e-24	6.37629e-21	ENSG00000006210(CX3CL1),ENSG00000006606(CCL26),ENSG00000007908(SELE),ENSG00000008294(SPAG9),ENSG00000011465(DCN),ENSG00000019549(SNAI2),ENSG00000034510(TMSB10),ENSG00000048052(HDAC9),ENSG00000057149(SERPINB3),ENSG00000058085(LAMC2),ENSG00000058404(CAMK2B),ENSG00000058668(ATP2B4),ENSG00000065320(NTN1),ENSG00000066056(TIE1),ENSG00000067798(NAV3),ENSG00000070808(CAMK2A),ENSG00000072786(STK10),ENSG00…	ENSG00000054654(SYNE2),ENSG00000068024(HDAC4),ENSG00000082684(SEMA5B),ENSG00000103056(SMPD3),ENSG00000106804(C5),ENSG00000107099(DOCK8),ENSG00000109072(VTN),ENSG00000110080(ST3GAL4),ENSG00000111087(GLI1),ENSG00000122592(HOXA7),ENSG00000129474(AJUBA),ENSG00000135744(AGT),ENSG00000143013(LMO4),ENSG00000159640(ACE),ENSG00000161921(CXCL16),ENSG00000167103(PIP5KL1),ENSG00000168874(ATOH8),ENSG000001731…
BP	GO:0040012	regulation of locomotion	194	22	216	1004	4.87171e-24	6.37629e-21	ENSG00000006210(CX3CL1),ENSG00000006606(CCL26),ENSG00000007908(SELE),ENSG00000008294(SPAG9),ENSG00000011465(DCN),ENSG00000019549(SNAI2),ENSG00000034510(TMSB10),ENSG00000048052(HDAC9),ENSG00000057149(SERPINB3),ENSG00000058085(LAMC2),ENSG00000058404(CAMK2B),ENSG00000058668(ATP2B4),ENSG00000065320(NTN1),ENSG00000066056(TIE1),ENSG00000067798(NAV3),ENSG00000070808(CAMK2A),ENSG00000072786(STK10),ENSG00…	ENSG00000054654(SYNE2),ENSG00000065361(ERBB3),ENSG00000068024(HDAC4),ENSG00000082684(SEMA5B),ENSG00000103056(SMPD3),ENSG00000106804(C5),ENSG00000107099(DOCK8),ENSG00000109072(VTN),ENSG00000110080(ST3GAL4),ENSG00000111087(GLI1),ENSG00000122592(HOXA7),ENSG00000129474(AJUBA),ENSG00000135744(AGT),ENSG00000143013(LMO4),ENSG00000159640(ACE),ENSG00000161921(CXCL16),ENSG00000167103(PIP5KL1),ENSG000001688…
BP	GO:0051270	regulation of cellular component movement	200	23	223	1050	4.89768e-24	6.37629e-21	ENSG00000006210(CX3CL1),ENSG00000006606(CCL26),ENSG00000007908(SELE),ENSG00000008294(SPAG9),ENSG00000011465(DCN),ENSG00000018625(ATP1A2),ENSG00000019549(SNAI2),ENSG00000034510(TMSB10),ENSG00000048052(HDAC9),ENSG00000057149(SERPINB3),ENSG00000057294(PKP2),ENSG00000058085(LAMC2),ENSG00000058404(CAMK2B),ENSG00000058668(ATP2B4),ENSG00000065320(NTN1),ENSG00000066056(TIE1),ENSG00000067798(NAV3),ENSG000…	ENSG00000054654(SYNE2),ENSG00000065361(ERBB3),ENSG00000068024(HDAC4),ENSG00000082684(SEMA5B),ENSG00000103056(SMPD3),ENSG00000106804(C5),ENSG00000107099(DOCK8),ENSG00000109072(VTN),ENSG00000110080(ST3GAL4),ENSG00000111087(GLI1),ENSG00000122592(HOXA7),ENSG00000129474(AJUBA),ENSG00000135744(AGT),ENSG00000143013(LMO4),ENSG00000159640(ACE),ENSG00000161921(CXCL16),ENSG00000167103(PIP5KL1),ENSG000001688…
BP	GO:0051239	regulation of multicellular organismal process	448	71	519	3291	5.88077e-22	6.96016e-19	ENSG00000006210(CX3CL1),ENSG00000006837(CDKL3),ENSG00000008294(SPAG9),ENSG00000010671(BTK),ENSG00000011347(SYT7),ENSG00000011422(PLAUR),ENSG00000011465(DCN),ENSG00000012223(LTF),ENSG00000013725(CD6),ENSG00000018625(ATP1A2),ENSG00000019549(SNAI2),ENSG00000023445(BIRC3),ENSG00000026025(VIM),ENSG00000027075(PRKCH),ENSG00000028137(TNFRSF1B),ENSG00000028277(POU2F2),ENSG00000042832(TG),ENSG00000044524(…	ENSG00000007314(SCN4A),ENSG00000013503(POLR3B),ENSG00000016402(IL20RA),ENSG00000031698(SARS1),ENSG00000049246(PER3),ENSG00000053108(FSTL4),ENSG00000056736(IL17RB),ENSG00000065361(ERBB3),ENSG00000068024(HDAC4),ENSG00000082684(SEMA5B),ENSG00000083290(ULK2),ENSG00000088888(MAVS),ENSG00000102981(PARD6A),ENSG00000103056(SMPD3),ENSG00000103257(SLC7A5),ENSG00000104325(DECR1),ENSG00000105662(CRTC1),ENSG0…
CC	GO:0005615	extracellular space	401	97	498	3187	8.47778e-22	9.19769e-19	ENSG00000002745(WNT16),ENSG00000004939(SLC4A1),ENSG00000005001(PRSS22),ENSG00000006118(TMEM132A),ENSG00000006210(CX3CL1),ENSG00000006606(CCL26),ENSG00000007908(SELE),ENSG00000008294(SPAG9),ENSG00000008513(ST3GAL1),ENSG00000011347(SYT7),ENSG00000011465(DCN),ENSG00000012124(CD22),ENSG00000012223(LTF),ENSG00000013588(GPRC5A),ENSG00000014914(MTMR11),ENSG00000026025(VIM),ENSG00000026508(CD44),ENSG0000…	ENSG00000006534(ALDH3B1),ENSG00000031698(SARS1),ENSG00000054654(SYNE2),ENSG00000065361(ERBB3),ENSG00000065621(GSTO2),ENSG00000065911(MTHFD2),ENSG00000066923(STAG3),ENSG00000070915(SLC12A3),ENSG00000090861(AARS1),ENSG00000092621(PHGDH),ENSG00000092758(COL9A3),ENSG00000101104(PABPC1L),ENSG00000102104(RS1),ENSG00000103257(SLC7A5),ENSG00000104823(ECH1),ENSG00000105281(SLC1A5),ENSG00000106526(ACTR3C),…
BP	GO:0007166	cell surface receptor signaling pathway	423	62	485	3040	2.18175e-21	2.18494e-18	ENSG00000002745(WNT16),ENSG00000006210(CX3CL1),ENSG00000006606(CCL26),ENSG00000008735(MAPK8IP2),ENSG00000010310(GIPR),ENSG00000010671(BTK),ENSG00000011422(PLAUR),ENSG00000011465(DCN),ENSG00000012124(CD22),ENSG00000012223(LTF),ENSG00000013588(GPRC5A),ENSG00000013725(CD6),ENSG00000019549(SNAI2),ENSG00000023445(BIRC3),ENSG00000026025(VIM),ENSG00000026508(CD44),ENSG00000027075(PRKCH),ENSG00000027644(…	ENSG00000015171(ZMYND11),ENSG00000016402(IL20RA),ENSG00000053108(FSTL4),ENSG00000056736(IL17RB),ENSG00000065361(ERBB3),ENSG00000069275(NUCKS1),ENSG00000080293(SCTR),ENSG00000082684(SEMA5B),ENSG00000088888(MAVS),ENSG00000099957(P2RX6),ENSG00000102981(PARD6A),ENSG00000103056(SMPD3),ENSG00000106804(C5),ENSG00000107295(SH3GL2),ENSG00000107829(FBXW4),ENSG00000109072(VTN),ENSG00000111087(GLI1),ENSG0000…
BP	GO:0032879	regulation of localization	389	64	453	2812	1.17846e-20	1.09588e-17	ENSG00000002822(MAD1L1),ENSG00000006210(CX3CL1),ENSG00000006606(CCL26),ENSG00000007516(BAIAP3),ENSG00000007908(SELE),ENSG00000008294(SPAG9),ENSG00000008735(MAPK8IP2),ENSG00000010310(GIPR),ENSG00000011347(SYT7),ENSG00000011465(DCN),ENSG00000012124(CD22),ENSG00000018625(ATP1A2),ENSG00000019549(SNAI2),ENSG00000026559(KCNG1),ENSG00000027075(PRKCH),ENSG00000028137(TNFRSF1B),ENSG00000033327(GAB2),ENSG0…	ENSG00000007314(SCN4A),ENSG00000008130(NADK),ENSG00000054654(SYNE2),ENSG00000065361(ERBB3),ENSG00000068024(HDAC4),ENSG00000069535(MAOB),ENSG00000082684(SEMA5B),ENSG00000088888(MAVS),ENSG00000100889(PCK2),ENSG00000102981(PARD6A),ENSG00000103056(SMPD3),ENSG00000106804(C5),ENSG00000107099(DOCK8),ENSG00000107295(SH3GL2),ENSG00000108984(MAP2K6),ENSG00000109072(VTN),ENSG00000110080(ST3GAL4),ENSG0000011…
BP	GO:0022610	biological adhesion	235	39	274	1474	2.07153e-20	1.79795e-17	ENSG00000002822(MAD1L1),ENSG00000006210(CX3CL1),ENSG00000007908(SELE),ENSG00000011422(PLAUR),ENSG00000012124(CD22),ENSG00000012223(LTF),ENSG00000013725(CD6),ENSG00000019549(SNAI2),ENSG00000026508(CD44),ENSG00000040731(CDH10),ENSG00000041982(TNC),ENSG00000044524(EPHA3),ENSG00000057294(PKP2),ENSG00000058085(LAMC2),ENSG00000062038(CDH3),ENSG00000065320(NTN1),ENSG00000065618(COL17A1),ENSG00000070759(…	ENSG00000065361(ERBB3),ENSG00000102104(RS1),ENSG00000106714(CNTNAP3),ENSG00000106823(ECM2),ENSG00000106927(AMBP),ENSG00000107099(DOCK8),ENSG00000109072(VTN),ENSG00000110080(ST3GAL4),ENSG00000113248(PCDHB15),ENSG00000120327(PCDHB14),ENSG00000122592(HOXA7),ENSG00000124006(OBSL1),ENSG00000128283(CDC42EP1),ENSG00000129474(AJUBA),ENSG00000130707(ASS1),ENSG00000133710(SPINK5),ENSG00000143126(CELSR2),EN…
BP	GO:0009605	response to external stimulus	386	72	458	2862	2.55221e-20	2.0767e-17	ENSG00000006210(CX3CL1),ENSG00000006606(CCL26),ENSG00000007908(SELE),ENSG00000010310(GIPR),ENSG00000010671(BTK),ENSG00000011422(PLAUR),ENSG00000011465(DCN),ENSG00000012223(LTF),ENSG00000013725(CD6),ENSG00000018625(ATP1A2),ENSG00000019186(CYP24A1),ENSG00000019549(SNAI2),ENSG00000023445(BIRC3),ENSG00000025039(RRAGD),ENSG00000026025(VIM),ENSG00000026508(CD44),ENSG00000028137(TNFRSF1B),ENSG0000002827…	ENSG00000013503(POLR3B),ENSG00000015171(ZMYND11),ENSG00000021826(CPS1),ENSG00000049246(PER3),ENSG00000056736(IL17RB),ENSG00000068024(HDAC4),ENSG00000069535(MAOB),ENSG00000070669(ASNS),ENSG00000071655(MBD3),ENSG00000080293(SCTR),ENSG00000082684(SEMA5B),ENSG00000083290(ULK2),ENSG00000088888(MAVS),ENSG00000099957(P2RX6),ENSG00000100889(PCK2),ENSG00000102104(RS1),ENSG00000105662(CRTC1),ENSG0000010680…
BP	GO:0007155	cell adhesion	233	39	272	1467	4.25192e-20	3.25622e-17	ENSG00000002822(MAD1L1),ENSG00000006210(CX3CL1),ENSG00000007908(SELE),ENSG00000011422(PLAUR),ENSG00000012124(CD22),ENSG00000013725(CD6),ENSG00000019549(SNAI2),ENSG00000026508(CD44),ENSG00000040731(CDH10),ENSG00000041982(TNC),ENSG00000044524(EPHA3),ENSG00000057294(PKP2),ENSG00000058085(LAMC2),ENSG00000062038(CDH3),ENSG00000065320(NTN1),ENSG00000065618(COL17A1),ENSG00000070759(TESK2),ENSG0000007088…	ENSG00000065361(ERBB3),ENSG00000102104(RS1),ENSG00000106714(CNTNAP3),ENSG00000106823(ECM2),ENSG00000106927(AMBP),ENSG00000107099(DOCK8),ENSG00000109072(VTN),ENSG00000110080(ST3GAL4),ENSG00000113248(PCDHB15),ENSG00000120327(PCDHB14),ENSG00000122592(HOXA7),ENSG00000124006(OBSL1),ENSG00000128283(CDC42EP1),ENSG00000129474(AJUBA),ENSG00000130707(ASS1),ENSG00000133710(SPINK5),ENSG00000143126(CELSR2),EN…
CC	GO:0071944	cell periphery	600	165	765	5504	5.46609e-20	3.9535e-17	ENSG00000004939(SLC4A1),ENSG00000006210(CX3CL1),ENSG00000007516(BAIAP3),ENSG00000007908(SELE),ENSG00000008118(CAMK1G),ENSG00000010310(GIPR),ENSG00000010671(BTK),ENSG00000011083(SLC6A7),ENSG00000011105(TSPAN9),ENSG00000011347(SYT7),ENSG00000011422(PLAUR),ENSG00000012124(CD22),ENSG00000012223(LTF),ENSG00000013588(GPRC5A),ENSG00000013725(CD6),ENSG00000015520(NPC1L1),ENSG00000018625(ATP1A2),ENSG00000…	ENSG00000006534(ALDH3B1),ENSG00000006611(USH1C),ENSG00000007314(SCN4A),ENSG00000016402(IL20RA),ENSG00000054654(SYNE2),ENSG00000056736(IL17RB),ENSG00000065361(ERBB3),ENSG00000070915(SLC12A3),ENSG00000073067(CYP2W1),ENSG00000076344(RGS11),ENSG00000080293(SCTR),ENSG00000091262(ABCC6),ENSG00000099957(P2RX6),ENSG00000102104(RS1),ENSG00000102981(PARD6A),ENSG00000103056(SMPD3),ENSG00000103257(SLC7A5),EN…
BP	GO:0040017	positive regulation of locomotion	123	12	135	573	9.90479e-19	6.78687e-16	ENSG00000006210(CX3CL1),ENSG00000006606(CCL26),ENSG00000007908(SELE),ENSG00000008294(SPAG9),ENSG00000019549(SNAI2),ENSG00000048052(HDAC9),ENSG00000057149(SERPINB3),ENSG00000058085(LAMC2),ENSG00000065320(NTN1),ENSG00000073756(PTGS2),ENSG00000075073(TACR2),ENSG00000075223(SEMA3C),ENSG00000077782(FGFR1),ENSG00000078401(EDN1),ENSG00000081237(PTPRC),ENSG00000086991(NOX4),ENSG00000090339(ICAM1),ENSG000…	ENSG00000054654(SYNE2),ENSG00000068024(HDAC4),ENSG00000082684(SEMA5B),ENSG00000107099(DOCK8),ENSG00000109072(VTN),ENSG00000110080(ST3GAL4),ENSG00000111087(GLI1),ENSG00000135744(AGT),ENSG00000161921(CXCL16),ENSG00000168874(ATOH8),ENSG00000173156(RHOD),ENSG00000174951(FUT1)
BP	GO:0006954	inflammatory response	149	14	163	753	1.56837e-18	1.02093e-15	ENSG00000006210(CX3CL1),ENSG00000006606(CCL26),ENSG00000007908(SELE),ENSG00000010671(BTK),ENSG00000013725(CD6),ENSG00000023445(BIRC3),ENSG00000026508(CD44),ENSG00000028137(TNFRSF1B),ENSG00000048052(HDAC9),ENSG00000050730(TNIP3),ENSG00000069482(GAL),ENSG00000069667(RORA),ENSG00000073756(PTGS2),ENSG00000081041(CXCL2),ENSG00000081237(PTPRC),ENSG00000086991(NOX4),ENSG00000090339(ICAM1),ENSG0000009183…	ENSG00000056736(IL17RB),ENSG00000068024(HDAC4),ENSG00000106804(C5),ENSG00000121897(LIAS),ENSG00000130707(ASS1),ENSG00000130768(SMPDL3B),ENSG00000135744(AGT),ENSG00000150593(PDCD4),ENSG00000160703(NLRX1),ENSG00000164342(TLR3),ENSG00000174564(IL20RB),ENSG00000185010(F8),ENSG00000244731(C4A),ENSG00000245848(CEBPA)
BP	GO:0051240	positive regulation of multicellular organismal process	276	37	313	1809	2.09704e-18	1.30007e-15	ENSG00000006210(CX3CL1),ENSG00000006837(CDKL3),ENSG00000008294(SPAG9),ENSG00000010671(BTK),ENSG00000012223(LTF),ENSG00000013725(CD6),ENSG00000018625(ATP1A2),ENSG00000023445(BIRC3),ENSG00000027075(PRKCH),ENSG00000028137(TNFRSF1B),ENSG00000028277(POU2F2),ENSG00000044524(EPHA3),ENSG00000048052(HDAC9),ENSG00000057149(SERPINB3),ENSG00000058404(CAMK2B),ENSG00000064300(NGFR),ENSG00000065320(NTN1),ENSG00…	ENSG00000013503(POLR3B),ENSG00000056736(IL17RB),ENSG00000065361(ERBB3),ENSG00000068024(HDAC4),ENSG00000088888(MAVS),ENSG00000103257(SLC7A5),ENSG00000104325(DECR1),ENSG00000105662(CRTC1),ENSG00000106460(TMEM106B),ENSG00000106804(C5),ENSG00000109101(FOXN1),ENSG00000110080(ST3GAL4),ENSG00000111087(GLI1),ENSG00000116761(CTH),ENSG00000124006(OBSL1),ENSG00000128165(ADM2),ENSG00000132846(ZBED3),ENSG0000…
BP	GO:0051241	negative regulation of multicellular organismal process	217	19	236	1253	2.67797e-18	1.58475e-15	ENSG00000006210(CX3CL1),ENSG00000006837(CDKL3),ENSG00000008294(SPAG9),ENSG00000010671(BTK),ENSG00000011422(PLAUR),ENSG00000011465(DCN),ENSG00000012223(LTF),ENSG00000018625(ATP1A2),ENSG00000019549(SNAI2),ENSG00000026025(VIM),ENSG00000028137(TNFRSF1B),ENSG00000048052(HDAC9),ENSG00000058668(ATP2B4),ENSG00000062038(CDH3),ENSG00000064300(NGFR),ENSG00000065320(NTN1),ENSG00000066056(TIE1),ENSG0000006624…	ENSG00000031698(SARS1),ENSG00000053108(FSTL4),ENSG00000068024(HDAC4),ENSG00000082684(SEMA5B),ENSG00000083290(ULK2),ENSG00000088888(MAVS),ENSG00000108984(MAP2K6),ENSG00000109072(VTN),ENSG00000110245(APOC3),ENSG00000120057(SFRP5),ENSG00000122592(HOXA7),ENSG00000133710(SPINK5),ENSG00000135744(AGT),ENSG00000150593(PDCD4),ENSG00000153064(BANK1),ENSG00000160703(NLRX1),ENSG00000162337(LRP5),ENSG00000164…
BP	GO:0050900	leukocyte migration	105	10	115	461	4.33264e-18	2.45246e-15	ENSG00000006210(CX3CL1),ENSG00000006606(CCL26),ENSG00000007908(SELE),ENSG00000026508(CD44),ENSG00000072786(STK10),ENSG00000078401(EDN1),ENSG00000079385(CEACAM1),ENSG00000081041(CXCL2),ENSG00000088053(GP6),ENSG00000090339(ICAM1),ENSG00000092068(SLC7A8),ENSG00000100292(HMOX1),ENSG00000100311(PDGFB),ENSG00000100345(MYH9),ENSG00000101336(HCK),ENSG00000102879(CORO1A),ENSG00000102962(CCL22),ENSG0000010…	ENSG00000103056(SMPD3),ENSG00000103257(SLC7A5),ENSG00000106804(C5),ENSG00000107099(DOCK8),ENSG00000110080(ST3GAL4),ENSG00000122592(HOXA7),ENSG00000151012(SLC7A11),ENSG00000161921(CXCL16),ENSG00000168003(SLC3A2),ENSG00000204936(CD177)
BP	GO:0030335	positive regulation of cell migration	115	12	127	535	5.81461e-18	3.15418e-15	ENSG00000006210(CX3CL1),ENSG00000006606(CCL26),ENSG00000007908(SELE),ENSG00000008294(SPAG9),ENSG00000019549(SNAI2),ENSG00000048052(HDAC9),ENSG00000057149(SERPINB3),ENSG00000058085(LAMC2),ENSG00000073756(PTGS2),ENSG00000075223(SEMA3C),ENSG00000077782(FGFR1),ENSG00000078401(EDN1),ENSG00000081237(PTPRC),ENSG00000086991(NOX4),ENSG00000090339(ICAM1),ENSG00000100292(HMOX1),ENSG00000100311(PDGFB),ENSG00…	ENSG00000054654(SYNE2),ENSG00000068024(HDAC4),ENSG00000082684(SEMA5B),ENSG00000107099(DOCK8),ENSG00000109072(VTN),ENSG00000110080(ST3GAL4),ENSG00000111087(GLI1),ENSG00000135744(AGT),ENSG00000161921(CXCL16),ENSG00000168874(ATOH8),ENSG00000173156(RHOD),ENSG00000174951(FUT1)
BP	GO:0051272	positive regulation of cellular component movement	120	13	133	575	9.37287e-18	4.88102e-15	ENSG00000006210(CX3CL1),ENSG00000006606(CCL26),ENSG00000007908(SELE),ENSG00000008294(SPAG9),ENSG00000019549(SNAI2),ENSG00000048052(HDAC9),ENSG00000057149(SERPINB3),ENSG00000058085(LAMC2),ENSG00000065320(NTN1),ENSG00000073756(PTGS2),ENSG00000075073(TACR2),ENSG00000075223(SEMA3C),ENSG00000077782(FGFR1),ENSG00000078401(EDN1),ENSG00000081237(PTPRC),ENSG00000086991(NOX4),ENSG00000090339(ICAM1),ENSG000…	ENSG00000054654(SYNE2),ENSG00000068024(HDAC4),ENSG00000082684(SEMA5B),ENSG00000107099(DOCK8),ENSG00000109072(VTN),ENSG00000110080(ST3GAL4),ENSG00000111087(GLI1),ENSG00000135744(AGT),ENSG00000161921(CXCL16),ENSG00000168874(ATOH8),ENSG00000170703(TTLL6),ENSG00000173156(RHOD),ENSG00000174951(FUT1)
BP	GO:2000147	positive regulation of cell motility	118	12	130	557	1.0252e-17	5.13347e-15	ENSG00000006210(CX3CL1),ENSG00000006606(CCL26),ENSG00000007908(SELE),ENSG00000008294(SPAG9),ENSG00000019549(SNAI2),ENSG00000048052(HDAC9),ENSG00000057149(SERPINB3),ENSG00000058085(LAMC2),ENSG00000065320(NTN1),ENSG00000073756(PTGS2),ENSG00000075073(TACR2),ENSG00000075223(SEMA3C),ENSG00000077782(FGFR1),ENSG00000078401(EDN1),ENSG00000081237(PTPRC),ENSG00000086991(NOX4),ENSG00000090339(ICAM1),ENSG000…	ENSG00000054654(SYNE2),ENSG00000068024(HDAC4),ENSG00000082684(SEMA5B),ENSG00000107099(DOCK8),ENSG00000109072(VTN),ENSG00000110080(ST3GAL4),ENSG00000111087(GLI1),ENSG00000135744(AGT),ENSG00000161921(CXCL16),ENSG00000168874(ATOH8),ENSG00000173156(RHOD),ENSG00000174951(FUT1)
BP	GO:0009653	anatomical structure morphogenesis	376	57	433	2753	1.08767e-17	5.24459e-15	ENSG00000002745(WNT16),ENSG00000006210(CX3CL1),ENSG00000006837(CDKL3),ENSG00000008294(SPAG9),ENSG00000008735(MAPK8IP2),ENSG00000011465(DCN),ENSG00000012223(LTF),ENSG00000019549(SNAI2),ENSG00000023902(PLEKHO1),ENSG00000026508(CD44),ENSG00000028137(TNFRSF1B),ENSG00000033327(GAB2),ENSG00000040731(CDH10),ENSG00000041982(TNC),ENSG00000044524(EPHA3),ENSG00000048052(HDAC9),ENSG00000050165(DKK3),ENSG0000…	ENSG00000006611(USH1C),ENSG00000009950(MLXIPL),ENSG00000031698(SARS1),ENSG00000053108(FSTL4),ENSG00000082684(SEMA5B),ENSG00000083290(ULK2),ENSG00000102104(RS1),ENSG00000102981(PARD6A),ENSG00000103056(SMPD3),ENSG00000106460(TMEM106B),ENSG00000107295(SH3GL2),ENSG00000107829(FBXW4),ENSG00000109072(VTN),ENSG00000109101(FOXN1),ENSG00000111087(GLI1),ENSG00000118762(PKD2),ENSG00000120057(SFRP5),ENSG0000…
BP	GO:0048731	system development	587	120	707	5013	1.28277e-17	5.9644e-15	ENSG00000002745(WNT16),ENSG00000002822(MAD1L1),ENSG00000004939(SLC4A1),ENSG00000006210(CX3CL1),ENSG00000006459(KDM7A),ENSG00000006837(CDKL3),ENSG00000008294(SPAG9),ENSG00000008513(ST3GAL1),ENSG00000008735(MAPK8IP2),ENSG00000010310(GIPR),ENSG00000010671(BTK),ENSG00000011332(DPF1),ENSG00000011465(DCN),ENSG00000012223(LTF),ENSG00000018625(ATP1A2),ENSG00000019549(SNAI2),ENSG00000026025(VIM),ENSG00000…	ENSG00000006611(USH1C),ENSG00000012174(MBTPS2),ENSG00000021826(CPS1),ENSG00000031698(SARS1),ENSG00000053108(FSTL4),ENSG00000054654(SYNE2),ENSG00000065361(ERBB3),ENSG00000068024(HDAC4),ENSG00000069535(MAOB),ENSG00000070669(ASNS),ENSG00000071655(MBD3),ENSG00000072210(ALDH3A2),ENSG00000080293(SCTR),ENSG00000082684(SEMA5B),ENSG00000083290(ULK2),ENSG00000090861(AARS1),ENSG00000092621(PHGDH),ENSG000000…
CC	GO:0005886	plasma membrane	580	157	737	5382	2.81679e-17	1.26455e-14	ENSG00000004939(SLC4A1),ENSG00000006210(CX3CL1),ENSG00000007516(BAIAP3),ENSG00000007908(SELE),ENSG00000008118(CAMK1G),ENSG00000010310(GIPR),ENSG00000010671(BTK),ENSG00000011083(SLC6A7),ENSG00000011105(TSPAN9),ENSG00000011347(SYT7),ENSG00000011422(PLAUR),ENSG00000012124(CD22),ENSG00000012223(LTF),ENSG00000013588(GPRC5A),ENSG00000013725(CD6),ENSG00000015520(NPC1L1),ENSG00000018625(ATP1A2),ENSG00000…	ENSG00000006534(ALDH3B1),ENSG00000006611(USH1C),ENSG00000007314(SCN4A),ENSG00000016402(IL20RA),ENSG00000054654(SYNE2),ENSG00000056736(IL17RB),ENSG00000065361(ERBB3),ENSG00000070915(SLC12A3),ENSG00000073067(CYP2W1),ENSG00000076344(RGS11),ENSG00000080293(SCTR),ENSG00000091262(ABCC6),ENSG00000099957(P2RX6),ENSG00000102104(RS1),ENSG00000102981(PARD6A),ENSG00000103056(SMPD3),ENSG00000103257(SLC7A5),EN…
BP	GO:0065008	regulation of biological quality	500	110	610	4212	3.33709e-17	1.44819e-14	ENSG00000004939(SLC4A1),ENSG00000006210(CX3CL1),ENSG00000006606(CCL26),ENSG00000006837(CDKL3),ENSG00000007516(BAIAP3),ENSG00000008735(MAPK8IP2),ENSG00000010310(GIPR),ENSG00000010671(BTK),ENSG00000011347(SYT7),ENSG00000011422(PLAUR),ENSG00000011465(DCN),ENSG00000012223(LTF),ENSG00000018625(ATP1A2),ENSG00000023902(PLEKHO1),ENSG00000026025(VIM),ENSG00000027075(PRKCH),ENSG00000028137(TNFRSF1B),ENSG00…	ENSG00000006611(USH1C),ENSG00000006757(PNPLA4),ENSG00000007314(SCN4A),ENSG00000008130(NADK),ENSG00000009950(MLXIPL),ENSG00000016391(CHDH),ENSG00000016402(IL20RA),ENSG00000021826(CPS1),ENSG00000049239(H6PD),ENSG00000049246(PER3),ENSG00000053108(FSTL4),ENSG00000069275(NUCKS1),ENSG00000069535(MAOB),ENSG00000070915(SLC12A3),ENSG00000073067(CYP2W1),ENSG00000080293(SCTR),ENSG00000082684(SEMA5B),ENSG000…
BP	GO:0048856	anatomical structure development	681	145	826	6067	4.36642e-17	1.83376e-14	ENSG00000002745(WNT16),ENSG00000002822(MAD1L1),ENSG00000004939(SLC4A1),ENSG00000006210(CX3CL1),ENSG00000006459(KDM7A),ENSG00000006837(CDKL3),ENSG00000008294(SPAG9),ENSG00000008513(ST3GAL1),ENSG00000008735(MAPK8IP2),ENSG00000010310(GIPR),ENSG00000010671(BTK),ENSG00000011332(DPF1),ENSG00000011465(DCN),ENSG00000012223(LTF),ENSG00000018625(ATP1A2),ENSG00000019549(SNAI2),ENSG00000023902(PLEKHO1),ENSG0…	ENSG00000006611(USH1C),ENSG00000009950(MLXIPL),ENSG00000012174(MBTPS2),ENSG00000021826(CPS1),ENSG00000031698(SARS1),ENSG00000053108(FSTL4),ENSG00000054654(SYNE2),ENSG00000065361(ERBB3),ENSG00000068024(HDAC4),ENSG00000069535(MAOB),ENSG00000070669(ASNS),ENSG00000071655(MBD3),ENSG00000072210(ALDH3A2),ENSG00000076770(MBNL3),ENSG00000080293(SCTR),ENSG00000082684(SEMA5B),ENSG00000083290(ULK2),ENSG00000…
BP	GO:0050793	regulation of developmental process	369	55	424	2706	5.36804e-17	2.18395e-14	ENSG00000006210(CX3CL1),ENSG00000006837(CDKL3),ENSG00000008294(SPAG9),ENSG00000010671(BTK),ENSG00000011465(DCN),ENSG00000012223(LTF),ENSG00000019549(SNAI2),ENSG00000023902(PLEKHO1),ENSG00000026025(VIM),ENSG00000026508(CD44),ENSG00000027075(PRKCH),ENSG00000028137(TNFRSF1B),ENSG00000042832(TG),ENSG00000044524(EPHA3),ENSG00000048052(HDAC9),ENSG00000057149(SERPINB3),ENSG00000057294(PKP2),ENSG00000057…	ENSG00000031698(SARS1),ENSG00000053108(FSTL4),ENSG00000065361(ERBB3),ENSG00000068024(HDAC4),ENSG00000076770(MBNL3),ENSG00000082684(SEMA5B),ENSG00000083290(ULK2),ENSG00000102981(PARD6A),ENSG00000103056(SMPD3),ENSG00000105662(CRTC1),ENSG00000106460(TMEM106B),ENSG00000109101(FOXN1),ENSG00000111087(GLI1),ENSG00000115266(APC2),ENSG00000116761(CTH),ENSG00000120057(SFRP5),ENSG00000122592(HOXA7),ENSG0000…
BP	GO:0034097	response to cytokine	201	23	224	1200	6.42815e-17	2.536e-14	ENSG00000006210(CX3CL1),ENSG00000006606(CCL26),ENSG00000007908(SELE),ENSG00000010671(BTK),ENSG00000023445(BIRC3),ENSG00000026025(VIM),ENSG00000026508(CD44),ENSG00000028137(TNFRSF1B),ENSG00000033327(GAB2),ENSG00000049249(TNFRSF9),ENSG00000054356(PTPRN),ENSG00000056558(TRAF1),ENSG00000058404(CAMK2B),ENSG00000069667(RORA),ENSG00000070808(CAMK2A),ENSG00000073756(PTGS2),ENSG00000074966(TXK),ENSG000000…	ENSG00000016402(IL20RA),ENSG00000056736(IL17RB),ENSG00000068024(HDAC4),ENSG00000088888(MAVS),ENSG00000100889(PCK2),ENSG00000103056(SMPD3),ENSG00000107099(DOCK8),ENSG00000116761(CTH),ENSG00000130707(ASS1),ENSG00000135960(EDAR),ENSG00000138600(SPPL2A),ENSG00000138738(PRDM5),ENSG00000150593(PDCD4),ENSG00000157150(TIMP4),ENSG00000160323(ADAMTS13),ENSG00000161921(CXCL16),ENSG00000163629(PTPN13),ENSG00…
CC	GO:0031012	extracellular matrix	105	22	127	564	1.08498e-16	4.15451e-14	ENSG00000011465(DCN),ENSG00000041982(TNC),ENSG00000049089(COL9A2),ENSG00000049192(ADAMTS6),ENSG00000058085(LAMC2),ENSG00000065320(NTN1),ENSG00000065618(COL17A1),ENSG00000087085(ACHE),ENSG00000087303(NID2),ENSG00000090339(ICAM1),ENSG00000090530(P3H2),ENSG00000091986(CCDC80),ENSG00000100234(TIMP3),ENSG00000100311(PDGFB),ENSG00000100985(MMP9),ENSG00000101144(BMP7),ENSG00000101203(COL20A1),ENSG000001…	ENSG00000092758(COL9A3),ENSG00000106823(ECM2),ENSG00000106927(AMBP),ENSG00000109072(VTN),ENSG00000110245(APOC3),ENSG00000117983(MUC5B),ENSG00000135744(AGT),ENSG00000139269(INHBE),ENSG00000140479(PCSK6),ENSG00000142303(ADAMTS10),ENSG00000157150(TIMP4),ENSG00000160323(ADAMTS13),ENSG00000162068(NTN3),ENSG00000163520(FBLN2),ENSG00000164342(TLR3),ENSG00000166033(HTRA1),ENSG00000171747(LGALS4),ENSG0000…
BP	GO:0070887	cellular response to chemical stimulus	417	83	500	3348	3.82615e-16	1.38797e-13	ENSG00000002745(WNT16),ENSG00000006210(CX3CL1),ENSG00000006606(CCL26),ENSG00000007516(BAIAP3),ENSG00000010671(BTK),ENSG00000011347(SYT7),ENSG00000011465(DCN),ENSG00000012223(LTF),ENSG00000013725(CD6),ENSG00000018625(ATP1A2),ENSG00000019186(CYP24A1),ENSG00000019549(SNAI2),ENSG00000023445(BIRC3),ENSG00000025039(RRAGD),ENSG00000026025(VIM),ENSG00000026508(CD44),ENSG00000027644(INSRR),ENSG00000028137…	ENSG00000006534(ALDH3B1),ENSG00000008130(NADK),ENSG00000009950(MLXIPL),ENSG00000012174(MBTPS2),ENSG00000016402(IL20RA),ENSG00000021826(CPS1),ENSG00000056736(IL17RB),ENSG00000065621(GSTO2),ENSG00000068024(HDAC4),ENSG00000069275(NUCKS1),ENSG00000070669(ASNS),ENSG00000073067(CYP2W1),ENSG00000088888(MAVS),ENSG00000092621(PHGDH),ENSG00000099910(KLHL22),ENSG00000100197(CYP2D6),ENSG00000100889(PCK2),ENS…
BP	GO:0001944	vasculature development	137	16	153	730	3.94461e-16	1.38797e-13	ENSG00000006210(CX3CL1),ENSG00000011465(DCN),ENSG00000048052(HDAC9),ENSG00000049192(ADAMTS6),ENSG00000057657(PRDM1),ENSG00000058668(ATP2B4),ENSG00000064300(NGFR),ENSG00000066056(TIE1),ENSG00000069667(RORA),ENSG00000070495(JMJD6),ENSG00000073756(PTGS2),ENSG00000075223(SEMA3C),ENSG00000077782(FGFR1),ENSG00000078098(FAP),ENSG00000078401(EDN1),ENSG00000079385(CEACAM1),ENSG00000081189(MEF2C),ENSG00000…	ENSG00000031698(SARS1),ENSG00000109101(FOXN1),ENSG00000116761(CTH),ENSG00000118762(PKD2),ENSG00000122592(HOXA7),ENSG00000128165(ADM2),ENSG00000133710(SPINK5),ENSG00000135744(AGT),ENSG00000140105(WARS1),ENSG00000150593(PDCD4),ENSG00000162337(LRP5),ENSG00000164342(TLR3),ENSG00000165124(SVEP1),ENSG00000174951(FUT1),ENSG00000184058(TBX1),ENSG00000185215(TNFAIP2)
BP	GO:0072358	cardiovascular system development	137	16	153	730	3.94461e-16	1.38797e-13	ENSG00000006210(CX3CL1),ENSG00000011465(DCN),ENSG00000048052(HDAC9),ENSG00000049192(ADAMTS6),ENSG00000057657(PRDM1),ENSG00000058668(ATP2B4),ENSG00000064300(NGFR),ENSG00000066056(TIE1),ENSG00000069667(RORA),ENSG00000070495(JMJD6),ENSG00000073756(PTGS2),ENSG00000075223(SEMA3C),ENSG00000077782(FGFR1),ENSG00000078098(FAP),ENSG00000078401(EDN1),ENSG00000079385(CEACAM1),ENSG00000081189(MEF2C),ENSG00000…	ENSG00000031698(SARS1),ENSG00000109101(FOXN1),ENSG00000116761(CTH),ENSG00000118762(PKD2),ENSG00000122592(HOXA7),ENSG00000128165(ADM2),ENSG00000133710(SPINK5),ENSG00000135744(AGT),ENSG00000140105(WARS1),ENSG00000150593(PDCD4),ENSG00000162337(LRP5),ENSG00000164342(TLR3),ENSG00000165124(SVEP1),ENSG00000174951(FUT1),ENSG00000184058(TBX1),ENSG00000185215(TNFAIP2)
BP	GO:2000026	regulation of multicellular organismal development	307	42	349	2150	4.06506e-16	1.39271e-13	ENSG00000006210(CX3CL1),ENSG00000006837(CDKL3),ENSG00000008294(SPAG9),ENSG00000010671(BTK),ENSG00000011465(DCN),ENSG00000012223(LTF),ENSG00000019549(SNAI2),ENSG00000026025(VIM),ENSG00000027075(PRKCH),ENSG00000028137(TNFRSF1B),ENSG00000042832(TG),ENSG00000044524(EPHA3),ENSG00000048052(HDAC9),ENSG00000057149(SERPINB3),ENSG00000057657(PRDM1),ENSG00000058404(CAMK2B),ENSG00000058668(ATP2B4),ENSG000000…	ENSG00000031698(SARS1),ENSG00000053108(FSTL4),ENSG00000065361(ERBB3),ENSG00000068024(HDAC4),ENSG00000082684(SEMA5B),ENSG00000083290(ULK2),ENSG00000102981(PARD6A),ENSG00000103056(SMPD3),ENSG00000105662(CRTC1),ENSG00000106460(TMEM106B),ENSG00000109101(FOXN1),ENSG00000111087(GLI1),ENSG00000116761(CTH),ENSG00000120057(SFRP5),ENSG00000122592(HOXA7),ENSG00000124006(OBSL1),ENSG00000128165(ADM2),ENSG0000…
BP	GO:0032501	multicellular organismal process	829	194	1023	7881	4.83601e-16	1.61436e-13	ENSG00000002745(WNT16),ENSG00000002822(MAD1L1),ENSG00000004939(SLC4A1),ENSG00000006210(CX3CL1),ENSG00000006459(KDM7A),ENSG00000006837(CDKL3),ENSG00000008294(SPAG9),ENSG00000008513(ST3GAL1),ENSG00000008735(MAPK8IP2),ENSG00000010310(GIPR),ENSG00000010671(BTK),ENSG00000011332(DPF1),ENSG00000011347(SYT7),ENSG00000011422(PLAUR),ENSG00000011465(DCN),ENSG00000012223(LTF),ENSG00000013725(CD6),ENSG0000001…	ENSG00000006611(USH1C),ENSG00000007314(SCN4A),ENSG00000009950(MLXIPL),ENSG00000012174(MBTPS2),ENSG00000013503(POLR3B),ENSG00000016402(IL20RA),ENSG00000021826(CPS1),ENSG00000031698(SARS1),ENSG00000049246(PER3),ENSG00000053108(FSTL4),ENSG00000054654(SYNE2),ENSG00000056736(IL17RB),ENSG00000065361(ERBB3),ENSG00000068024(HDAC4),ENSG00000069535(MAOB),ENSG00000070669(ASNS),ENSG00000071655(MBD3),ENSG0000…
BP	GO:0007275	multicellular organism development	632	130	762	5575	1.00338e-15	3.26574e-13	ENSG00000002745(WNT16),ENSG00000002822(MAD1L1),ENSG00000004939(SLC4A1),ENSG00000006210(CX3CL1),ENSG00000006459(KDM7A),ENSG00000006837(CDKL3),ENSG00000008294(SPAG9),ENSG00000008513(ST3GAL1),ENSG00000008735(MAPK8IP2),ENSG00000010310(GIPR),ENSG00000010671(BTK),ENSG00000011332(DPF1),ENSG00000011465(DCN),ENSG00000012223(LTF),ENSG00000018625(ATP1A2),ENSG00000019549(SNAI2),ENSG00000026025(VIM),ENSG00000…	ENSG00000006611(USH1C),ENSG00000012174(MBTPS2),ENSG00000021826(CPS1),ENSG00000031698(SARS1),ENSG00000053108(FSTL4),ENSG00000054654(SYNE2),ENSG00000065361(ERBB3),ENSG00000068024(HDAC4),ENSG00000069535(MAOB),ENSG00000070669(ASNS),ENSG00000071655(MBD3),ENSG00000072210(ALDH3A2),ENSG00000076770(MBNL3),ENSG00000080293(SCTR),ENSG00000082684(SEMA5B),ENSG00000083290(ULK2),ENSG00000090861(AARS1),ENSG000000…
BP	GO:0030155	regulation of cell adhesion	137	14	151	725	1.10093e-15	3.49586e-13	ENSG00000002822(MAD1L1),ENSG00000006210(CX3CL1),ENSG00000007908(SELE),ENSG00000011422(PLAUR),ENSG00000013725(CD6),ENSG00000019549(SNAI2),ENSG00000026508(CD44),ENSG00000041982(TNC),ENSG00000044524(EPHA3),ENSG00000070886(EPHA8),ENSG00000076641(PAG1),ENSG00000079385(CEACAM1),ENSG00000081237(PTPRC),ENSG00000089692(LAG3),ENSG00000090339(ICAM1),ENSG00000090776(EFNB1),ENSG00000091986(CCDC80),ENSG0000010…	ENSG00000065361(ERBB3),ENSG00000106823(ECM2),ENSG00000107099(DOCK8),ENSG00000110080(ST3GAL4),ENSG00000122592(HOXA7),ENSG00000130707(ASS1),ENSG00000133710(SPINK5),ENSG00000143126(CELSR2),ENSG00000163520(FBLN2),ENSG00000173156(RHOD),ENSG00000174564(IL20RB),ENSG00000174951(FUT1),ENSG00000179051(RCC2),ENSG00000242574(HLA-DMB)
BP	GO:0010033	response to organic substance	417	80	497	3345	1.31087e-15	4.06338e-13	ENSG00000006210(CX3CL1),ENSG00000006606(CCL26),ENSG00000007516(BAIAP3),ENSG00000007908(SELE),ENSG00000010310(GIPR),ENSG00000010671(BTK),ENSG00000011465(DCN),ENSG00000012223(LTF),ENSG00000013725(CD6),ENSG00000018625(ATP1A2),ENSG00000019186(CYP24A1),ENSG00000019549(SNAI2),ENSG00000023445(BIRC3),ENSG00000025039(RRAGD),ENSG00000026025(VIM),ENSG00000026508(CD44),ENSG00000027644(INSRR),ENSG00000028137(…	ENSG00000008130(NADK),ENSG00000009950(MLXIPL),ENSG00000012174(MBTPS2),ENSG00000016402(IL20RA),ENSG00000021826(CPS1),ENSG00000049239(H6PD),ENSG00000056736(IL17RB),ENSG00000068024(HDAC4),ENSG00000069275(NUCKS1),ENSG00000069535(MAOB),ENSG00000070669(ASNS),ENSG00000071655(MBD3),ENSG00000088888(MAVS),ENSG00000099910(KLHL22),ENSG00000099957(P2RX6),ENSG00000100889(PCK2),ENSG00000102981(PARD6A),ENSG00000…
BP	GO:1901342	regulation of vasculature development	80	9	89	341	1.54893e-15	4.68967e-13	ENSG00000006210(CX3CL1),ENSG00000011465(DCN),ENSG00000048052(HDAC9),ENSG00000058668(ATP2B4),ENSG00000064300(NGFR),ENSG00000066056(TIE1),ENSG00000073756(PTGS2),ENSG00000079385(CEACAM1),ENSG00000100292(HMOX1),ENSG00000100311(PDGFB),ENSG00000101017(CD40),ENSG00000101096(NFATC2),ENSG00000101144(BMP7),ENSG00000102359(SRPX2),ENSG00000102760(RGCC),ENSG00000105855(ITGB8),ENSG00000112096(SOD2),ENSG0000011…	ENSG00000031698(SARS1),ENSG00000116761(CTH),ENSG00000128165(ADM2),ENSG00000133710(SPINK5),ENSG00000135744(AGT),ENSG00000140105(WARS1),ENSG00000150593(PDCD4),ENSG00000164342(TLR3),ENSG00000174951(FUT1)
BP	GO:0048514	blood vessel morphogenesis	120	13	133	612	1.9615e-15	5.73513e-13	ENSG00000006210(CX3CL1),ENSG00000011465(DCN),ENSG00000048052(HDAC9),ENSG00000057657(PRDM1),ENSG00000058668(ATP2B4),ENSG00000064300(NGFR),ENSG00000066056(TIE1),ENSG00000069667(RORA),ENSG00000070495(JMJD6),ENSG00000073756(PTGS2),ENSG00000077782(FGFR1),ENSG00000078098(FAP),ENSG00000078401(EDN1),ENSG00000079385(CEACAM1),ENSG00000091129(NRCAM),ENSG00000100292(HMOX1),ENSG00000100345(MYH9),ENSG000001010…	ENSG00000031698(SARS1),ENSG00000109101(FOXN1),ENSG00000118762(PKD2),ENSG00000122592(HOXA7),ENSG00000128165(ADM2),ENSG00000133710(SPINK5),ENSG00000135744(AGT),ENSG00000140105(WARS1),ENSG00000162337(LRP5),ENSG00000164342(TLR3),ENSG00000174951(FUT1),ENSG00000184058(TBX1),ENSG00000185215(TNFAIP2)
BP	GO:0023052	signaling	734	143	877	6600	1.98234e-15	5.73513e-13	ENSG00000002745(WNT16),ENSG00000006210(CX3CL1),ENSG00000006432(MAP3K9),ENSG00000006606(CCL26),ENSG00000007516(BAIAP3),ENSG00000007908(SELE),ENSG00000008294(SPAG9),ENSG00000008735(MAPK8IP2),ENSG00000010310(GIPR),ENSG00000010671(BTK),ENSG00000011347(SYT7),ENSG00000011422(PLAUR),ENSG00000011465(DCN),ENSG00000012124(CD22),ENSG00000012223(LTF),ENSG00000013588(GPRC5A),ENSG00000013725(CD6),ENSG000000186…	ENSG00000004660(CAMKK1),ENSG00000007314(SCN4A),ENSG00000008130(NADK),ENSG00000009950(MLXIPL),ENSG00000012174(MBTPS2),ENSG00000015171(ZMYND11),ENSG00000016402(IL20RA),ENSG00000053108(FSTL4),ENSG00000056736(IL17RB),ENSG00000065361(ERBB3),ENSG00000068024(HDAC4),ENSG00000069275(NUCKS1),ENSG00000069535(MAOB),ENSG00000070669(ASNS),ENSG00000071655(MBD3),ENSG00000076344(RGS11),ENSG00000080293(SCTR),ENSG0…
BP	GO:0007154	cell communication	734	145	879	6623	2.49632e-15	7.06512e-13	ENSG00000002745(WNT16),ENSG00000006210(CX3CL1),ENSG00000006432(MAP3K9),ENSG00000006606(CCL26),ENSG00000007516(BAIAP3),ENSG00000007908(SELE),ENSG00000008294(SPAG9),ENSG00000008735(MAPK8IP2),ENSG00000010310(GIPR),ENSG00000010671(BTK),ENSG00000011347(SYT7),ENSG00000011422(PLAUR),ENSG00000011465(DCN),ENSG00000012124(CD22),ENSG00000012223(LTF),ENSG00000013588(GPRC5A),ENSG00000013725(CD6),ENSG000000186…	ENSG00000004660(CAMKK1),ENSG00000007314(SCN4A),ENSG00000008130(NADK),ENSG00000009950(MLXIPL),ENSG00000012174(MBTPS2),ENSG00000015171(ZMYND11),ENSG00000016402(IL20RA),ENSG00000053108(FSTL4),ENSG00000056736(IL17RB),ENSG00000065361(ERBB3),ENSG00000068024(HDAC4),ENSG00000069275(NUCKS1),ENSG00000069535(MAOB),ENSG00000070669(ASNS),ENSG00000071655(MBD3),ENSG00000076344(RGS11),ENSG00000080293(SCTR),ENSG0…
BP	GO:0001568	blood vessel development	133	13	146	699	2.63713e-15	7.30484e-13	ENSG00000006210(CX3CL1),ENSG00000011465(DCN),ENSG00000048052(HDAC9),ENSG00000049192(ADAMTS6),ENSG00000057657(PRDM1),ENSG00000058668(ATP2B4),ENSG00000064300(NGFR),ENSG00000066056(TIE1),ENSG00000069667(RORA),ENSG00000070495(JMJD6),ENSG00000073756(PTGS2),ENSG00000075223(SEMA3C),ENSG00000077782(FGFR1),ENSG00000078098(FAP),ENSG00000078401(EDN1),ENSG00000079385(CEACAM1),ENSG00000081189(MEF2C),ENSG00000…	ENSG00000031698(SARS1),ENSG00000109101(FOXN1),ENSG00000118762(PKD2),ENSG00000122592(HOXA7),ENSG00000128165(ADM2),ENSG00000133710(SPINK5),ENSG00000135744(AGT),ENSG00000140105(WARS1),ENSG00000162337(LRP5),ENSG00000164342(TLR3),ENSG00000174951(FUT1),ENSG00000184058(TBX1),ENSG00000185215(TNFAIP2)
BP	GO:0043062	extracellular structure organization	86	12	98	397	2.83178e-15	7.6806e-13	ENSG00000011465(DCN),ENSG00000026508(CD44),ENSG00000028137(TNFRSF1B),ENSG00000041982(TNC),ENSG00000049089(COL9A2),ENSG00000049192(ADAMTS6),ENSG00000058085(LAMC2),ENSG00000065618(COL17A1),ENSG00000078098(FAP),ENSG00000087303(NID2),ENSG00000090339(ICAM1),ENSG00000091986(CCDC80),ENSG00000095587(TLL2),ENSG00000100311(PDGFB),ENSG00000100985(MMP9),ENSG00000101680(LAMA1),ENSG00000102760(RGCC),ENSG000001…	ENSG00000092758(COL9A3),ENSG00000103056(SMPD3),ENSG00000106823(ECM2),ENSG00000109072(VTN),ENSG00000133710(SPINK5),ENSG00000135744(AGT),ENSG00000142303(ADAMTS10),ENSG00000160323(ADAMTS13),ENSG00000163520(FBLN2),ENSG00000166033(HTRA1),ENSG00000198732(SMOC1),ENSG00000248109(MARCOL)
BP	GO:0071345	cellular response to cytokine stimulus	185	21	206	1112	3.04946e-15	8.10224e-13	ENSG00000006210(CX3CL1),ENSG00000006606(CCL26),ENSG00000010671(BTK),ENSG00000023445(BIRC3),ENSG00000026025(VIM),ENSG00000026508(CD44),ENSG00000028137(TNFRSF1B),ENSG00000033327(GAB2),ENSG00000049249(TNFRSF9),ENSG00000054356(PTPRN),ENSG00000056558(TRAF1),ENSG00000058404(CAMK2B),ENSG00000069667(RORA),ENSG00000070808(CAMK2A),ENSG00000073756(PTGS2),ENSG00000074966(TXK),ENSG00000078401(EDN1),ENSG000000…	ENSG00000016402(IL20RA),ENSG00000056736(IL17RB),ENSG00000068024(HDAC4),ENSG00000088888(MAVS),ENSG00000100889(PCK2),ENSG00000103056(SMPD3),ENSG00000107099(DOCK8),ENSG00000116761(CTH),ENSG00000130707(ASS1),ENSG00000135960(EDAR),ENSG00000138600(SPPL2A),ENSG00000138738(PRDM5),ENSG00000150593(PDCD4),ENSG00000160323(ADAMTS13),ENSG00000163629(PTPN13),ENSG00000164342(TLR3),ENSG00000174564(IL20RB),ENSG000…
BP	GO:0032496	response to lipopolysaccharide	80	8	88	341	4.6401e-15	1.20819e-12	ENSG00000006210(CX3CL1),ENSG00000007908(SELE),ENSG00000011465(DCN),ENSG00000012223(LTF),ENSG00000013725(CD6),ENSG00000026025(VIM),ENSG00000028137(TNFRSF1B),ENSG00000050730(TNIP3),ENSG00000073756(PTGS2),ENSG00000078401(EDN1),ENSG00000081041(CXCL2),ENSG00000081189(MEF2C),ENSG00000090339(ICAM1),ENSG00000099998(GGT5),ENSG00000101017(CD40),ENSG00000101336(HCK),ENSG00000108342(CSF3),ENSG00000108691(CCL…	ENSG00000021826(CPS1),ENSG00000069535(MAOB),ENSG00000100889(PCK2),ENSG00000121897(LIAS),ENSG00000130707(ASS1),ENSG00000150593(PDCD4),ENSG00000157150(TIMP4),ENSG00000160323(ADAMTS13)
BP	GO:0032502	developmental process	717	156	873	6590	6.0594e-15	1.54681e-12	ENSG00000002745(WNT16),ENSG00000002822(MAD1L1),ENSG00000004939(SLC4A1),ENSG00000006210(CX3CL1),ENSG00000006459(KDM7A),ENSG00000006837(CDKL3),ENSG00000007516(BAIAP3),ENSG00000008294(SPAG9),ENSG00000008513(ST3GAL1),ENSG00000008735(MAPK8IP2),ENSG00000010310(GIPR),ENSG00000010671(BTK),ENSG00000011332(DPF1),ENSG00000011465(DCN),ENSG00000012223(LTF),ENSG00000018625(ATP1A2),ENSG00000019186(CYP24A1),ENSG…	ENSG00000006611(USH1C),ENSG00000009950(MLXIPL),ENSG00000012174(MBTPS2),ENSG00000021826(CPS1),ENSG00000031698(SARS1),ENSG00000053108(FSTL4),ENSG00000054654(SYNE2),ENSG00000065361(ERBB3),ENSG00000068024(HDAC4),ENSG00000069535(MAOB),ENSG00000070669(ASNS),ENSG00000071655(MBD3),ENSG00000072210(ALDH3A2),ENSG00000076770(MBNL3),ENSG00000080293(SCTR),ENSG00000082684(SEMA5B),ENSG00000083290(ULK2),ENSG00000…
BP	GO:0030198	extracellular matrix organization	85	12	97	396	6.656e-15	1.66643e-12	ENSG00000011465(DCN),ENSG00000026508(CD44),ENSG00000028137(TNFRSF1B),ENSG00000041982(TNC),ENSG00000049089(COL9A2),ENSG00000049192(ADAMTS6),ENSG00000058085(LAMC2),ENSG00000065618(COL17A1),ENSG00000078098(FAP),ENSG00000087303(NID2),ENSG00000090339(ICAM1),ENSG00000091986(CCDC80),ENSG00000095587(TLL2),ENSG00000100311(PDGFB),ENSG00000100985(MMP9),ENSG00000101680(LAMA1),ENSG00000102760(RGCC),ENSG000001…	ENSG00000092758(COL9A3),ENSG00000103056(SMPD3),ENSG00000106823(ECM2),ENSG00000109072(VTN),ENSG00000133710(SPINK5),ENSG00000135744(AGT),ENSG00000142303(ADAMTS10),ENSG00000160323(ADAMTS13),ENSG00000163520(FBLN2),ENSG00000166033(HTRA1),ENSG00000198732(SMOC1),ENSG00000248109(MARCOL)
BP	GO:0035239	tube morphogenesis	148	21	169	864	8.66261e-15	2.1279e-12	ENSG00000006210(CX3CL1),ENSG00000011465(DCN),ENSG00000041982(TNC),ENSG00000048052(HDAC9),ENSG00000057657(PRDM1),ENSG00000058668(ATP2B4),ENSG00000064300(NGFR),ENSG00000065320(NTN1),ENSG00000066056(TIE1),ENSG00000069667(RORA),ENSG00000070495(JMJD6),ENSG00000073282(TP63),ENSG00000073756(PTGS2),ENSG00000077782(FGFR1),ENSG00000078098(FAP),ENSG00000078401(EDN1),ENSG00000079385(CEACAM1),ENSG00000081189(…	ENSG00000031698(SARS1),ENSG00000109101(FOXN1),ENSG00000111087(GLI1),ENSG00000118762(PKD2),ENSG00000120057(SFRP5),ENSG00000121897(LIAS),ENSG00000122592(HOXA7),ENSG00000128165(ADM2),ENSG00000133710(SPINK5),ENSG00000135744(AGT),ENSG00000135960(EDAR),ENSG00000140105(WARS1),ENSG00000143013(LMO4),ENSG00000162337(LRP5),ENSG00000164342(TLR3),ENSG00000164930(FZD6),ENSG00000165730(STOX1),ENSG00000168874(AT…
CC	GO:0062023	collagen-containing extracellular matrix	85	15	100	424	9.70108e-15	2.33886e-12	ENSG00000011465(DCN),ENSG00000041982(TNC),ENSG00000049089(COL9A2),ENSG00000058085(LAMC2),ENSG00000065320(NTN1),ENSG00000065618(COL17A1),ENSG00000087085(ACHE),ENSG00000087303(NID2),ENSG00000090339(ICAM1),ENSG00000090530(P3H2),ENSG00000091986(CCDC80),ENSG00000100234(TIMP3),ENSG00000100311(PDGFB),ENSG00000100985(MMP9),ENSG00000101144(BMP7),ENSG00000101203(COL20A1),ENSG00000101680(LAMA1),ENSG00000101…	ENSG00000092758(COL9A3),ENSG00000106823(ECM2),ENSG00000106927(AMBP),ENSG00000109072(VTN),ENSG00000110245(APOC3),ENSG00000135744(AGT),ENSG00000139269(INHBE),ENSG00000140479(PCSK6),ENSG00000142303(ADAMTS10),ENSG00000162068(NTN3),ENSG00000163520(FBLN2),ENSG00000166033(HTRA1),ENSG00000171747(LGALS4),ENSG00000188517(COL25A1),ENSG00000198732(SMOC1)
BP	GO:0098609	cell-cell adhesion	150	22	172	886	1.00562e-14	2.3804e-12	ENSG00000002822(MAD1L1),ENSG00000006210(CX3CL1),ENSG00000007908(SELE),ENSG00000011422(PLAUR),ENSG00000013725(CD6),ENSG00000026508(CD44),ENSG00000040731(CDH10),ENSG00000057294(PKP2),ENSG00000062038(CDH3),ENSG00000065320(NTN1),ENSG00000072786(STK10),ENSG00000076641(PAG1),ENSG00000079385(CEACAM1),ENSG00000081237(PTPRC),ENSG00000085552(IGSF9),ENSG00000089692(LAG3),ENSG00000090339(ICAM1),ENSG000000907…	ENSG00000107099(DOCK8),ENSG00000110080(ST3GAL4),ENSG00000113248(PCDHB15),ENSG00000120327(PCDHB14),ENSG00000124006(OBSL1),ENSG00000128283(CDC42EP1),ENSG00000129474(AJUBA),ENSG00000130707(ASS1),ENSG00000143126(CELSR2),ENSG00000143412(ANXA9),ENSG00000151012(SLC7A11),ENSG00000166589(CDH16),ENSG00000172260(NEGR1),ENSG00000174564(IL20RB),ENSG00000176834(VSIG10),ENSG00000181885(CLDN7),ENSG00000187372(PC…
BP	GO:0072359	circulatory system development	176	25	201	1090	1.11303e-14	2.58759e-12	ENSG00000002745(WNT16),ENSG00000006210(CX3CL1),ENSG00000011465(DCN),ENSG00000019549(SNAI2),ENSG00000028137(TNFRSF1B),ENSG00000048052(HDAC9),ENSG00000049192(ADAMTS6),ENSG00000057294(PKP2),ENSG00000057657(PRDM1),ENSG00000058668(ATP2B4),ENSG00000064300(NGFR),ENSG00000066056(TIE1),ENSG00000069667(RORA),ENSG00000070495(JMJD6),ENSG00000073756(PTGS2),ENSG00000075223(SEMA3C),ENSG00000077782(FGFR1),ENSG00…	ENSG00000031698(SARS1),ENSG00000065361(ERBB3),ENSG00000071655(MBD3),ENSG00000102125(TAZ),ENSG00000109101(FOXN1),ENSG00000111087(GLI1),ENSG00000116761(CTH),ENSG00000118762(PKD2),ENSG00000122592(HOXA7),ENSG00000124006(OBSL1),ENSG00000128165(ADM2),ENSG00000133710(SPINK5),ENSG00000135744(AGT),ENSG00000140105(WARS1),ENSG00000143013(LMO4),ENSG00000150593(PDCD4),ENSG00000154556(SORBS2),ENSG00000159792(P…
MF	GO:0005102	signaling receptor binding	238	31	269	1604	1.55831e-14	3.55924e-12	ENSG00000002745(WNT16),ENSG00000006210(CX3CL1),ENSG00000006606(CCL26),ENSG00000011422(PLAUR),ENSG00000012124(CD22),ENSG00000033327(GAB2),ENSG00000042832(TG),ENSG00000050165(DKK3),ENSG00000056558(TRAF1),ENSG00000058085(LAMC2),ENSG00000069482(GAL),ENSG00000070808(CAMK2A),ENSG00000072110(ACTN1),ENSG00000075223(SEMA3C),ENSG00000077782(FGFR1),ENSG00000078098(FAP),ENSG00000078401(EDN1),ENSG00000081041(…	ENSG00000065361(ERBB3),ENSG00000082684(SEMA5B),ENSG00000106804(C5),ENSG00000106823(ECM2),ENSG00000109072(VTN),ENSG00000110057(UNC93B1),ENSG00000110245(APOC3),ENSG00000111981(ULBP1),ENSG00000115365(LANCL1),ENSG00000115425(PECR),ENSG00000118762(PKD2),ENSG00000127415(IDUA),ENSG00000128165(ADM2),ENSG00000128266(GNAZ),ENSG00000128965(CHAC1),ENSG00000134684(YARS1),ENSG00000135744(AGT),ENSG00000139269(I…
BP	GO:0035295	tube development	170	27	197	1067	1.86449e-14	4.18513e-12	ENSG00000006210(CX3CL1),ENSG00000011465(DCN),ENSG00000041982(TNC),ENSG00000048052(HDAC9),ENSG00000052850(ALX4),ENSG00000057657(PRDM1),ENSG00000058668(ATP2B4),ENSG00000064300(NGFR),ENSG00000065320(NTN1),ENSG00000066056(TIE1),ENSG00000069667(RORA),ENSG00000070495(JMJD6),ENSG00000073282(TP63),ENSG00000073756(PTGS2),ENSG00000075223(SEMA3C),ENSG00000077782(FGFR1),ENSG00000078098(FAP),ENSG00000078401(E…	ENSG00000021826(CPS1),ENSG00000031698(SARS1),ENSG00000092621(PHGDH),ENSG00000103056(SMPD3),ENSG00000109101(FOXN1),ENSG00000111087(GLI1),ENSG00000118762(PKD2),ENSG00000120057(SFRP5),ENSG00000121897(LIAS),ENSG00000122592(HOXA7),ENSG00000128165(ADM2),ENSG00000130707(ASS1),ENSG00000133710(SPINK5),ENSG00000135744(AGT),ENSG00000135960(EDAR),ENSG00000140105(WARS1),ENSG00000143013(LMO4),ENSG00000151012(S…
BP	GO:0022603	regulation of anatomical structure morphogenesis	177	26	203	1112	2.31059e-14	5.09857e-12	ENSG00000006210(CX3CL1),ENSG00000006837(CDKL3),ENSG00000008294(SPAG9),ENSG00000011465(DCN),ENSG00000019549(SNAI2),ENSG00000023902(PLEKHO1),ENSG00000026508(CD44),ENSG00000028137(TNFRSF1B),ENSG00000048052(HDAC9),ENSG00000058404(CAMK2B),ENSG00000058668(ATP2B4),ENSG00000064300(NGFR),ENSG00000065320(NTN1),ENSG00000066056(TIE1),ENSG00000066248(NGEF),ENSG00000073756(PTGS2),ENSG00000075223(SEMA3C),ENSG00…	ENSG00000031698(SARS1),ENSG00000053108(FSTL4),ENSG00000082684(SEMA5B),ENSG00000083290(ULK2),ENSG00000102981(PARD6A),ENSG00000111087(GLI1),ENSG00000120057(SFRP5),ENSG00000124006(OBSL1),ENSG00000128165(ADM2),ENSG00000128283(CDC42EP1),ENSG00000133710(SPINK5),ENSG00000135744(AGT),ENSG00000137203(TFAP2A),ENSG00000140105(WARS1),ENSG00000143126(CELSR2),ENSG00000158528(PPP1R9A),ENSG00000164342(TLR3),ENSG…
BP	GO:0006935	chemotaxis	131	5	136	653	3.16464e-14	6.86673e-12	ENSG00000006210(CX3CL1),ENSG00000006606(CCL26),ENSG00000011422(PLAUR),ENSG00000033327(GAB2),ENSG00000044524(EPHA3),ENSG00000058085(LAMC2),ENSG00000064300(NGFR),ENSG00000065320(NTN1),ENSG00000070886(EPHA8),ENSG00000075223(SEMA3C),ENSG00000077782(FGFR1),ENSG00000078401(EDN1),ENSG00000081041(CXCL2),ENSG00000085552(IGSF9),ENSG00000090776(EFNB1),ENSG00000091010(POU4F3),ENSG00000091129(NRCAM),ENSG00000…	ENSG00000082684(SEMA5B),ENSG00000106804(C5),ENSG00000161921(CXCL16),ENSG00000162068(NTN3),ENSG00000183317(EPHA10)
BP	GO:0009617	response to bacterium	122	15	137	660	3.32345e-14	7.09312e-12	ENSG00000006210(CX3CL1),ENSG00000007908(SELE),ENSG00000011465(DCN),ENSG00000012223(LTF),ENSG00000013725(CD6),ENSG00000026025(VIM),ENSG00000028137(TNFRSF1B),ENSG00000050730(TNIP3),ENSG00000073756(PTGS2),ENSG00000078401(EDN1),ENSG00000081041(CXCL2),ENSG00000081189(MEF2C),ENSG00000090339(ICAM1),ENSG00000091986(CCDC80),ENSG00000099998(GGT5),ENSG00000101017(CD40),ENSG00000101336(HCK),ENSG00000105974(C…	ENSG00000021826(CPS1),ENSG00000069535(MAOB),ENSG00000088888(MAVS),ENSG00000100889(PCK2),ENSG00000121897(LIAS),ENSG00000123838(C4BPA),ENSG00000130649(CYP2E1),ENSG00000130707(ASS1),ENSG00000133710(SPINK5),ENSG00000150593(PDCD4),ENSG00000153064(BANK1),ENSG00000157150(TIMP4),ENSG00000160323(ADAMTS13),ENSG00000164342(TLR3),ENSG00000225805(DEFB131B)
BP	GO:0051094	positive regulation of developmental process	219	25	244	1416	3.78486e-14	7.9476e-12	ENSG00000006210(CX3CL1),ENSG00000006837(CDKL3),ENSG00000008294(SPAG9),ENSG00000010671(BTK),ENSG00000011465(DCN),ENSG00000012223(LTF),ENSG00000019549(SNAI2),ENSG00000027075(PRKCH),ENSG00000028137(TNFRSF1B),ENSG00000044524(EPHA3),ENSG00000048052(HDAC9),ENSG00000057149(SERPINB3),ENSG00000058404(CAMK2B),ENSG00000064300(NGFR),ENSG00000065320(NTN1),ENSG00000066056(TIE1),ENSG00000068971(PPP2R5B),ENSG000…	ENSG00000065361(ERBB3),ENSG00000105662(CRTC1),ENSG00000106460(TMEM106B),ENSG00000109101(FOXN1),ENSG00000111087(GLI1),ENSG00000116761(CTH),ENSG00000124006(OBSL1),ENSG00000128165(ADM2),ENSG00000132846(ZBED3),ENSG00000133321(PLAAT4),ENSG00000135744(AGT),ENSG00000137203(TFAP2A),ENSG00000140262(TCF12),ENSG00000151917(BEND6),ENSG00000158528(PPP1R9A),ENSG00000162337(LRP5),ENSG00000163472(TMEM79),ENSG000…
BP	GO:0042330	taxis	131	5	136	657	5.18055e-14	1.07056e-11	ENSG00000006210(CX3CL1),ENSG00000006606(CCL26),ENSG00000011422(PLAUR),ENSG00000033327(GAB2),ENSG00000044524(EPHA3),ENSG00000058085(LAMC2),ENSG00000064300(NGFR),ENSG00000065320(NTN1),ENSG00000070886(EPHA8),ENSG00000075223(SEMA3C),ENSG00000077782(FGFR1),ENSG00000078401(EDN1),ENSG00000081041(CXCL2),ENSG00000085552(IGSF9),ENSG00000090776(EFNB1),ENSG00000091010(POU4F3),ENSG00000091129(NRCAM),ENSG00000…	ENSG00000082684(SEMA5B),ENSG00000106804(C5),ENSG00000161921(CXCL16),ENSG00000162068(NTN3),ENSG00000183317(EPHA10)
BP	GO:0001525	angiogenesis	105	10	115	521	5.50943e-14	1.12074e-11	ENSG00000006210(CX3CL1),ENSG00000011465(DCN),ENSG00000048052(HDAC9),ENSG00000058668(ATP2B4),ENSG00000064300(NGFR),ENSG00000066056(TIE1),ENSG00000069667(RORA),ENSG00000070495(JMJD6),ENSG00000073756(PTGS2),ENSG00000077782(FGFR1),ENSG00000078098(FAP),ENSG00000078401(EDN1),ENSG00000079385(CEACAM1),ENSG00000091129(NRCAM),ENSG00000100292(HMOX1),ENSG00000100345(MYH9),ENSG00000101017(CD40),ENSG0000010138…	ENSG00000031698(SARS1),ENSG00000122592(HOXA7),ENSG00000128165(ADM2),ENSG00000133710(SPINK5),ENSG00000135744(AGT),ENSG00000140105(WARS1),ENSG00000164342(TLR3),ENSG00000174951(FUT1),ENSG00000184058(TBX1),ENSG00000185215(TNFAIP2)
BP	GO:0048646	anatomical structure formation involved in morphogenesis	183	21	204	1129	5.70779e-14	1.14323e-11	ENSG00000002745(WNT16),ENSG00000006210(CX3CL1),ENSG00000011465(DCN),ENSG00000019549(SNAI2),ENSG00000023902(PLEKHO1),ENSG00000048052(HDAC9),ENSG00000054967(RELT),ENSG00000058668(ATP2B4),ENSG00000064300(NGFR),ENSG00000066056(TIE1),ENSG00000069667(RORA),ENSG00000070495(JMJD6),ENSG00000072110(ACTN1),ENSG00000073282(TP63),ENSG00000073756(PTGS2),ENSG00000075223(SEMA3C),ENSG00000077782(FGFR1),ENSG000000…	ENSG00000031698(SARS1),ENSG00000102104(RS1),ENSG00000103056(SMPD3),ENSG00000109072(VTN),ENSG00000121897(LIAS),ENSG00000122592(HOXA7),ENSG00000124006(OBSL1),ENSG00000128165(ADM2),ENSG00000133710(SPINK5),ENSG00000135744(AGT),ENSG00000135960(EDAR),ENSG00000137203(TFAP2A),ENSG00000140105(WARS1),ENSG00000143013(LMO4),ENSG00000164342(TLR3),ENSG00000164930(FZD6),ENSG00000166033(HTRA1),ENSG00000168874(AT…
BP	GO:0048583	regulation of response to stimulus	500	95	595	4232	6.06532e-14	1.19643e-11	ENSG00000002745(WNT16),ENSG00000006210(CX3CL1),ENSG00000006432(MAP3K9),ENSG00000006606(CCL26),ENSG00000007516(BAIAP3),ENSG00000007908(SELE),ENSG00000008294(SPAG9),ENSG00000008735(MAPK8IP2),ENSG00000010310(GIPR),ENSG00000010671(BTK),ENSG00000011347(SYT7),ENSG00000011422(PLAUR),ENSG00000011465(DCN),ENSG00000012124(CD22),ENSG00000012223(LTF),ENSG00000013588(GPRC5A),ENSG00000013725(CD6),ENSG000000186…	ENSG00000008130(NADK),ENSG00000013503(POLR3B),ENSG00000015171(ZMYND11),ENSG00000016402(IL20RA),ENSG00000053108(FSTL4),ENSG00000056736(IL17RB),ENSG00000065361(ERBB3),ENSG00000068024(HDAC4),ENSG00000069275(NUCKS1),ENSG00000071655(MBD3),ENSG00000076344(RGS11),ENSG00000080293(SCTR),ENSG00000082684(SEMA5B),ENSG00000088756(ARHGAP28),ENSG00000088888(MAVS),ENSG00000089022(MAPKAPK5),ENSG00000099910(KLHL22…
BP	GO:0019221	cytokine-mediated signaling pathway	144	10	154	785	1.14275e-13	2.22052e-11	ENSG00000006210(CX3CL1),ENSG00000006606(CCL26),ENSG00000023445(BIRC3),ENSG00000026025(VIM),ENSG00000026508(CD44),ENSG00000028137(TNFRSF1B),ENSG00000033327(GAB2),ENSG00000049249(TNFRSF9),ENSG00000054356(PTPRN),ENSG00000056558(TRAF1),ENSG00000058404(CAMK2B),ENSG00000069667(RORA),ENSG00000070808(CAMK2A),ENSG00000073756(PTGS2),ENSG00000074966(TXK),ENSG00000078401(EDN1),ENSG00000079385(CEACAM1),ENSG00…	ENSG00000016402(IL20RA),ENSG00000056736(IL17RB),ENSG00000088888(MAVS),ENSG00000135960(EDAR),ENSG00000138600(SPPL2A),ENSG00000150593(PDCD4),ENSG00000174564(IL20RB),ENSG00000188263(IL17REL),ENSG00000198223(CSF2RA),ENSG00000245848(CEBPA)
BP	GO:0002237	response to molecule of bacterial origin	80	8	88	359	1.17038e-13	2.24075e-11	ENSG00000006210(CX3CL1),ENSG00000007908(SELE),ENSG00000011465(DCN),ENSG00000012223(LTF),ENSG00000013725(CD6),ENSG00000026025(VIM),ENSG00000028137(TNFRSF1B),ENSG00000050730(TNIP3),ENSG00000073756(PTGS2),ENSG00000078401(EDN1),ENSG00000081041(CXCL2),ENSG00000081189(MEF2C),ENSG00000090339(ICAM1),ENSG00000099998(GGT5),ENSG00000101017(CD40),ENSG00000101336(HCK),ENSG00000108342(CSF3),ENSG00000108691(CCL…	ENSG00000021826(CPS1),ENSG00000069535(MAOB),ENSG00000100889(PCK2),ENSG00000121897(LIAS),ENSG00000130707(ASS1),ENSG00000150593(PDCD4),ENSG00000157150(TIMP4),ENSG00000160323(ADAMTS13)
BP	GO:0048513	animal organ development	453	79	532	3725	1.70809e-13	3.22284e-11	ENSG00000002745(WNT16),ENSG00000002822(MAD1L1),ENSG00000004939(SLC4A1),ENSG00000006459(KDM7A),ENSG00000008513(ST3GAL1),ENSG00000010310(GIPR),ENSG00000010671(BTK),ENSG00000011465(DCN),ENSG00000012223(LTF),ENSG00000018625(ATP1A2),ENSG00000019549(SNAI2),ENSG00000026025(VIM),ENSG00000026508(CD44),ENSG00000027075(PRKCH),ENSG00000028137(TNFRSF1B),ENSG00000028277(POU2F2),ENSG00000033178(UBA6),ENSG000000…	ENSG00000006611(USH1C),ENSG00000012174(MBTPS2),ENSG00000021826(CPS1),ENSG00000054654(SYNE2),ENSG00000065361(ERBB3),ENSG00000068024(HDAC4),ENSG00000069535(MAOB),ENSG00000070669(ASNS),ENSG00000071655(MBD3),ENSG00000080293(SCTR),ENSG00000082684(SEMA5B),ENSG00000090861(AARS1),ENSG00000092621(PHGDH),ENSG00000092758(COL9A3),ENSG00000100889(PCK2),ENSG00000102104(RS1),ENSG00000102125(TAZ),ENSG00000102981…
BP	GO:0009888	tissue development	281	51	332	2108	1.80937e-13	3.36517e-11	ENSG00000002745(WNT16),ENSG00000010671(BTK),ENSG00000011465(DCN),ENSG00000012223(LTF),ENSG00000019549(SNAI2),ENSG00000026025(VIM),ENSG00000026508(CD44),ENSG00000027075(PRKCH),ENSG00000041982(TNC),ENSG00000044524(EPHA3),ENSG00000047936(ROS1),ENSG00000048052(HDAC9),ENSG00000052344(PRSS8),ENSG00000052850(ALX4),ENSG00000057149(SERPINB3),ENSG00000057294(PKP2),ENSG00000057657(PRDM1),ENSG00000058085(LAM…	ENSG00000006611(USH1C),ENSG00000021826(CPS1),ENSG00000065361(ERBB3),ENSG00000068024(HDAC4),ENSG00000071655(MBD3),ENSG00000072210(ALDH3A2),ENSG00000082684(SEMA5B),ENSG00000092621(PHGDH),ENSG00000100889(PCK2),ENSG00000102125(TAZ),ENSG00000102981(PARD6A),ENSG00000103056(SMPD3),ENSG00000107829(FBXW4),ENSG00000109072(VTN),ENSG00000109101(FOXN1),ENSG00000111087(GLI1),ENSG00000112667(DNPH1),ENSG00000114…
BP	GO:0001775	cell activation	217	24	241	1421	3.30948e-13	6.06846e-11	ENSG00000002822(MAD1L1),ENSG00000006210(CX3CL1),ENSG00000008513(ST3GAL1),ENSG00000010671(BTK),ENSG00000011422(PLAUR),ENSG00000012124(CD22),ENSG00000012223(LTF),ENSG00000013563(DNASE1L1),ENSG00000013725(CD6),ENSG00000026508(CD44),ENSG00000027075(PRKCH),ENSG00000028137(TNFRSF1B),ENSG00000028277(POU2F2),ENSG00000033327(GAB2),ENSG00000048052(HDAC9),ENSG00000057149(SERPINB3),ENSG00000057657(PRDM1),ENS…	ENSG00000006534(ALDH3B1),ENSG00000068024(HDAC4),ENSG00000107099(DOCK8),ENSG00000109101(FOXN1),ENSG00000111981(ULBP1),ENSG00000133710(SPINK5),ENSG00000138413(IDH1),ENSG00000143013(LMO4),ENSG00000144840(RABL3),ENSG00000151012(SLC7A11),ENSG00000153064(BANK1),ENSG00000153879(CEBPG),ENSG00000156049(GNA14),ENSG00000160323(ADAMTS13),ENSG00000164342(TLR3),ENSG00000164930(FZD6),ENSG00000165102(HGSNAT),ENS…
BP	GO:0048585	negative regulation of response to stimulus	237	38	275	1679	3.75798e-13	6.79516e-11	ENSG00000006210(CX3CL1),ENSG00000008735(MAPK8IP2),ENSG00000010310(GIPR),ENSG00000011422(PLAUR),ENSG00000011465(DCN),ENSG00000012124(CD22),ENSG00000012223(LTF),ENSG00000013588(GPRC5A),ENSG00000019549(SNAI2),ENSG00000026508(CD44),ENSG00000028137(TNFRSF1B),ENSG00000050165(DKK3),ENSG00000050730(TNIP3),ENSG00000052795(FNIP2),ENSG00000057149(SERPINB3),ENSG00000058668(ATP2B4),ENSG00000064300(NGFR),ENSG0…	ENSG00000015171(ZMYND11),ENSG00000053108(FSTL4),ENSG00000065361(ERBB3),ENSG00000076344(RGS11),ENSG00000082684(SEMA5B),ENSG00000089022(MAPKAPK5),ENSG00000106692(FKTN),ENSG00000106804(C5),ENSG00000106927(AMBP),ENSG00000107295(SH3GL2),ENSG00000109072(VTN),ENSG00000111087(GLI1),ENSG00000112541(PDE10A),ENSG00000115266(APC2),ENSG00000116761(CTH),ENSG00000118762(PKD2),ENSG00000120057(SFRP5),ENSG00000123…
BP	GO:0042221	response to chemical	545	116	661	4834	3.91667e-13	6.98509e-11	ENSG00000002745(WNT16),ENSG00000006210(CX3CL1),ENSG00000006606(CCL26),ENSG00000007516(BAIAP3),ENSG00000007908(SELE),ENSG00000010310(GIPR),ENSG00000010671(BTK),ENSG00000011347(SYT7),ENSG00000011422(PLAUR),ENSG00000011465(DCN),ENSG00000012223(LTF),ENSG00000013725(CD6),ENSG00000015520(NPC1L1),ENSG00000018625(ATP1A2),ENSG00000019186(CYP24A1),ENSG00000019549(SNAI2),ENSG00000023445(BIRC3),ENSG000000250…	ENSG00000006534(ALDH3B1),ENSG00000008130(NADK),ENSG00000009950(MLXIPL),ENSG00000012174(MBTPS2),ENSG00000016402(IL20RA),ENSG00000021826(CPS1),ENSG00000049239(H6PD),ENSG00000056736(IL17RB),ENSG00000064933(PMS1),ENSG00000065621(GSTO2),ENSG00000068024(HDAC4),ENSG00000069275(NUCKS1),ENSG00000069535(MAOB),ENSG00000070669(ASNS),ENSG00000071655(MBD3),ENSG00000073067(CYP2W1),ENSG00000082684(SEMA5B),ENSG00…
BP	GO:0071310	cellular response to organic substance	352	57	409	2735	4.58553e-13	8.06744e-11	ENSG00000006210(CX3CL1),ENSG00000006606(CCL26),ENSG00000007516(BAIAP3),ENSG00000010671(BTK),ENSG00000011465(DCN),ENSG00000012223(LTF),ENSG00000013725(CD6),ENSG00000018625(ATP1A2),ENSG00000019186(CYP24A1),ENSG00000019549(SNAI2),ENSG00000023445(BIRC3),ENSG00000025039(RRAGD),ENSG00000026025(VIM),ENSG00000026508(CD44),ENSG00000027644(INSRR),ENSG00000028137(TNFRSF1B),ENSG00000033327(GAB2),ENSG00000041…	ENSG00000008130(NADK),ENSG00000009950(MLXIPL),ENSG00000012174(MBTPS2),ENSG00000016402(IL20RA),ENSG00000021826(CPS1),ENSG00000056736(IL17RB),ENSG00000068024(HDAC4),ENSG00000069275(NUCKS1),ENSG00000070669(ASNS),ENSG00000088888(MAVS),ENSG00000099910(KLHL22),ENSG00000100889(PCK2),ENSG00000102981(PARD6A),ENSG00000103056(SMPD3),ENSG00000107099(DOCK8),ENSG00000107295(SH3GL2),ENSG00000108984(MAP2K6),ENSG…
BP	GO:0035556	intracellular signal transduction	358	60	418	2810	5.21426e-13	9.05126e-11	ENSG00000002745(WNT16),ENSG00000006210(CX3CL1),ENSG00000006432(MAP3K9),ENSG00000006606(CCL26),ENSG00000007908(SELE),ENSG00000008294(SPAG9),ENSG00000008735(MAPK8IP2),ENSG00000010310(GIPR),ENSG00000010671(BTK),ENSG00000011422(PLAUR),ENSG00000011465(DCN),ENSG00000012124(CD22),ENSG00000012223(LTF),ENSG00000018625(ATP1A2),ENSG00000019549(SNAI2),ENSG00000023445(BIRC3),ENSG00000025039(RRAGD),ENSG0000002…	ENSG00000004660(CAMKK1),ENSG00000009950(MLXIPL),ENSG00000015171(ZMYND11),ENSG00000016402(IL20RA),ENSG00000065361(ERBB3),ENSG00000068024(HDAC4),ENSG00000071655(MBD3),ENSG00000076344(RGS11),ENSG00000080293(SCTR),ENSG00000088756(ARHGAP28),ENSG00000088888(MAVS),ENSG00000089022(MAPKAPK5),ENSG00000099910(KLHL22),ENSG00000103056(SMPD3),ENSG00000106692(FKTN),ENSG00000106804(C5),ENSG00000106927(AMBP),ENSG…
CC	GO:0009986	cell surface	135	22	157	842	1.00061e-12	1.71408e-10	ENSG00000006210(CX3CL1),ENSG00000011422(PLAUR),ENSG00000012124(CD22),ENSG00000012223(LTF),ENSG00000013725(CD6),ENSG00000026508(CD44),ENSG00000047936(ROS1),ENSG00000049249(TNFRSF9),ENSG00000057019(DCBLD2),ENSG00000064300(NGFR),ENSG00000078098(FAP),ENSG00000079215(SLC1A3),ENSG00000079385(CEACAM1),ENSG00000081237(PTPRC),ENSG00000085063(CD59),ENSG00000087085(ACHE),ENSG00000088053(GP6),ENSG00000089692…	ENSG00000056736(IL17RB),ENSG00000073067(CYP2W1),ENSG00000103257(SLC7A5),ENSG00000106927(AMBP),ENSG00000111981(ULBP1),ENSG00000115902(SLC1A4),ENSG00000140015(KCNH5),ENSG00000140479(PCSK6),ENSG00000143412(ANXA9),ENSG00000151012(SLC7A11),ENSG00000155511(GRIA1),ENSG00000159640(ACE),ENSG00000160323(ADAMTS13),ENSG00000162006(MSLNL),ENSG00000163283(ALPP),ENSG00000164010(ERMAP),ENSG00000164930(FZD6),ENSG…
BP	GO:0022407	regulation of cell-cell adhesion	92	6	98	434	1.01924e-12	1.71412e-10	ENSG00000002822(MAD1L1),ENSG00000006210(CX3CL1),ENSG00000007908(SELE),ENSG00000011422(PLAUR),ENSG00000013725(CD6),ENSG00000026508(CD44),ENSG00000076641(PAG1),ENSG00000079385(CEACAM1),ENSG00000081237(PTPRC),ENSG00000089692(LAG3),ENSG00000090339(ICAM1),ENSG00000090776(EFNB1),ENSG00000101144(BMP7),ENSG00000101384(JAG1),ENSG00000102760(RGCC),ENSG00000102879(CORO1A),ENSG00000105329(TGFB1),ENSG00000105…	ENSG00000107099(DOCK8),ENSG00000110080(ST3GAL4),ENSG00000130707(ASS1),ENSG00000143126(CELSR2),ENSG00000174564(IL20RB),ENSG00000242574(HLA-DMB)
BP	GO:0042127	regulation of cell population proliferation	241	32	273	1678	1.02697e-12	1.71412e-10	ENSG00000002822(MAD1L1),ENSG00000006210(CX3CL1),ENSG00000006606(CCL26),ENSG00000010671(BTK),ENSG00000012124(CD22),ENSG00000012223(LTF),ENSG00000013725(CD6),ENSG00000019549(SNAI2),ENSG00000027075(PRKCH),ENSG00000028137(TNFRSF1B),ENSG00000033327(GAB2),ENSG00000041982(TNC),ENSG00000049249(TNFRSF9),ENSG00000054356(PTPRN),ENSG00000057149(SERPINB3),ENSG00000057657(PRDM1),ENSG00000058085(LAMC2),ENSG0000…	ENSG00000009950(MLXIPL),ENSG00000065361(ERBB3),ENSG00000068024(HDAC4),ENSG00000103056(SMPD3),ENSG00000106692(FKTN),ENSG00000107829(FBXW4),ENSG00000108602(ALDH3A1),ENSG00000111087(GLI1),ENSG00000115252(PDE1A),ENSG00000118762(PKD2),ENSG00000120057(SFRP5),ENSG00000133321(PLAAT4),ENSG00000135744(AGT),ENSG00000137203(TFAP2A),ENSG00000140105(WARS1),ENSG00000150593(PDCD4),ENSG00000151012(SLC7A11),ENSG00…
BP	GO:0050896	response to stimulus	919	219	1138	9132	1.10554e-12	1.8219e-10	ENSG00000002745(WNT16),ENSG00000004939(SLC4A1),ENSG00000006210(CX3CL1),ENSG00000006432(MAP3K9),ENSG00000006606(CCL26),ENSG00000007516(BAIAP3),ENSG00000007908(SELE),ENSG00000008294(SPAG9),ENSG00000008513(ST3GAL1),ENSG00000008735(MAPK8IP2),ENSG00000010310(GIPR),ENSG00000010671(BTK),ENSG00000011347(SYT7),ENSG00000011422(PLAUR),ENSG00000011465(DCN),ENSG00000012124(CD22),ENSG00000012223(LTF),ENSG00000…	ENSG00000004660(CAMKK1),ENSG00000005156(LIG3),ENSG00000006534(ALDH3B1),ENSG00000008130(NADK),ENSG00000009950(MLXIPL),ENSG00000012174(MBTPS2),ENSG00000013503(POLR3B),ENSG00000015171(ZMYND11),ENSG00000016402(IL20RA),ENSG00000021826(CPS1),ENSG00000049239(H6PD),ENSG00000049246(PER3),ENSG00000053108(FSTL4),ENSG00000056736(IL17RB),ENSG00000064933(PMS1),ENSG00000065361(ERBB3),ENSG00000065621(GSTO2),ENSG…
BP	GO:0048518	positive regulation of biological process	669	151	820	6247	1.20376e-12	1.95897e-10	ENSG00000002745(WNT16),ENSG00000005001(PRSS22),ENSG00000006210(CX3CL1),ENSG00000006432(MAP3K9),ENSG00000006459(KDM7A),ENSG00000006606(CCL26),ENSG00000006837(CDKL3),ENSG00000007516(BAIAP3),ENSG00000007908(SELE),ENSG00000008294(SPAG9),ENSG00000008735(MAPK8IP2),ENSG00000010310(GIPR),ENSG00000010671(BTK),ENSG00000011332(DPF1),ENSG00000011347(SYT7),ENSG00000011422(PLAUR),ENSG00000011465(DCN),ENSG00000…	ENSG00000004660(CAMKK1),ENSG00000008130(NADK),ENSG00000009950(MLXIPL),ENSG00000012174(MBTPS2),ENSG00000013503(POLR3B),ENSG00000016402(IL20RA),ENSG00000054654(SYNE2),ENSG00000056736(IL17RB),ENSG00000065029(ZNF76),ENSG00000065361(ERBB3),ENSG00000068024(HDAC4),ENSG00000069275(NUCKS1),ENSG00000069535(MAOB),ENSG00000070669(ASNS),ENSG00000080293(SCTR),ENSG00000082684(SEMA5B),ENSG00000083290(ULK2),ENSG0…
BP	GO:0010646	regulation of cell communication	434	78	512	3603	1.53155e-12	2.46163e-10	ENSG00000002745(WNT16),ENSG00000006210(CX3CL1),ENSG00000006432(MAP3K9),ENSG00000006606(CCL26),ENSG00000007516(BAIAP3),ENSG00000008294(SPAG9),ENSG00000008735(MAPK8IP2),ENSG00000010310(GIPR),ENSG00000011347(SYT7),ENSG00000011422(PLAUR),ENSG00000011465(DCN),ENSG00000012124(CD22),ENSG00000012223(LTF),ENSG00000013588(GPRC5A),ENSG00000018625(ATP1A2),ENSG00000019549(SNAI2),ENSG00000023445(BIRC3),ENSG000…	ENSG00000008130(NADK),ENSG00000015171(ZMYND11),ENSG00000016402(IL20RA),ENSG00000053108(FSTL4),ENSG00000065361(ERBB3),ENSG00000069275(NUCKS1),ENSG00000069535(MAOB),ENSG00000071655(MBD3),ENSG00000076344(RGS11),ENSG00000080293(SCTR),ENSG00000088756(ARHGAP28),ENSG00000088888(MAVS),ENSG00000089022(MAPKAPK5),ENSG00000099910(KLHL22),ENSG00000100889(PCK2),ENSG00000102104(RS1),ENSG00000105662(CRTC1),ENSG0…
BP	GO:0050865	regulation of cell activation	110	10	120	579	1.55534e-12	2.46938e-10	ENSG00000002822(MAD1L1),ENSG00000006210(CX3CL1),ENSG00000010671(BTK),ENSG00000012124(CD22),ENSG00000013725(CD6),ENSG00000028137(TNFRSF1B),ENSG00000033327(GAB2),ENSG00000057657(PRDM1),ENSG00000069482(GAL),ENSG00000069667(RORA),ENSG00000074966(TXK),ENSG00000076641(PAG1),ENSG00000077585(GPR137B),ENSG00000079385(CEACAM1),ENSG00000081189(MEF2C),ENSG00000081237(PTPRC),ENSG00000089692(LAG3),ENSG00000090…	ENSG00000107099(DOCK8),ENSG00000109101(FOXN1),ENSG00000133710(SPINK5),ENSG00000143013(LMO4),ENSG00000153064(BANK1),ENSG00000169621(APLF),ENSG00000174564(IL20RB),ENSG00000204936(CD177),ENSG00000242574(HLA-DMB),ENSG00000245848(CEBPA)
BP	GO:0023056	positive regulation of signaling	261	38	299	1888	1.97721e-12	3.10137e-10	ENSG00000002745(WNT16),ENSG00000006210(CX3CL1),ENSG00000006432(MAP3K9),ENSG00000006606(CCL26),ENSG00000007516(BAIAP3),ENSG00000008294(SPAG9),ENSG00000008735(MAPK8IP2),ENSG00000010310(GIPR),ENSG00000011347(SYT7),ENSG00000011422(PLAUR),ENSG00000011465(DCN),ENSG00000012223(LTF),ENSG00000023445(BIRC3),ENSG00000025039(RRAGD),ENSG00000026508(CD44),ENSG00000027075(PRKCH),ENSG00000053438(NNAT),ENSG000000…	ENSG00000008130(NADK),ENSG00000016402(IL20RA),ENSG00000065361(ERBB3),ENSG00000069275(NUCKS1),ENSG00000080293(SCTR),ENSG00000088888(MAVS),ENSG00000089022(MAPKAPK5),ENSG00000099910(KLHL22),ENSG00000100889(PCK2),ENSG00000105662(CRTC1),ENSG00000106804(C5),ENSG00000108984(MAP2K6),ENSG00000109072(VTN),ENSG00000111087(GLI1),ENSG00000116761(CTH),ENSG00000118762(PKD2),ENSG00000120053(GOT1),ENSG00000129474…
BP	GO:0007165	signal transduction	674	126	800	6084	2.08284e-12	3.22816e-10	ENSG00000002745(WNT16),ENSG00000006210(CX3CL1),ENSG00000006432(MAP3K9),ENSG00000006606(CCL26),ENSG00000007516(BAIAP3),ENSG00000007908(SELE),ENSG00000008294(SPAG9),ENSG00000008735(MAPK8IP2),ENSG00000010310(GIPR),ENSG00000010671(BTK),ENSG00000011422(PLAUR),ENSG00000011465(DCN),ENSG00000012124(CD22),ENSG00000012223(LTF),ENSG00000013588(GPRC5A),ENSG00000013725(CD6),ENSG00000018625(ATP1A2),ENSG0000001…	ENSG00000004660(CAMKK1),ENSG00000009950(MLXIPL),ENSG00000012174(MBTPS2),ENSG00000015171(ZMYND11),ENSG00000016402(IL20RA),ENSG00000053108(FSTL4),ENSG00000056736(IL17RB),ENSG00000065361(ERBB3),ENSG00000068024(HDAC4),ENSG00000069275(NUCKS1),ENSG00000070669(ASNS),ENSG00000071655(MBD3),ENSG00000076344(RGS11),ENSG00000080293(SCTR),ENSG00000082684(SEMA5B),ENSG00000083290(ULK2),ENSG00000088756(ARHGAP28),…
BP	GO:0023051	regulation of signaling	437	79	516	3643	2.11114e-12	3.23352e-10	ENSG00000002745(WNT16),ENSG00000006210(CX3CL1),ENSG00000006432(MAP3K9),ENSG00000006606(CCL26),ENSG00000007516(BAIAP3),ENSG00000008294(SPAG9),ENSG00000008735(MAPK8IP2),ENSG00000010310(GIPR),ENSG00000011347(SYT7),ENSG00000011422(PLAUR),ENSG00000011465(DCN),ENSG00000012124(CD22),ENSG00000012223(LTF),ENSG00000013588(GPRC5A),ENSG00000018625(ATP1A2),ENSG00000019549(SNAI2),ENSG00000023445(BIRC3),ENSG000…	ENSG00000008130(NADK),ENSG00000015171(ZMYND11),ENSG00000016402(IL20RA),ENSG00000053108(FSTL4),ENSG00000065361(ERBB3),ENSG00000069275(NUCKS1),ENSG00000069535(MAOB),ENSG00000071655(MBD3),ENSG00000076344(RGS11),ENSG00000080293(SCTR),ENSG00000088756(ARHGAP28),ENSG00000088888(MAVS),ENSG00000089022(MAPKAPK5),ENSG00000099910(KLHL22),ENSG00000100889(PCK2),ENSG00000102104(RS1),ENSG00000105662(CRTC1),ENSG0…
BP	GO:0010647	positive regulation of cell communication	260	38	298	1882	2.21689e-12	3.35601e-10	ENSG00000002745(WNT16),ENSG00000006210(CX3CL1),ENSG00000006432(MAP3K9),ENSG00000006606(CCL26),ENSG00000007516(BAIAP3),ENSG00000008294(SPAG9),ENSG00000008735(MAPK8IP2),ENSG00000010310(GIPR),ENSG00000011347(SYT7),ENSG00000011422(PLAUR),ENSG00000011465(DCN),ENSG00000012223(LTF),ENSG00000023445(BIRC3),ENSG00000025039(RRAGD),ENSG00000026508(CD44),ENSG00000027075(PRKCH),ENSG00000053438(NNAT),ENSG000000…	ENSG00000008130(NADK),ENSG00000016402(IL20RA),ENSG00000065361(ERBB3),ENSG00000069275(NUCKS1),ENSG00000080293(SCTR),ENSG00000088888(MAVS),ENSG00000089022(MAPKAPK5),ENSG00000099910(KLHL22),ENSG00000100889(PCK2),ENSG00000105662(CRTC1),ENSG00000106804(C5),ENSG00000108984(MAP2K6),ENSG00000109072(VTN),ENSG00000111087(GLI1),ENSG00000116761(CTH),ENSG00000118762(PKD2),ENSG00000120053(GOT1),ENSG00000129474…
BP	GO:0030154	cell differentiation	510	90	600	4355	2.55677e-12	3.82604e-10	ENSG00000002745(WNT16),ENSG00000004939(SLC4A1),ENSG00000006210(CX3CL1),ENSG00000006837(CDKL3),ENSG00000008294(SPAG9),ENSG00000008513(ST3GAL1),ENSG00000008735(MAPK8IP2),ENSG00000010671(BTK),ENSG00000012223(LTF),ENSG00000019186(CYP24A1),ENSG00000019549(SNAI2),ENSG00000023902(PLEKHO1),ENSG00000026025(VIM),ENSG00000027075(PRKCH),ENSG00000028137(TNFRSF1B),ENSG00000028277(POU2F2),ENSG00000033178(UBA6),…	ENSG00000006611(USH1C),ENSG00000021826(CPS1),ENSG00000053108(FSTL4),ENSG00000054654(SYNE2),ENSG00000065361(ERBB3),ENSG00000068024(HDAC4),ENSG00000076770(MBNL3),ENSG00000082684(SEMA5B),ENSG00000083290(ULK2),ENSG00000092621(PHGDH),ENSG00000100889(PCK2),ENSG00000101104(PABPC1L),ENSG00000103056(SMPD3),ENSG00000105662(CRTC1),ENSG00000106460(TMEM106B),ENSG00000107295(SH3GL2),ENSG00000109072(VTN),ENSG00…
BP	GO:0007159	leukocyte cell-cell adhesion	79	6	85	361	3.20293e-12	4.71896e-10	ENSG00000002822(MAD1L1),ENSG00000007908(SELE),ENSG00000013725(CD6),ENSG00000026508(CD44),ENSG00000072786(STK10),ENSG00000076641(PAG1),ENSG00000079385(CEACAM1),ENSG00000081237(PTPRC),ENSG00000089692(LAG3),ENSG00000090339(ICAM1),ENSG00000090776(EFNB1),ENSG00000092820(EZR),ENSG00000101144(BMP7),ENSG00000102879(CORO1A),ENSG00000105329(TGFB1),ENSG00000105974(CAV1),ENSG00000106571(GLI3),ENSG00000107485…	ENSG00000107099(DOCK8),ENSG00000110080(ST3GAL4),ENSG00000130707(ASS1),ENSG00000174564(IL20RB),ENSG00000204936(CD177),ENSG00000242574(HLA-DMB)
CC	GO:0031226	intrinsic component of plasma membrane	219	54	273	1727	3.22596e-12	4.71896e-10	ENSG00000004939(SLC4A1),ENSG00000007908(SELE),ENSG00000011083(SLC6A7),ENSG00000011105(TSPAN9),ENSG00000011347(SYT7),ENSG00000011422(PLAUR),ENSG00000012124(CD22),ENSG00000013588(GPRC5A),ENSG00000013725(CD6),ENSG00000015520(NPC1L1),ENSG00000018625(ATP1A2),ENSG00000026508(CD44),ENSG00000026559(KCNG1),ENSG00000027644(INSRR),ENSG00000040731(CDH10),ENSG00000044524(EPHA3),ENSG00000047936(ROS1),ENSG00000…	ENSG00000007314(SCN4A),ENSG00000056736(IL17RB),ENSG00000065361(ERBB3),ENSG00000070915(SLC12A3),ENSG00000099957(P2RX6),ENSG00000103269(RHBDL1),ENSG00000105281(SLC1A5),ENSG00000106804(C5),ENSG00000108846(ABCC3),ENSG00000108932(SLC16A6),ENSG00000111452(ADGRD1),ENSG00000111981(ULBP1),ENSG00000113248(PCDHB15),ENSG00000115365(LANCL1),ENSG00000115902(SLC1A4),ENSG00000118762(PKD2),ENSG00000120327(PCDHB14…
BP	GO:0045765	regulation of angiogenesis	69	7	76	308	3.95073e-12	5.71495e-10	ENSG00000006210(CX3CL1),ENSG00000011465(DCN),ENSG00000048052(HDAC9),ENSG00000058668(ATP2B4),ENSG00000064300(NGFR),ENSG00000066056(TIE1),ENSG00000073756(PTGS2),ENSG00000079385(CEACAM1),ENSG00000100292(HMOX1),ENSG00000101017(CD40),ENSG00000102359(SRPX2),ENSG00000102760(RGCC),ENSG00000105855(ITGB8),ENSG00000112902(SEMA5A),ENSG00000113140(SPARC),ENSG00000113578(FGF1),ENSG00000115008(IL1A),ENSG0000011…	ENSG00000031698(SARS1),ENSG00000128165(ADM2),ENSG00000133710(SPINK5),ENSG00000135744(AGT),ENSG00000140105(WARS1),ENSG00000164342(TLR3),ENSG00000174951(FUT1)
BP	GO:0033993	response to lipid	147	23	170	933	4.29926e-12	6.15078e-10	ENSG00000006210(CX3CL1),ENSG00000007908(SELE),ENSG00000010310(GIPR),ENSG00000011465(DCN),ENSG00000012223(LTF),ENSG00000013725(CD6),ENSG00000018625(ATP1A2),ENSG00000019186(CYP24A1),ENSG00000019549(SNAI2),ENSG00000026025(VIM),ENSG00000028137(TNFRSF1B),ENSG00000041982(TNC),ENSG00000044524(EPHA3),ENSG00000050730(TNIP3),ENSG00000066056(TIE1),ENSG00000069667(RORA),ENSG00000073282(TP63),ENSG00000073756(…	ENSG00000021826(CPS1),ENSG00000069535(MAOB),ENSG00000071655(MBD3),ENSG00000100889(PCK2),ENSG00000108602(ALDH3A1),ENSG00000120053(GOT1),ENSG00000121897(LIAS),ENSG00000130707(ASS1),ENSG00000135744(AGT),ENSG00000138413(IDH1),ENSG00000146733(PSPH),ENSG00000149485(FADS1),ENSG00000150593(PDCD4),ENSG00000151632(AKR1C2),ENSG00000157150(TIMP4),ENSG00000158571(PFKFB1),ENSG00000160323(ADAMTS13),ENSG00000167…
BP	GO:0048869	cellular developmental process	515	92	607	4427	4.41431e-12	6.24672e-10	ENSG00000002745(WNT16),ENSG00000004939(SLC4A1),ENSG00000006210(CX3CL1),ENSG00000006837(CDKL3),ENSG00000008294(SPAG9),ENSG00000008513(ST3GAL1),ENSG00000008735(MAPK8IP2),ENSG00000010671(BTK),ENSG00000012223(LTF),ENSG00000019186(CYP24A1),ENSG00000019549(SNAI2),ENSG00000023902(PLEKHO1),ENSG00000026025(VIM),ENSG00000026508(CD44),ENSG00000027075(PRKCH),ENSG00000028137(TNFRSF1B),ENSG00000028277(POU2F2),…	ENSG00000006611(USH1C),ENSG00000021826(CPS1),ENSG00000053108(FSTL4),ENSG00000054654(SYNE2),ENSG00000065361(ERBB3),ENSG00000068024(HDAC4),ENSG00000076770(MBNL3),ENSG00000082684(SEMA5B),ENSG00000083290(ULK2),ENSG00000089022(MAPKAPK5),ENSG00000092621(PHGDH),ENSG00000100889(PCK2),ENSG00000101104(PABPC1L),ENSG00000103056(SMPD3),ENSG00000105662(CRTC1),ENSG00000106460(TMEM106B),ENSG00000107295(SH3GL2),E…
MF	GO:0048018	receptor ligand activity	98	7	105	494	4.81856e-12	6.74547e-10	ENSG00000002745(WNT16),ENSG00000006210(CX3CL1),ENSG00000006606(CCL26),ENSG00000042832(TG),ENSG00000069482(GAL),ENSG00000075223(SEMA3C),ENSG00000078401(EDN1),ENSG00000081041(CXCL2),ENSG00000087494(PTHLH),ENSG00000099985(OSM),ENSG00000100311(PDGFB),ENSG00000101144(BMP7),ENSG00000101384(JAG1),ENSG00000102962(CCL22),ENSG00000102970(CCL17),ENSG00000105329(TGFB1),ENSG00000105835(NAMPT),ENSG00000107984(…	ENSG00000082684(SEMA5B),ENSG00000106804(C5),ENSG00000128165(ADM2),ENSG00000135744(AGT),ENSG00000139269(INHBE),ENSG00000161921(CXCL16),ENSG00000178752(ERFE)
BP	GO:0045595	regulation of cell differentiation	264	36	300	1911	5.24305e-12	7.26163e-10	ENSG00000006210(CX3CL1),ENSG00000006837(CDKL3),ENSG00000008294(SPAG9),ENSG00000010671(BTK),ENSG00000012223(LTF),ENSG00000019549(SNAI2),ENSG00000026025(VIM),ENSG00000027075(PRKCH),ENSG00000028137(TNFRSF1B),ENSG00000044524(EPHA3),ENSG00000048052(HDAC9),ENSG00000057149(SERPINB3),ENSG00000057294(PKP2),ENSG00000057657(PRDM1),ENSG00000058404(CAMK2B),ENSG00000064300(NGFR),ENSG00000065320(NTN1),ENSG00000…	ENSG00000053108(FSTL4),ENSG00000068024(HDAC4),ENSG00000076770(MBNL3),ENSG00000082684(SEMA5B),ENSG00000083290(ULK2),ENSG00000105662(CRTC1),ENSG00000106460(TMEM106B),ENSG00000109101(FOXN1),ENSG00000111087(GLI1),ENSG00000115266(APC2),ENSG00000116761(CTH),ENSG00000122592(HOXA7),ENSG00000124006(OBSL1),ENSG00000130347(RTN4IP1),ENSG00000131584(ACAP3),ENSG00000133321(PLAAT4),ENSG00000133710(SPINK5),ENSG0…
BP	GO:0051049	regulation of transport	249	41	290	1835	5.88317e-12	8.01442e-10	ENSG00000006210(CX3CL1),ENSG00000007516(BAIAP3),ENSG00000007908(SELE),ENSG00000008735(MAPK8IP2),ENSG00000010310(GIPR),ENSG00000011347(SYT7),ENSG00000012124(CD22),ENSG00000018625(ATP1A2),ENSG00000026559(KCNG1),ENSG00000028137(TNFRSF1B),ENSG00000033327(GAB2),ENSG00000044524(EPHA3),ENSG00000047936(ROS1),ENSG00000048052(HDAC9),ENSG00000052344(PRSS8),ENSG00000053438(NNAT),ENSG00000057294(PKP2),ENSG000…	ENSG00000007314(SCN4A),ENSG00000008130(NADK),ENSG00000065361(ERBB3),ENSG00000069535(MAOB),ENSG00000088888(MAVS),ENSG00000100889(PCK2),ENSG00000102981(PARD6A),ENSG00000103056(SMPD3),ENSG00000107295(SH3GL2),ENSG00000108984(MAP2K6),ENSG00000109072(VTN),ENSG00000110245(APOC3),ENSG00000112425(EPM2A),ENSG00000115255(REEP6),ENSG00000118507(AKAP7),ENSG00000118762(PKD2),ENSG00000123838(C4BPA),ENSG00000124…
BP	GO:1900047	negative regulation of hemostasis	24	1	25	50	5.9097e-12	8.01442e-10	ENSG00000011422(PLAUR),ENSG00000078098(FAP),ENSG00000078401(EDN1),ENSG00000079385(CEACAM1),ENSG00000100311(PDGFB),ENSG00000104368(PLAT),ENSG00000105664(COMP),ENSG00000111863(ADTRP),ENSG00000122861(PLAU),ENSG00000130203(APOE),ENSG00000135919(SERPINE2),ENSG00000137801(THBS1),ENSG00000149131(SERPING1),ENSG00000154127(UBASH3B),ENSG00000164867(NOS3),ENSG00000167711(SERPINF2),ENSG00000171557(FGG),ENSG0…	ENSG00000109072(VTN)
BP	GO:0048584	positive regulation of response to stimulus	306	48	354	2343	7.40801e-12	9.94278e-10	ENSG00000002745(WNT16),ENSG00000006210(CX3CL1),ENSG00000006432(MAP3K9),ENSG00000006606(CCL26),ENSG00000007516(BAIAP3),ENSG00000008294(SPAG9),ENSG00000008735(MAPK8IP2),ENSG00000010310(GIPR),ENSG00000010671(BTK),ENSG00000011422(PLAUR),ENSG00000011465(DCN),ENSG00000012124(CD22),ENSG00000012223(LTF),ENSG00000013725(CD6),ENSG00000023445(BIRC3),ENSG00000025039(RRAGD),ENSG00000026508(CD44),ENSG000000270…	ENSG00000008130(NADK),ENSG00000013503(POLR3B),ENSG00000016402(IL20RA),ENSG00000056736(IL17RB),ENSG00000065361(ERBB3),ENSG00000069275(NUCKS1),ENSG00000080293(SCTR),ENSG00000088888(MAVS),ENSG00000089022(MAPKAPK5),ENSG00000099910(KLHL22),ENSG00000103257(SLC7A5),ENSG00000106804(C5),ENSG00000108984(MAP2K6),ENSG00000109072(VTN),ENSG00000110080(ST3GAL4),ENSG00000111087(GLI1),ENSG00000116761(CTH),ENSG000…
BP	GO:1904018	positive regulation of vasculature development	51	4	55	192	8.08887e-12	1.07458e-09	ENSG00000006210(CX3CL1),ENSG00000048052(HDAC9),ENSG00000066056(TIE1),ENSG00000073756(PTGS2),ENSG00000079385(CEACAM1),ENSG00000100292(HMOX1),ENSG00000100311(PDGFB),ENSG00000101017(CD40),ENSG00000102359(SRPX2),ENSG00000105855(ITGB8),ENSG00000112096(SOD2),ENSG00000112902(SEMA5A),ENSG00000113578(FGF1),ENSG00000115008(IL1A),ENSG00000117020(AKT3),ENSG00000117525(F3),ENSG00000119630(PGF),ENSG00000120156…	ENSG00000116761(CTH),ENSG00000128165(ADM2),ENSG00000164342(TLR3),ENSG00000174951(FUT1)
BP	GO:0001667	ameboidal-type cell migration	85	8	93	418	9.42765e-12	1.23978e-09	ENSG00000011465(DCN),ENSG00000048052(HDAC9),ENSG00000058668(ATP2B4),ENSG00000073756(PTGS2),ENSG00000075223(SEMA3C),ENSG00000077782(FGFR1),ENSG00000078098(FAP),ENSG00000078401(EDN1),ENSG00000079385(CEACAM1),ENSG00000081189(MEF2C),ENSG00000090776(EFNB1),ENSG00000100292(HMOX1),ENSG00000100311(PDGFB),ENSG00000100345(MYH9),ENSG00000100985(MMP9),ENSG00000101017(CD40),ENSG00000101144(BMP7),ENSG000001023…	ENSG00000082684(SEMA5B),ENSG00000135744(AGT),ENSG00000162337(LRP5),ENSG00000168874(ATOH8),ENSG00000174951(FUT1),ENSG00000179051(RCC2),ENSG00000184058(TBX1),ENSG00000184489(PTP4A3)
MF	GO:0030546	signaling receptor activator activity	98	7	105	500	1.03996e-11	1.35392e-09	ENSG00000002745(WNT16),ENSG00000006210(CX3CL1),ENSG00000006606(CCL26),ENSG00000042832(TG),ENSG00000069482(GAL),ENSG00000075223(SEMA3C),ENSG00000078401(EDN1),ENSG00000081041(CXCL2),ENSG00000087494(PTHLH),ENSG00000099985(OSM),ENSG00000100311(PDGFB),ENSG00000101144(BMP7),ENSG00000101384(JAG1),ENSG00000102962(CCL22),ENSG00000102970(CCL17),ENSG00000105329(TGFB1),ENSG00000105835(NAMPT),ENSG00000107984(…	ENSG00000082684(SEMA5B),ENSG00000106804(C5),ENSG00000128165(ADM2),ENSG00000135744(AGT),ENSG00000139269(INHBE),ENSG00000161921(CXCL16),ENSG00000178752(ERFE)
BP	GO:0002376	immune system process	374	61	435	3014	1.61367e-11	2.08003e-09	ENSG00000002822(MAD1L1),ENSG00000004939(SLC4A1),ENSG00000006210(CX3CL1),ENSG00000006606(CCL26),ENSG00000007908(SELE),ENSG00000008513(ST3GAL1),ENSG00000010671(BTK),ENSG00000011422(PLAUR),ENSG00000012124(CD22),ENSG00000012223(LTF),ENSG00000013563(DNASE1L1),ENSG00000013725(CD6),ENSG00000023445(BIRC3),ENSG00000026025(VIM),ENSG00000026508(CD44),ENSG00000027075(PRKCH),ENSG00000028137(TNFRSF1B),ENSG0000…	ENSG00000006534(ALDH3B1),ENSG00000013503(POLR3B),ENSG00000015171(ZMYND11),ENSG00000068024(HDAC4),ENSG00000073849(ST6GAL1),ENSG00000088888(MAVS),ENSG00000102125(TAZ),ENSG00000103056(SMPD3),ENSG00000103257(SLC7A5),ENSG00000106804(C5),ENSG00000106927(AMBP),ENSG00000107099(DOCK8),ENSG00000107295(SH3GL2),ENSG00000109072(VTN),ENSG00000109101(FOXN1),ENSG00000110057(UNC93B1),ENSG00000110080(ST3GAL4),ENSG…
BP	GO:0009966	regulation of signal transduction	386	69	455	3180	1.71679e-11	2.19127e-09	ENSG00000002745(WNT16),ENSG00000006210(CX3CL1),ENSG00000006432(MAP3K9),ENSG00000006606(CCL26),ENSG00000008294(SPAG9),ENSG00000008735(MAPK8IP2),ENSG00000010310(GIPR),ENSG00000011422(PLAUR),ENSG00000011465(DCN),ENSG00000012124(CD22),ENSG00000012223(LTF),ENSG00000013588(GPRC5A),ENSG00000019549(SNAI2),ENSG00000023445(BIRC3),ENSG00000025039(RRAGD),ENSG00000026508(CD44),ENSG00000027075(PRKCH),ENSG00000…	ENSG00000015171(ZMYND11),ENSG00000016402(IL20RA),ENSG00000053108(FSTL4),ENSG00000065361(ERBB3),ENSG00000069275(NUCKS1),ENSG00000071655(MBD3),ENSG00000076344(RGS11),ENSG00000080293(SCTR),ENSG00000088756(ARHGAP28),ENSG00000088888(MAVS),ENSG00000089022(MAPKAPK5),ENSG00000099910(KLHL22),ENSG00000102104(RS1),ENSG00000106692(FKTN),ENSG00000106804(C5),ENSG00000106927(AMBP),ENSG00000107295(SH3GL2),ENSG00…
BP	GO:0042325	regulation of phosphorylation	214	48	262	1636	1.83424e-11	2.31844e-09	ENSG00000002745(WNT16),ENSG00000004939(SLC4A1),ENSG00000006210(CX3CL1),ENSG00000006432(MAP3K9),ENSG00000006606(CCL26),ENSG00000008294(SPAG9),ENSG00000008735(MAPK8IP2),ENSG00000011422(PLAUR),ENSG00000012223(LTF),ENSG00000013588(GPRC5A),ENSG00000026508(CD44),ENSG00000027644(INSRR),ENSG00000044524(EPHA3),ENSG00000047936(ROS1),ENSG00000052795(FNIP2),ENSG00000056558(TRAF1),ENSG00000057149(SERPINB3),EN…	ENSG00000004660(CAMKK1),ENSG00000009950(MLXIPL),ENSG00000015171(ZMYND11),ENSG00000065361(ERBB3),ENSG00000068024(HDAC4),ENSG00000088888(MAVS),ENSG00000089022(MAPKAPK5),ENSG00000102981(PARD6A),ENSG00000103056(SMPD3),ENSG00000106692(FKTN),ENSG00000106804(C5),ENSG00000106927(AMBP),ENSG00000107295(SH3GL2),ENSG00000108984(MAP2K6),ENSG00000109072(VTN),ENSG00000112425(EPM2A),ENSG00000118762(PKD2),ENSG000…
BP	GO:0042060	wound healing	107	12	119	595	2.24466e-11	2.77098e-09	ENSG00000004939(SLC4A1),ENSG00000006210(CX3CL1),ENSG00000011347(SYT7),ENSG00000011422(PLAUR),ENSG00000011465(DCN),ENSG00000026508(CD44),ENSG00000027075(PRKCH),ENSG00000041982(TNC),ENSG00000057019(DCBLD2),ENSG00000062038(CDH3),ENSG00000074966(TXK),ENSG00000078098(FAP),ENSG00000078401(EDN1),ENSG00000079385(CEACAM1),ENSG00000085063(CD59),ENSG00000088053(GP6),ENSG00000100292(HMOX1),ENSG00000100311(PD…	ENSG00000065361(ERBB3),ENSG00000099957(P2RX6),ENSG00000107099(DOCK8),ENSG00000109072(VTN),ENSG00000110080(ST3GAL4),ENSG00000129474(AJUBA),ENSG00000151012(SLC7A11),ENSG00000156049(GNA14),ENSG00000160323(ADAMTS13),ENSG00000164930(FZD6),ENSG00000185010(F8),ENSG00000204936(CD177)
BP	GO:0032102	negative regulation of response to external stimulus	76	10	86	380	2.24727e-11	2.77098e-09	ENSG00000006210(CX3CL1),ENSG00000011422(PLAUR),ENSG00000012223(LTF),ENSG00000019549(SNAI2),ENSG00000028137(TNFRSF1B),ENSG00000069667(RORA),ENSG00000075223(SEMA3C),ENSG00000078098(FAP),ENSG00000078401(EDN1),ENSG00000079385(CEACAM1),ENSG00000081237(PTPRC),ENSG00000100311(PDGFB),ENSG00000101782(RIOK3),ENSG00000103175(WFDC1),ENSG00000103313(MEFV),ENSG00000104368(PLAT),ENSG00000107485(GATA3),ENSG00000…	ENSG00000082684(SEMA5B),ENSG00000106804(C5),ENSG00000109072(VTN),ENSG00000130768(SMPDL3B),ENSG00000133710(SPINK5),ENSG00000150593(PDCD4),ENSG00000160703(NLRX1),ENSG00000166033(HTRA1),ENSG00000174564(IL20RB),ENSG00000176884(GRIN1)
BP	GO:1902533	positive regulation of intracellular signal transduction	161	23	184	1053	2.25612e-11	2.77098e-09	ENSG00000002745(WNT16),ENSG00000006210(CX3CL1),ENSG00000006432(MAP3K9),ENSG00000006606(CCL26),ENSG00000008294(SPAG9),ENSG00000008735(MAPK8IP2),ENSG00000010310(GIPR),ENSG00000011465(DCN),ENSG00000012223(LTF),ENSG00000023445(BIRC3),ENSG00000025039(RRAGD),ENSG00000026508(CD44),ENSG00000056558(TRAF1),ENSG00000070886(EPHA8),ENSG00000071282(LMCD1),ENSG00000077585(GPR137B),ENSG00000077782(FGFR1),ENSG000…	ENSG00000016402(IL20RA),ENSG00000065361(ERBB3),ENSG00000080293(SCTR),ENSG00000088888(MAVS),ENSG00000089022(MAPKAPK5),ENSG00000099910(KLHL22),ENSG00000106804(C5),ENSG00000108984(MAP2K6),ENSG00000116761(CTH),ENSG00000118762(PKD2),ENSG00000129474(AJUBA),ENSG00000133706(LARS1),ENSG00000135744(AGT),ENSG00000135960(EDAR),ENSG00000150593(PDCD4),ENSG00000151632(AKR1C2),ENSG00000153064(BANK1),ENSG00000164…
BP	GO:0045597	positive regulation of cell differentiation	162	16	178	1011	2.59953e-11	3.16292e-09	ENSG00000006210(CX3CL1),ENSG00000006837(CDKL3),ENSG00000008294(SPAG9),ENSG00000010671(BTK),ENSG00000012223(LTF),ENSG00000019549(SNAI2),ENSG00000027075(PRKCH),ENSG00000028137(TNFRSF1B),ENSG00000044524(EPHA3),ENSG00000057149(SERPINB3),ENSG00000058404(CAMK2B),ENSG00000064300(NGFR),ENSG00000065320(NTN1),ENSG00000068971(PPP2R5B),ENSG00000073282(TP63),ENSG00000073756(PTGS2),ENSG00000075223(SEMA3C),ENSG…	ENSG00000105662(CRTC1),ENSG00000106460(TMEM106B),ENSG00000109101(FOXN1),ENSG00000116761(CTH),ENSG00000124006(OBSL1),ENSG00000133321(PLAAT4),ENSG00000135744(AGT),ENSG00000140262(TCF12),ENSG00000151917(BEND6),ENSG00000158528(PPP1R9A),ENSG00000162337(LRP5),ENSG00000167740(CYB5D2),ENSG00000168874(ATOH8),ENSG00000172260(NEGR1),ENSG00000184058(TBX1),ENSG00000245848(CEBPA)
BP	GO:0006468	protein phosphorylation	258	50	308	2000	2.63592e-11	3.1775e-09	ENSG00000002745(WNT16),ENSG00000006210(CX3CL1),ENSG00000006432(MAP3K9),ENSG00000006606(CCL26),ENSG00000006837(CDKL3),ENSG00000008118(CAMK1G),ENSG00000008294(SPAG9),ENSG00000008513(ST3GAL1),ENSG00000008735(MAPK8IP2),ENSG00000010671(BTK),ENSG00000011422(PLAUR),ENSG00000012223(LTF),ENSG00000013588(GPRC5A),ENSG00000026508(CD44),ENSG00000027075(PRKCH),ENSG00000027644(INSRR),ENSG00000044524(EPHA3),ENSG…	ENSG00000004660(CAMKK1),ENSG00000009950(MLXIPL),ENSG00000015171(ZMYND11),ENSG00000065361(ERBB3),ENSG00000083290(ULK2),ENSG00000088888(MAVS),ENSG00000089022(MAPKAPK5),ENSG00000102981(PARD6A),ENSG00000103056(SMPD3),ENSG00000106692(FKTN),ENSG00000106804(C5),ENSG00000106927(AMBP),ENSG00000107295(SH3GL2),ENSG00000108984(MAP2K6),ENSG00000109072(VTN),ENSG00000112425(EPM2A),ENSG00000118762(PKD2),ENSG0000…
BP	GO:0030195	negative regulation of blood coagulation	23	1	24	49	2.75756e-11	3.29364e-09	ENSG00000011422(PLAUR),ENSG00000078098(FAP),ENSG00000078401(EDN1),ENSG00000079385(CEACAM1),ENSG00000100311(PDGFB),ENSG00000104368(PLAT),ENSG00000111863(ADTRP),ENSG00000122861(PLAU),ENSG00000130203(APOE),ENSG00000135919(SERPINE2),ENSG00000137801(THBS1),ENSG00000149131(SERPING1),ENSG00000154127(UBASH3B),ENSG00000164867(NOS3),ENSG00000167711(SERPINF2),ENSG00000171557(FGG),ENSG00000171560(FGA),ENSG00…	ENSG00000109072(VTN)
BP	GO:1902531	regulation of intracellular signal transduction	246	41	287	1838	3.10485e-11	3.67473e-09	ENSG00000002745(WNT16),ENSG00000006210(CX3CL1),ENSG00000006432(MAP3K9),ENSG00000006606(CCL26),ENSG00000008294(SPAG9),ENSG00000008735(MAPK8IP2),ENSG00000010310(GIPR),ENSG00000011422(PLAUR),ENSG00000011465(DCN),ENSG00000012124(CD22),ENSG00000012223(LTF),ENSG00000019549(SNAI2),ENSG00000023445(BIRC3),ENSG00000025039(RRAGD),ENSG00000026508(CD44),ENSG00000031081(ARHGAP31),ENSG00000047936(ROS1),ENSG0000…	ENSG00000015171(ZMYND11),ENSG00000016402(IL20RA),ENSG00000065361(ERBB3),ENSG00000071655(MBD3),ENSG00000080293(SCTR),ENSG00000088756(ARHGAP28),ENSG00000088888(MAVS),ENSG00000089022(MAPKAPK5),ENSG00000099910(KLHL22),ENSG00000106692(FKTN),ENSG00000106804(C5),ENSG00000106927(AMBP),ENSG00000108984(MAP2K6),ENSG00000110245(APOC3),ENSG00000110536(PTPMT1),ENSG00000112541(PDE10A),ENSG00000116761(CTH),ENSG0…
BP	GO:0071222	cellular response to lipopolysaccharide	53	3	56	204	3.34613e-11	3.92462e-09	ENSG00000006210(CX3CL1),ENSG00000012223(LTF),ENSG00000013725(CD6),ENSG00000026025(VIM),ENSG00000028137(TNFRSF1B),ENSG00000050730(TNIP3),ENSG00000081041(CXCL2),ENSG00000081189(MEF2C),ENSG00000090339(ICAM1),ENSG00000101017(CD40),ENSG00000101336(HCK),ENSG00000108342(CSF3),ENSG00000108691(CCL2),ENSG00000111732(AICDA),ENSG00000112033(PPARD),ENSG00000114013(CD86),ENSG00000115008(IL1A),ENSG00000117009(K…	ENSG00000130707(ASS1),ENSG00000150593(PDCD4),ENSG00000160323(ADAMTS13)
BP	GO:0051093	negative regulation of developmental process	159	17	176	1003	4.5059e-11	5.23771e-09	ENSG00000006210(CX3CL1),ENSG00000006837(CDKL3),ENSG00000008294(SPAG9),ENSG00000011465(DCN),ENSG00000012223(LTF),ENSG00000019549(SNAI2),ENSG00000026025(VIM),ENSG00000057294(PKP2),ENSG00000058668(ATP2B4),ENSG00000062038(CDH3),ENSG00000064300(NGFR),ENSG00000065320(NTN1),ENSG00000066056(TIE1),ENSG00000066248(NGEF),ENSG00000069667(RORA),ENSG00000071575(TRIB2),ENSG00000073282(TP63),ENSG00000075223(SEMA…	ENSG00000031698(SARS1),ENSG00000053108(FSTL4),ENSG00000068024(HDAC4),ENSG00000076770(MBNL3),ENSG00000082684(SEMA5B),ENSG00000083290(ULK2),ENSG00000120057(SFRP5),ENSG00000122592(HOXA7),ENSG00000133710(SPINK5),ENSG00000135744(AGT),ENSG00000140044(JDP2),ENSG00000150593(PDCD4),ENSG00000162337(LRP5),ENSG00000164342(TLR3),ENSG00000179051(RCC2),ENSG00000184058(TBX1),ENSG00000242498(ARPIN)
BP	GO:0043542	endothelial cell migration	54	4	58	217	4.82402e-11	5.55787e-09	ENSG00000011465(DCN),ENSG00000048052(HDAC9),ENSG00000058668(ATP2B4),ENSG00000073756(PTGS2),ENSG00000077782(FGFR1),ENSG00000078098(FAP),ENSG00000078401(EDN1),ENSG00000079385(CEACAM1),ENSG00000081189(MEF2C),ENSG00000100292(HMOX1),ENSG00000100311(PDGFB),ENSG00000100345(MYH9),ENSG00000101017(CD40),ENSG00000102359(SRPX2),ENSG00000102760(RGCC),ENSG00000107485(GATA3),ENSG00000111863(ADTRP),ENSG000001129…	ENSG00000135744(AGT),ENSG00000168874(ATOH8),ENSG00000174951(FUT1),ENSG00000184489(PTP4A3)
BP	GO:0010631	epithelial cell migration	68	4	72	299	4.92052e-11	5.61932e-09	ENSG00000011465(DCN),ENSG00000048052(HDAC9),ENSG00000058668(ATP2B4),ENSG00000073756(PTGS2),ENSG00000077782(FGFR1),ENSG00000078098(FAP),ENSG00000078401(EDN1),ENSG00000079385(CEACAM1),ENSG00000081189(MEF2C),ENSG00000100292(HMOX1),ENSG00000100311(PDGFB),ENSG00000100345(MYH9),ENSG00000100985(MMP9),ENSG00000101017(CD40),ENSG00000102359(SRPX2),ENSG00000102760(RGCC),ENSG00000107485(GATA3),ENSG0000011088…	ENSG00000135744(AGT),ENSG00000168874(ATOH8),ENSG00000174951(FUT1),ENSG00000184489(PTP4A3)
BP	GO:0050819	negative regulation of coagulation	24	1	25	54	5.09428e-11	5.73437e-09	ENSG00000011422(PLAUR),ENSG00000078098(FAP),ENSG00000078401(EDN1),ENSG00000079385(CEACAM1),ENSG00000100311(PDGFB),ENSG00000104368(PLAT),ENSG00000111863(ADTRP),ENSG00000122861(PLAU),ENSG00000130203(APOE),ENSG00000135919(SERPINE2),ENSG00000137801(THBS1),ENSG00000149131(SERPING1),ENSG00000154127(UBASH3B),ENSG00000164867(NOS3),ENSG00000167711(SERPINF2),ENSG00000171557(FGG),ENSG00000171560(FGA),ENSG00…	ENSG00000109072(VTN)
CC	GO:0005887	integral component of plasma membrane	206	51	257	1644	5.10936e-11	5.73437e-09	ENSG00000004939(SLC4A1),ENSG00000007908(SELE),ENSG00000011083(SLC6A7),ENSG00000011105(TSPAN9),ENSG00000011347(SYT7),ENSG00000011422(PLAUR),ENSG00000012124(CD22),ENSG00000013588(GPRC5A),ENSG00000013725(CD6),ENSG00000015520(NPC1L1),ENSG00000018625(ATP1A2),ENSG00000026508(CD44),ENSG00000026559(KCNG1),ENSG00000027644(INSRR),ENSG00000040731(CDH10),ENSG00000044524(EPHA3),ENSG00000047936(ROS1),ENSG00000…	ENSG00000007314(SCN4A),ENSG00000056736(IL17RB),ENSG00000065361(ERBB3),ENSG00000070915(SLC12A3),ENSG00000099957(P2RX6),ENSG00000103269(RHBDL1),ENSG00000105281(SLC1A5),ENSG00000106804(C5),ENSG00000108846(ABCC3),ENSG00000108932(SLC16A6),ENSG00000111452(ADGRD1),ENSG00000113248(PCDHB15),ENSG00000115365(LANCL1),ENSG00000115902(SLC1A4),ENSG00000118762(PKD2),ENSG00000120327(PCDHB14),ENSG00000124249(KCNK1…
BP	GO:0009967	positive regulation of signal transduction	233	33	266	1684	5.58548e-11	6.21516e-09	ENSG00000002745(WNT16),ENSG00000006210(CX3CL1),ENSG00000006432(MAP3K9),ENSG00000006606(CCL26),ENSG00000008294(SPAG9),ENSG00000008735(MAPK8IP2),ENSG00000010310(GIPR),ENSG00000011422(PLAUR),ENSG00000011465(DCN),ENSG00000012223(LTF),ENSG00000023445(BIRC3),ENSG00000025039(RRAGD),ENSG00000026508(CD44),ENSG00000027075(PRKCH),ENSG00000056558(TRAF1),ENSG00000062038(CDH3),ENSG00000064300(NGFR),ENSG0000006…	ENSG00000016402(IL20RA),ENSG00000065361(ERBB3),ENSG00000069275(NUCKS1),ENSG00000080293(SCTR),ENSG00000088888(MAVS),ENSG00000089022(MAPKAPK5),ENSG00000099910(KLHL22),ENSG00000106804(C5),ENSG00000108984(MAP2K6),ENSG00000109072(VTN),ENSG00000111087(GLI1),ENSG00000116761(CTH),ENSG00000118762(PKD2),ENSG00000120053(GOT1),ENSG00000129474(AJUBA),ENSG00000132846(ZBED3),ENSG00000133706(LARS1),ENSG000001357…
BP	GO:0051716	cellular response to stimulus	780	174	954	7551	5.8527e-11	6.45731e-09	ENSG00000002745(WNT16),ENSG00000006210(CX3CL1),ENSG00000006432(MAP3K9),ENSG00000006606(CCL26),ENSG00000007516(BAIAP3),ENSG00000007908(SELE),ENSG00000008294(SPAG9),ENSG00000008735(MAPK8IP2),ENSG00000010310(GIPR),ENSG00000010671(BTK),ENSG00000011347(SYT7),ENSG00000011422(PLAUR),ENSG00000011465(DCN),ENSG00000012124(CD22),ENSG00000012223(LTF),ENSG00000013588(GPRC5A),ENSG00000013725(CD6),ENSG000000155…	ENSG00000004660(CAMKK1),ENSG00000005156(LIG3),ENSG00000006534(ALDH3B1),ENSG00000008130(NADK),ENSG00000009950(MLXIPL),ENSG00000012174(MBTPS2),ENSG00000015171(ZMYND11),ENSG00000016402(IL20RA),ENSG00000021826(CPS1),ENSG00000053108(FSTL4),ENSG00000056736(IL17RB),ENSG00000064933(PMS1),ENSG00000065361(ERBB3),ENSG00000065621(GSTO2),ENSG00000068024(HDAC4),ENSG00000069275(NUCKS1),ENSG00000070669(ASNS),ENS…
BP	GO:0008283	cell population proliferation	265	37	302	1971	7.77101e-11	8.50175e-09	ENSG00000002745(WNT16),ENSG00000002822(MAD1L1),ENSG00000006210(CX3CL1),ENSG00000006606(CCL26),ENSG00000010671(BTK),ENSG00000012124(CD22),ENSG00000012223(LTF),ENSG00000013725(CD6),ENSG00000019549(SNAI2),ENSG00000027075(PRKCH),ENSG00000028137(TNFRSF1B),ENSG00000033327(GAB2),ENSG00000041982(TNC),ENSG00000049249(TNFRSF9),ENSG00000054356(PTPRN),ENSG00000057149(SERPINB3),ENSG00000057657(PRDM1),ENSG0000…	ENSG00000009950(MLXIPL),ENSG00000065361(ERBB3),ENSG00000068024(HDAC4),ENSG00000103056(SMPD3),ENSG00000106692(FKTN),ENSG00000107099(DOCK8),ENSG00000107829(FBXW4),ENSG00000108602(ALDH3A1),ENSG00000111087(GLI1),ENSG00000112425(EPM2A),ENSG00000115252(PDE1A),ENSG00000118762(PKD2),ENSG00000120057(SFRP5),ENSG00000133321(PLAAT4),ENSG00000135744(AGT),ENSG00000137203(TFAP2A),ENSG00000140105(WARS1),ENSG0000…
BP	GO:0090130	tissue migration	69	4	73	308	7.93826e-11	8.61235e-09	ENSG00000011465(DCN),ENSG00000048052(HDAC9),ENSG00000058668(ATP2B4),ENSG00000073756(PTGS2),ENSG00000077782(FGFR1),ENSG00000078098(FAP),ENSG00000078401(EDN1),ENSG00000079385(CEACAM1),ENSG00000081189(MEF2C),ENSG00000100292(HMOX1),ENSG00000100311(PDGFB),ENSG00000100345(MYH9),ENSG00000100985(MMP9),ENSG00000101017(CD40),ENSG00000102359(SRPX2),ENSG00000102760(RGCC),ENSG00000107485(GATA3),ENSG0000011088…	ENSG00000135744(AGT),ENSG00000168874(ATOH8),ENSG00000174951(FUT1),ENSG00000184489(PTP4A3)
BP	GO:0090132	epithelium migration	68	4	72	302	8.03224e-11	8.64229e-09	ENSG00000011465(DCN),ENSG00000048052(HDAC9),ENSG00000058668(ATP2B4),ENSG00000073756(PTGS2),ENSG00000077782(FGFR1),ENSG00000078098(FAP),ENSG00000078401(EDN1),ENSG00000079385(CEACAM1),ENSG00000081189(MEF2C),ENSG00000100292(HMOX1),ENSG00000100311(PDGFB),ENSG00000100345(MYH9),ENSG00000100985(MMP9),ENSG00000101017(CD40),ENSG00000102359(SRPX2),ENSG00000102760(RGCC),ENSG00000107485(GATA3),ENSG0000011088…	ENSG00000135744(AGT),ENSG00000168874(ATOH8),ENSG00000174951(FUT1),ENSG00000184489(PTP4A3)
BP	GO:0008285	negative regulation of cell population proliferation	121	12	133	703	8.11441e-11	8.65914e-09	ENSG00000002822(MAD1L1),ENSG00000010671(BTK),ENSG00000019549(SNAI2),ENSG00000049249(TNFRSF9),ENSG00000064300(NGFR),ENSG00000069482(GAL),ENSG00000073756(PTGS2),ENSG00000078098(FAP),ENSG00000079385(CEACAM1),ENSG00000081189(MEF2C),ENSG00000086991(NOX4),ENSG00000087494(PTHLH),ENSG00000090530(P3H2),ENSG00000099985(OSM),ENSG00000100292(HMOX1),ENSG00000100867(DHRS2),ENSG00000101144(BMP7),ENSG00000101955…	ENSG00000068024(HDAC4),ENSG00000106692(FKTN),ENSG00000118762(PKD2),ENSG00000120057(SFRP5),ENSG00000133321(PLAAT4),ENSG00000137203(TFAP2A),ENSG00000140105(WARS1),ENSG00000150593(PDCD4),ENSG00000151876(FBXO4),ENSG00000168874(ATOH8),ENSG00000174564(IL20RB),ENSG00000245848(CEBPA)
BP	GO:0002683	negative regulation of immune system process	85	10	95	451	1.39204e-10	1.47341e-08	ENSG00000002822(MAD1L1),ENSG00000006210(CX3CL1),ENSG00000010671(BTK),ENSG00000012124(CD22),ENSG00000012223(LTF),ENSG00000069482(GAL),ENSG00000076641(PAG1),ENSG00000077585(GPR137B),ENSG00000079385(CEACAM1),ENSG00000081237(PTPRC),ENSG00000085063(CD59),ENSG00000089692(LAG3),ENSG00000092820(EZR),ENSG00000100292(HMOX1),ENSG00000101782(RIOK3),ENSG00000105329(TGFB1),ENSG00000106565(TMEM176B),ENSG0000010…	ENSG00000106804(C5),ENSG00000106927(AMBP),ENSG00000122592(HOXA7),ENSG00000123838(C4BPA),ENSG00000133710(SPINK5),ENSG00000153064(BANK1),ENSG00000160703(NLRX1),ENSG00000164342(TLR3),ENSG00000166033(HTRA1),ENSG00000174564(IL20RB)
MF	GO:0030545	receptor regulator activity	101	7	108	542	1.44486e-10	1.51699e-08	ENSG00000002745(WNT16),ENSG00000006210(CX3CL1),ENSG00000006606(CCL26),ENSG00000042832(TG),ENSG00000050165(DKK3),ENSG00000069482(GAL),ENSG00000075223(SEMA3C),ENSG00000078401(EDN1),ENSG00000081041(CXCL2),ENSG00000087494(PTHLH),ENSG00000099985(OSM),ENSG00000100311(PDGFB),ENSG00000101144(BMP7),ENSG00000101384(JAG1),ENSG00000102962(CCL22),ENSG00000102970(CCL17),ENSG00000105329(TGFB1),ENSG00000105835(N…	ENSG00000082684(SEMA5B),ENSG00000106804(C5),ENSG00000128165(ADM2),ENSG00000135744(AGT),ENSG00000139269(INHBE),ENSG00000161921(CXCL16),ENSG00000178752(ERFE)
BP	GO:0046903	secretion	218	33	251	1584	1.55819e-10	1.62289e-08	ENSG00000007516(BAIAP3),ENSG00000010310(GIPR),ENSG00000010671(BTK),ENSG00000011347(SYT7),ENSG00000011422(PLAUR),ENSG00000012124(CD22),ENSG00000012223(LTF),ENSG00000013563(DNASE1L1),ENSG00000026508(CD44),ENSG00000028137(TNFRSF1B),ENSG00000028277(POU2F2),ENSG00000033327(GAB2),ENSG00000048052(HDAC9),ENSG00000053438(NNAT),ENSG00000054356(PTPRN),ENSG00000057149(SERPINB3),ENSG00000059804(SLC2A3),ENSG00…	ENSG00000006534(ALDH3B1),ENSG00000008130(NADK),ENSG00000065361(ERBB3),ENSG00000069535(MAOB),ENSG00000100889(PCK2),ENSG00000102981(PARD6A),ENSG00000103056(SMPD3),ENSG00000105281(SLC1A5),ENSG00000108846(ABCC3),ENSG00000108984(MAP2K6),ENSG00000120451(SNX19),ENSG00000135744(AGT),ENSG00000138413(IDH1),ENSG00000140479(PCSK6),ENSG00000143126(CELSR2),ENSG00000143653(SCCPDH),ENSG00000145882(PCYOX1L),ENSG0…
BP	GO:0071219	cellular response to molecule of bacterial origin	53	3	56	212	1.69556e-10	1.75195e-08	ENSG00000006210(CX3CL1),ENSG00000012223(LTF),ENSG00000013725(CD6),ENSG00000026025(VIM),ENSG00000028137(TNFRSF1B),ENSG00000050730(TNIP3),ENSG00000081041(CXCL2),ENSG00000081189(MEF2C),ENSG00000090339(ICAM1),ENSG00000101017(CD40),ENSG00000101336(HCK),ENSG00000108342(CSF3),ENSG00000108691(CCL2),ENSG00000111732(AICDA),ENSG00000112033(PPARD),ENSG00000114013(CD86),ENSG00000115008(IL1A),ENSG00000117009(K…	ENSG00000130707(ASS1),ENSG00000150593(PDCD4),ENSG00000160323(ADAMTS13)
BP	GO:0048468	cell development	286	45	331	2221	2.29054e-10	2.34808e-08	ENSG00000004939(SLC4A1),ENSG00000006210(CX3CL1),ENSG00000006837(CDKL3),ENSG00000008294(SPAG9),ENSG00000008735(MAPK8IP2),ENSG00000010671(BTK),ENSG00000012223(LTF),ENSG00000019549(SNAI2),ENSG00000026025(VIM),ENSG00000027075(PRKCH),ENSG00000028137(TNFRSF1B),ENSG00000028277(POU2F2),ENSG00000033178(UBA6),ENSG00000033327(GAB2),ENSG00000041982(TNC),ENSG00000044524(EPHA3),ENSG00000047936(ROS1),ENSG000000…	ENSG00000006611(USH1C),ENSG00000053108(FSTL4),ENSG00000068024(HDAC4),ENSG00000082684(SEMA5B),ENSG00000083290(ULK2),ENSG00000092621(PHGDH),ENSG00000101104(PABPC1L),ENSG00000103056(SMPD3),ENSG00000105662(CRTC1),ENSG00000106460(TMEM106B),ENSG00000107295(SH3GL2),ENSG00000124006(OBSL1),ENSG00000130347(RTN4IP1),ENSG00000130638(ATXN10),ENSG00000130711(PRDM12),ENSG00000131584(ACAP3),ENSG00000132640(BTBD3…
BP	GO:0045596	negative regulation of cell differentiation	125	12	137	742	2.35522e-10	2.39552e-08	ENSG00000006210(CX3CL1),ENSG00000006837(CDKL3),ENSG00000008294(SPAG9),ENSG00000012223(LTF),ENSG00000019549(SNAI2),ENSG00000026025(VIM),ENSG00000057294(PKP2),ENSG00000064300(NGFR),ENSG00000065320(NTN1),ENSG00000066248(NGEF),ENSG00000069667(RORA),ENSG00000071575(TRIB2),ENSG00000073282(TP63),ENSG00000075223(SEMA3C),ENSG00000077585(GPR137B),ENSG00000079385(CEACAM1),ENSG00000087237(CETP),ENSG000000874…	ENSG00000053108(FSTL4),ENSG00000068024(HDAC4),ENSG00000076770(MBNL3),ENSG00000082684(SEMA5B),ENSG00000083290(ULK2),ENSG00000122592(HOXA7),ENSG00000140044(JDP2),ENSG00000150593(PDCD4),ENSG00000162337(LRP5),ENSG00000164342(TLR3),ENSG00000179051(RCC2),ENSG00000184058(TBX1)
BP	GO:0006952	defense response	231	32	263	1686	2.71618e-10	2.74123e-08	ENSG00000006210(CX3CL1),ENSG00000006606(CCL26),ENSG00000007908(SELE),ENSG00000008735(MAPK8IP2),ENSG00000010671(BTK),ENSG00000012223(LTF),ENSG00000013725(CD6),ENSG00000018625(ATP1A2),ENSG00000023445(BIRC3),ENSG00000026025(VIM),ENSG00000026508(CD44),ENSG00000028137(TNFRSF1B),ENSG00000048052(HDAC9),ENSG00000050730(TNIP3),ENSG00000057657(PRDM1),ENSG00000058404(CAMK2B),ENSG00000069482(GAL),ENSG0000006…	ENSG00000013503(POLR3B),ENSG00000015171(ZMYND11),ENSG00000056736(IL17RB),ENSG00000068024(HDAC4),ENSG00000088888(MAVS),ENSG00000106804(C5),ENSG00000109101(FOXN1),ENSG00000110057(UNC93B1),ENSG00000111981(ULBP1),ENSG00000117983(MUC5B),ENSG00000121897(LIAS),ENSG00000123838(C4BPA),ENSG00000130707(ASS1),ENSG00000130768(SMPDL3B),ENSG00000133710(SPINK5),ENSG00000135744(AGT),ENSG00000139178(C1RL),ENSG0000…
BP	GO:0002694	regulation of leukocyte activation	98	9	107	538	3.3054e-10	3.31023e-08	ENSG00000002822(MAD1L1),ENSG00000006210(CX3CL1),ENSG00000010671(BTK),ENSG00000012124(CD22),ENSG00000013725(CD6),ENSG00000028137(TNFRSF1B),ENSG00000033327(GAB2),ENSG00000057657(PRDM1),ENSG00000069482(GAL),ENSG00000069667(RORA),ENSG00000076641(PAG1),ENSG00000077585(GPR137B),ENSG00000079385(CEACAM1),ENSG00000081189(MEF2C),ENSG00000081237(PTPRC),ENSG00000089692(LAG3),ENSG00000090776(EFNB1),ENSG000001…	ENSG00000107099(DOCK8),ENSG00000109101(FOXN1),ENSG00000133710(SPINK5),ENSG00000153064(BANK1),ENSG00000169621(APLF),ENSG00000174564(IL20RB),ENSG00000204936(CD177),ENSG00000242574(HLA-DMB),ENSG00000245848(CEBPA)
BP	GO:0001932	regulation of protein phosphorylation	194	40	234	1466	3.60818e-10	3.58587e-08	ENSG00000002745(WNT16),ENSG00000006210(CX3CL1),ENSG00000006432(MAP3K9),ENSG00000006606(CCL26),ENSG00000008294(SPAG9),ENSG00000008735(MAPK8IP2),ENSG00000011422(PLAUR),ENSG00000012223(LTF),ENSG00000013588(GPRC5A),ENSG00000026508(CD44),ENSG00000047936(ROS1),ENSG00000052795(FNIP2),ENSG00000056558(TRAF1),ENSG00000057149(SERPINB3),ENSG00000058668(ATP2B4),ENSG00000068971(PPP2R5B),ENSG00000070886(EPHA8),…	ENSG00000004660(CAMKK1),ENSG00000009950(MLXIPL),ENSG00000015171(ZMYND11),ENSG00000065361(ERBB3),ENSG00000088888(MAVS),ENSG00000089022(MAPKAPK5),ENSG00000102981(PARD6A),ENSG00000103056(SMPD3),ENSG00000106692(FKTN),ENSG00000106804(C5),ENSG00000106927(AMBP),ENSG00000107295(SH3GL2),ENSG00000108984(MAP2K6),ENSG00000109072(VTN),ENSG00000112425(EPM2A),ENSG00000118762(PKD2),ENSG00000129474(AJUBA),ENSG000…
BP	GO:1901700	response to oxygen-containing compound	220	49	269	1739	3.93265e-10	3.87872e-08	ENSG00000006210(CX3CL1),ENSG00000007516(BAIAP3),ENSG00000007908(SELE),ENSG00000010310(GIPR),ENSG00000010671(BTK),ENSG00000011465(DCN),ENSG00000012223(LTF),ENSG00000013725(CD6),ENSG00000018625(ATP1A2),ENSG00000019186(CYP24A1),ENSG00000019549(SNAI2),ENSG00000025039(RRAGD),ENSG00000026025(VIM),ENSG00000027644(INSRR),ENSG00000028137(TNFRSF1B),ENSG00000041982(TNC),ENSG00000044524(EPHA3),ENSG0000004805…	ENSG00000008130(NADK),ENSG00000009950(MLXIPL),ENSG00000021826(CPS1),ENSG00000049239(H6PD),ENSG00000069275(NUCKS1),ENSG00000069535(MAOB),ENSG00000070669(ASNS),ENSG00000071655(MBD3),ENSG00000099910(KLHL22),ENSG00000099957(P2RX6),ENSG00000100889(PCK2),ENSG00000103056(SMPD3),ENSG00000108602(ALDH3A1),ENSG00000108984(MAP2K6),ENSG00000110063(DCPS),ENSG00000118507(AKAP7),ENSG00000118762(PKD2),ENSG0000012…
BP	GO:0009611	response to wounding	119	13	132	715	5.13169e-10	5.02327e-08	ENSG00000004939(SLC4A1),ENSG00000006210(CX3CL1),ENSG00000010310(GIPR),ENSG00000011347(SYT7),ENSG00000011422(PLAUR),ENSG00000011465(DCN),ENSG00000026508(CD44),ENSG00000027075(PRKCH),ENSG00000041982(TNC),ENSG00000057019(DCBLD2),ENSG00000062038(CDH3),ENSG00000074966(TXK),ENSG00000078098(FAP),ENSG00000078401(EDN1),ENSG00000079215(SLC1A3),ENSG00000079385(CEACAM1),ENSG00000085063(CD59),ENSG00000088053(…	ENSG00000065361(ERBB3),ENSG00000099957(P2RX6),ENSG00000107099(DOCK8),ENSG00000109072(VTN),ENSG00000110080(ST3GAL4),ENSG00000111087(GLI1),ENSG00000129474(AJUBA),ENSG00000151012(SLC7A11),ENSG00000156049(GNA14),ENSG00000160323(ADAMTS13),ENSG00000164930(FZD6),ENSG00000185010(F8),ENSG00000204936(CD177)
BP	GO:0048522	positive regulation of cellular process	603	134	737	5676	5.5039e-10	5.34741e-08	ENSG00000002745(WNT16),ENSG00000005001(PRSS22),ENSG00000006210(CX3CL1),ENSG00000006432(MAP3K9),ENSG00000006459(KDM7A),ENSG00000006606(CCL26),ENSG00000006837(CDKL3),ENSG00000007516(BAIAP3),ENSG00000007908(SELE),ENSG00000008294(SPAG9),ENSG00000008735(MAPK8IP2),ENSG00000010310(GIPR),ENSG00000010671(BTK),ENSG00000011332(DPF1),ENSG00000011347(SYT7),ENSG00000011422(PLAUR),ENSG00000011465(DCN),ENSG00000…	ENSG00000004660(CAMKK1),ENSG00000008130(NADK),ENSG00000009950(MLXIPL),ENSG00000012174(MBTPS2),ENSG00000016402(IL20RA),ENSG00000054654(SYNE2),ENSG00000065029(ZNF76),ENSG00000065361(ERBB3),ENSG00000068024(HDAC4),ENSG00000069275(NUCKS1),ENSG00000069535(MAOB),ENSG00000070669(ASNS),ENSG00000080293(SCTR),ENSG00000082684(SEMA5B),ENSG00000083290(ULK2),ENSG00000088888(MAVS),ENSG00000089022(MAPKAPK5),ENSG0…
BP	GO:0048523	negative regulation of cellular process	557	106	663	5030	5.77822e-10	5.57234e-08	ENSG00000002745(WNT16),ENSG00000002822(MAD1L1),ENSG00000004939(SLC4A1),ENSG00000006210(CX3CL1),ENSG00000006837(CDKL3),ENSG00000008294(SPAG9),ENSG00000008513(ST3GAL1),ENSG00000008735(MAPK8IP2),ENSG00000010310(GIPR),ENSG00000010671(BTK),ENSG00000011332(DPF1),ENSG00000011422(PLAUR),ENSG00000011465(DCN),ENSG00000012124(CD22),ENSG00000012223(LTF),ENSG00000013588(GPRC5A),ENSG00000018625(ATP1A2),ENSG000…	ENSG00000005156(LIG3),ENSG00000009950(MLXIPL),ENSG00000015171(ZMYND11),ENSG00000031698(SARS1),ENSG00000049246(PER3),ENSG00000053108(FSTL4),ENSG00000065361(ERBB3),ENSG00000068024(HDAC4),ENSG00000069535(MAOB),ENSG00000070669(ASNS),ENSG00000071655(MBD3),ENSG00000076344(RGS11),ENSG00000076770(MBNL3),ENSG00000082684(SEMA5B),ENSG00000083290(ULK2),ENSG00000088756(ARHGAP28),ENSG00000089022(MAPKAPK5),ENSG…
BP	GO:0002685	regulation of leukocyte migration	50	5	55	213	6.17276e-10	5.90906e-08	ENSG00000006210(CX3CL1),ENSG00000007908(SELE),ENSG00000072786(STK10),ENSG00000078401(EDN1),ENSG00000090339(ICAM1),ENSG00000100292(HMOX1),ENSG00000105329(TGFB1),ENSG00000108691(CCL2),ENSG00000111863(ADTRP),ENSG00000115009(CCL20),ENSG00000115594(IL1R1),ENSG00000119630(PGF),ENSG00000125735(TNFSF14),ENSG00000128340(RAC2),ENSG00000129988(LBP),ENSG00000130300(PLVAP),ENSG00000133789(SWAP70),ENSG00000134…	ENSG00000103056(SMPD3),ENSG00000106804(C5),ENSG00000107099(DOCK8),ENSG00000110080(ST3GAL4),ENSG00000122592(HOXA7)
BP	GO:0010594	regulation of endothelial cell migration	44	3	47	168	6.30781e-10	5.99426e-08	ENSG00000011465(DCN),ENSG00000048052(HDAC9),ENSG00000058668(ATP2B4),ENSG00000073756(PTGS2),ENSG00000077782(FGFR1),ENSG00000078401(EDN1),ENSG00000079385(CEACAM1),ENSG00000081189(MEF2C),ENSG00000100292(HMOX1),ENSG00000100311(PDGFB),ENSG00000101017(CD40),ENSG00000102359(SRPX2),ENSG00000102760(RGCC),ENSG00000107485(GATA3),ENSG00000112902(SEMA5A),ENSG00000113140(SPARC),ENSG00000113578(FGF1),ENSG000001…	ENSG00000135744(AGT),ENSG00000168874(ATOH8),ENSG00000174951(FUT1)
BP	GO:0010648	negative regulation of cell communication	193	33	226	1416	7.60909e-10	7.17846e-08	ENSG00000006210(CX3CL1),ENSG00000008735(MAPK8IP2),ENSG00000010310(GIPR),ENSG00000011422(PLAUR),ENSG00000011465(DCN),ENSG00000012124(CD22),ENSG00000012223(LTF),ENSG00000013588(GPRC5A),ENSG00000019549(SNAI2),ENSG00000026508(CD44),ENSG00000048052(HDAC9),ENSG00000050165(DKK3),ENSG00000050730(TNIP3),ENSG00000052795(FNIP2),ENSG00000057149(SERPINB3),ENSG00000058668(ATP2B4),ENSG00000064300(NGFR),ENSG0000…	ENSG00000015171(ZMYND11),ENSG00000053108(FSTL4),ENSG00000065361(ERBB3),ENSG00000069535(MAOB),ENSG00000076344(RGS11),ENSG00000089022(MAPKAPK5),ENSG00000106692(FKTN),ENSG00000106927(AMBP),ENSG00000107295(SH3GL2),ENSG00000111087(GLI1),ENSG00000112541(PDE10A),ENSG00000115266(APC2),ENSG00000116761(CTH),ENSG00000118762(PKD2),ENSG00000120057(SFRP5),ENSG00000128965(CHAC1),ENSG00000129474(AJUBA),ENSG00000…
BP	GO:0022409	positive regulation of cell-cell adhesion	63	3	66	280	8.15869e-10	7.64158e-08	ENSG00000006210(CX3CL1),ENSG00000007908(SELE),ENSG00000011422(PLAUR),ENSG00000013725(CD6),ENSG00000026508(CD44),ENSG00000081237(PTPRC),ENSG00000090339(ICAM1),ENSG00000090776(EFNB1),ENSG00000101144(BMP7),ENSG00000102879(CORO1A),ENSG00000105329(TGFB1),ENSG00000105974(CAV1),ENSG00000106571(GLI3),ENSG00000107485(GATA3),ENSG00000108691(CCL2),ENSG00000108947(EFNB3),ENSG00000112299(VNN1),ENSG00000113916…	ENSG00000107099(DOCK8),ENSG00000110080(ST3GAL4),ENSG00000242574(HLA-DMB)
BP	GO:0023057	negative regulation of signaling	193	33	226	1419	9.24211e-10	8.59451e-08	ENSG00000006210(CX3CL1),ENSG00000008735(MAPK8IP2),ENSG00000010310(GIPR),ENSG00000011422(PLAUR),ENSG00000011465(DCN),ENSG00000012124(CD22),ENSG00000012223(LTF),ENSG00000013588(GPRC5A),ENSG00000019549(SNAI2),ENSG00000026508(CD44),ENSG00000048052(HDAC9),ENSG00000050165(DKK3),ENSG00000050730(TNIP3),ENSG00000052795(FNIP2),ENSG00000057149(SERPINB3),ENSG00000058668(ATP2B4),ENSG00000064300(NGFR),ENSG0000…	ENSG00000015171(ZMYND11),ENSG00000053108(FSTL4),ENSG00000065361(ERBB3),ENSG00000069535(MAOB),ENSG00000076344(RGS11),ENSG00000089022(MAPKAPK5),ENSG00000106692(FKTN),ENSG00000106927(AMBP),ENSG00000107295(SH3GL2),ENSG00000111087(GLI1),ENSG00000112541(PDE10A),ENSG00000115266(APC2),ENSG00000116761(CTH),ENSG00000118762(PKD2),ENSG00000120057(SFRP5),ENSG00000128965(CHAC1),ENSG00000129474(AJUBA),ENSG00000…
BP	GO:1900046	regulation of hemostasis	28	2	30	83	1.07783e-09	9.95193e-08	ENSG00000011422(PLAUR),ENSG00000074966(TXK),ENSG00000078098(FAP),ENSG00000078401(EDN1),ENSG00000079385(CEACAM1),ENSG00000100311(PDGFB),ENSG00000104368(PLAT),ENSG00000105664(COMP),ENSG00000105974(CAV1),ENSG00000111863(ADTRP),ENSG00000117525(F3),ENSG00000122861(PLAU),ENSG00000130203(APOE),ENSG00000135919(SERPINE2),ENSG00000137801(THBS1),ENSG00000149131(SERPING1),ENSG00000154127(UBASH3B),ENSG0000015…	ENSG00000109072(VTN),ENSG00000110080(ST3GAL4)
BP	GO:0050727	regulation of inflammatory response	72	8	80	370	1.12847e-09	1.03462e-07	ENSG00000006210(CX3CL1),ENSG00000007908(SELE),ENSG00000010671(BTK),ENSG00000013725(CD6),ENSG00000023445(BIRC3),ENSG00000028137(TNFRSF1B),ENSG00000069667(RORA),ENSG00000073756(PTGS2),ENSG00000081237(PTPRC),ENSG00000091831(ESR1),ENSG00000099985(OSM),ENSG00000100985(MMP9),ENSG00000101336(HCK),ENSG00000103175(WFDC1),ENSG00000103313(MEFV),ENSG00000107485(GATA3),ENSG00000112033(PPARD),ENSG00000113916(B…	ENSG00000056736(IL17RB),ENSG00000130768(SMPDL3B),ENSG00000135744(AGT),ENSG00000150593(PDCD4),ENSG00000160703(NLRX1),ENSG00000164342(TLR3),ENSG00000174564(IL20RB),ENSG00000245848(CEBPA)
BP	GO:0002682	regulation of immune system process	206	32	238	1515	1.14383e-09	1.04137e-07	ENSG00000002822(MAD1L1),ENSG00000006210(CX3CL1),ENSG00000007908(SELE),ENSG00000010671(BTK),ENSG00000012124(CD22),ENSG00000012223(LTF),ENSG00000013725(CD6),ENSG00000023445(BIRC3),ENSG00000027075(PRKCH),ENSG00000028137(TNFRSF1B),ENSG00000033327(GAB2),ENSG00000057657(PRDM1),ENSG00000065618(COL17A1),ENSG00000069482(GAL),ENSG00000069667(RORA),ENSG00000072786(STK10),ENSG00000074966(TXK),ENSG00000076641…	ENSG00000013503(POLR3B),ENSG00000088888(MAVS),ENSG00000103056(SMPD3),ENSG00000103257(SLC7A5),ENSG00000106804(C5),ENSG00000106927(AMBP),ENSG00000107099(DOCK8),ENSG00000109072(VTN),ENSG00000109101(FOXN1),ENSG00000110080(ST3GAL4),ENSG00000111981(ULBP1),ENSG00000117983(MUC5B),ENSG00000122592(HOXA7),ENSG00000123838(C4BPA),ENSG00000133710(SPINK5),ENSG00000138600(SPPL2A),ENSG00000139178(C1RL),ENSG000001…
BP	GO:0019220	regulation of phosphate metabolic process	228	50	278	1832	1.41936e-09	1.28324e-07	ENSG00000002745(WNT16),ENSG00000004939(SLC4A1),ENSG00000006210(CX3CL1),ENSG00000006432(MAP3K9),ENSG00000006606(CCL26),ENSG00000008294(SPAG9),ENSG00000008735(MAPK8IP2),ENSG00000011422(PLAUR),ENSG00000012223(LTF),ENSG00000013588(GPRC5A),ENSG00000026508(CD44),ENSG00000027644(INSRR),ENSG00000044524(EPHA3),ENSG00000047936(ROS1),ENSG00000052795(FNIP2),ENSG00000056558(TRAF1),ENSG00000057149(SERPINB3),EN…	ENSG00000004660(CAMKK1),ENSG00000009950(MLXIPL),ENSG00000015171(ZMYND11),ENSG00000065361(ERBB3),ENSG00000068024(HDAC4),ENSG00000088888(MAVS),ENSG00000089022(MAPKAPK5),ENSG00000102125(TAZ),ENSG00000102981(PARD6A),ENSG00000103056(SMPD3),ENSG00000106692(FKTN),ENSG00000106804(C5),ENSG00000106927(AMBP),ENSG00000107295(SH3GL2),ENSG00000108984(MAP2K6),ENSG00000109072(VTN),ENSG00000112425(EPM2A),ENSG0000…
BP	GO:0050866	negative regulation of cell activation	51	2	53	206	1.44954e-09	1.30149e-07	ENSG00000002822(MAD1L1),ENSG00000006210(CX3CL1),ENSG00000010671(BTK),ENSG00000069482(GAL),ENSG00000076641(PAG1),ENSG00000079385(CEACAM1),ENSG00000081237(PTPRC),ENSG00000089692(LAG3),ENSG00000100292(HMOX1),ENSG00000100311(PDGFB),ENSG00000105329(TGFB1),ENSG00000106571(GLI3),ENSG00000113916(BCL6),ENSG00000114013(CD86),ENSG00000118503(TNFAIP3),ENSG00000120217(CD274),ENSG00000122641(INHBA),ENSG0000012…	ENSG00000153064(BANK1),ENSG00000174564(IL20RB)
BP	GO:0000902	cell morphogenesis	158	20	178	1062	1.47231e-09	1.31288e-07	ENSG00000006837(CDKL3),ENSG00000008294(SPAG9),ENSG00000008735(MAPK8IP2),ENSG00000023902(PLEKHO1),ENSG00000026508(CD44),ENSG00000033327(GAB2),ENSG00000040731(CDH10),ENSG00000044524(EPHA3),ENSG00000058085(LAMC2),ENSG00000058404(CAMK2B),ENSG00000064300(NGFR),ENSG00000065320(NTN1),ENSG00000066248(NGEF),ENSG00000070808(CAMK2A),ENSG00000070886(EPHA8),ENSG00000072110(ACTN1),ENSG00000073910(FRY),ENSG0000…	ENSG00000053108(FSTL4),ENSG00000082684(SEMA5B),ENSG00000083290(ULK2),ENSG00000106460(TMEM106B),ENSG00000107295(SH3GL2),ENSG00000124006(OBSL1),ENSG00000128283(CDC42EP1),ENSG00000132640(BTBD3),ENSG00000143126(CELSR2),ENSG00000156172(C8orf37),ENSG00000158528(PPP1R9A),ENSG00000162068(NTN3),ENSG00000171246(NPTX1),ENSG00000173156(RHOD),ENSG00000176884(GRIN1),ENSG00000179051(RCC2),ENSG00000182704(TSKU),…
BP	GO:0051174	regulation of phosphorus metabolic process	228	50	278	1833	1.50136e-09	1.32967e-07	ENSG00000002745(WNT16),ENSG00000004939(SLC4A1),ENSG00000006210(CX3CL1),ENSG00000006432(MAP3K9),ENSG00000006606(CCL26),ENSG00000008294(SPAG9),ENSG00000008735(MAPK8IP2),ENSG00000011422(PLAUR),ENSG00000012223(LTF),ENSG00000013588(GPRC5A),ENSG00000026508(CD44),ENSG00000027644(INSRR),ENSG00000044524(EPHA3),ENSG00000047936(ROS1),ENSG00000052795(FNIP2),ENSG00000056558(TRAF1),ENSG00000057149(SERPINB3),EN…	ENSG00000004660(CAMKK1),ENSG00000009950(MLXIPL),ENSG00000015171(ZMYND11),ENSG00000065361(ERBB3),ENSG00000068024(HDAC4),ENSG00000088888(MAVS),ENSG00000089022(MAPKAPK5),ENSG00000102125(TAZ),ENSG00000102981(PARD6A),ENSG00000103056(SMPD3),ENSG00000106692(FKTN),ENSG00000106804(C5),ENSG00000106927(AMBP),ENSG00000107295(SH3GL2),ENSG00000108984(MAP2K6),ENSG00000109072(VTN),ENSG00000112425(EPM2A),ENSG0000…
BP	GO:0042327	positive regulation of phosphorylation	157	26	183	1100	1.54262e-09	1.35699e-07	ENSG00000002745(WNT16),ENSG00000006210(CX3CL1),ENSG00000006432(MAP3K9),ENSG00000006606(CCL26),ENSG00000008294(SPAG9),ENSG00000008735(MAPK8IP2),ENSG00000011422(PLAUR),ENSG00000012223(LTF),ENSG00000013588(GPRC5A),ENSG00000026508(CD44),ENSG00000027644(INSRR),ENSG00000044524(EPHA3),ENSG00000047936(ROS1),ENSG00000052795(FNIP2),ENSG00000056558(TRAF1),ENSG00000058668(ATP2B4),ENSG00000066056(TIE1),ENSG00…	ENSG00000004660(CAMKK1),ENSG00000009950(MLXIPL),ENSG00000065361(ERBB3),ENSG00000088888(MAVS),ENSG00000089022(MAPKAPK5),ENSG00000106804(C5),ENSG00000108984(MAP2K6),ENSG00000109072(VTN),ENSG00000118762(PKD2),ENSG00000129474(AJUBA),ENSG00000135744(AGT),ENSG00000135842(NIBAN1),ENSG00000135960(EDAR),ENSG00000139269(INHBE),ENSG00000143013(LMO4),ENSG00000143543(JTB),ENSG00000153064(BANK1),ENSG0000015852…
BP	GO:0050878	regulation of body fluid levels	89	13	102	520	1.89149e-09	1.65271e-07	ENSG00000004939(SLC4A1),ENSG00000011422(PLAUR),ENSG00000027075(PRKCH),ENSG00000073282(TP63),ENSG00000074966(TXK),ENSG00000078098(FAP),ENSG00000078401(EDN1),ENSG00000079385(CEACAM1),ENSG00000085063(CD59),ENSG00000088053(GP6),ENSG00000094841(UPRT),ENSG00000100311(PDGFB),ENSG00000100345(MYH9),ENSG00000101017(CD40),ENSG00000101335(MYL9),ENSG00000104368(PLAT),ENSG00000105664(COMP),ENSG00000105974(CAV1…	ENSG00000099957(P2RX6),ENSG00000107099(DOCK8),ENSG00000109072(VTN),ENSG00000110080(ST3GAL4),ENSG00000143126(CELSR2),ENSG00000151012(SLC7A11),ENSG00000156049(GNA14),ENSG00000160323(ADAMTS13),ENSG00000163472(TMEM79),ENSG00000164930(FZD6),ENSG00000185010(F8),ENSG00000186204(CYP4F12),ENSG00000204936(CD177)
BP	GO:0003013	circulatory system process	95	24	119	639	2.21778e-09	1.92488e-07	ENSG00000018625(ATP1A2),ENSG00000048740(CELF2),ENSG00000057294(PKP2),ENSG00000058668(ATP2B4),ENSG00000059804(SLC2A3),ENSG00000073756(PTGS2),ENSG00000075073(TACR2),ENSG00000078401(EDN1),ENSG00000079215(SLC1A3),ENSG00000079385(CEACAM1),ENSG00000086991(NOX4),ENSG00000087258(GNAO1),ENSG00000090339(ICAM1),ENSG00000092068(SLC7A8),ENSG00000095303(PTGS1),ENSG00000100292(HMOX1),ENSG00000100311(PDGFB),ENSG…	ENSG00000021826(CPS1),ENSG00000068024(HDAC4),ENSG00000102125(TAZ),ENSG00000103257(SLC7A5),ENSG00000105281(SLC1A5),ENSG00000107295(SH3GL2),ENSG00000108846(ABCC3),ENSG00000108984(MAP2K6),ENSG00000115902(SLC1A4),ENSG00000124249(KCNK15),ENSG00000128165(ADM2),ENSG00000135744(AGT),ENSG00000137491(SLCO2B1),ENSG00000152642(GPD1L),ENSG00000153956(CACNA2D1),ENSG00000157388(CACNA1D),ENSG00000159640(ACE),ENS…
BP	GO:0010632	regulation of epithelial cell migration	54	3	57	232	2.2774e-09	1.96354e-07	ENSG00000011465(DCN),ENSG00000048052(HDAC9),ENSG00000058668(ATP2B4),ENSG00000073756(PTGS2),ENSG00000077782(FGFR1),ENSG00000078401(EDN1),ENSG00000079385(CEACAM1),ENSG00000081189(MEF2C),ENSG00000100292(HMOX1),ENSG00000100311(PDGFB),ENSG00000100985(MMP9),ENSG00000101017(CD40),ENSG00000102359(SRPX2),ENSG00000102760(RGCC),ENSG00000107485(GATA3),ENSG00000110880(CORO1C),ENSG00000112902(SEMA5A),ENSG00000…	ENSG00000135744(AGT),ENSG00000168874(ATOH8),ENSG00000174951(FUT1)
BP	GO:0061045	negative regulation of wound healing	27	1	28	76	2.33451e-09	1.99954e-07	ENSG00000011422(PLAUR),ENSG00000078098(FAP),ENSG00000078401(EDN1),ENSG00000079385(CEACAM1),ENSG00000100311(PDGFB),ENSG00000103175(WFDC1),ENSG00000104368(PLAT),ENSG00000111863(ADTRP),ENSG00000122861(PLAU),ENSG00000130203(APOE),ENSG00000135919(SERPINE2),ENSG00000137801(THBS1),ENSG00000143507(DUSP10),ENSG00000149131(SERPING1),ENSG00000154127(UBASH3B),ENSG00000164867(NOS3),ENSG00000166949(SMAD3),ENSG…	ENSG00000109072(VTN)
BP	GO:0000165	MAPK cascade	142	17	159	928	2.46173e-09	2.09472e-07	ENSG00000002745(WNT16),ENSG00000006210(CX3CL1),ENSG00000006432(MAP3K9),ENSG00000006606(CCL26),ENSG00000008294(SPAG9),ENSG00000008735(MAPK8IP2),ENSG00000026508(CD44),ENSG00000047936(ROS1),ENSG00000056558(TRAF1),ENSG00000057149(SERPINB3),ENSG00000070886(EPHA8),ENSG00000071575(TRIB2),ENSG00000075391(RASAL2),ENSG00000077782(FGFR1),ENSG00000078401(EDN1),ENSG00000079385(CEACAM1),ENSG00000080823(MOK),EN…	ENSG00000015171(ZMYND11),ENSG00000065361(ERBB3),ENSG00000089022(MAPKAPK5),ENSG00000106692(FKTN),ENSG00000106804(C5),ENSG00000106927(AMBP),ENSG00000108984(MAP2K6),ENSG00000129474(AJUBA),ENSG00000135744(AGT),ENSG00000135960(EDAR),ENSG00000150593(PDCD4),ENSG00000153064(BANK1),ENSG00000164342(TLR3),ENSG00000176884(GRIN1),ENSG00000184058(TBX1),ENSG00000184343(SRPK3),ENSG00000198223(CSF2RA)
BP	GO:0032940	secretion by cell	199	28	227	1444	2.76174e-09	2.33475e-07	ENSG00000007516(BAIAP3),ENSG00000010310(GIPR),ENSG00000010671(BTK),ENSG00000011347(SYT7),ENSG00000011422(PLAUR),ENSG00000012124(CD22),ENSG00000012223(LTF),ENSG00000013563(DNASE1L1),ENSG00000026508(CD44),ENSG00000028137(TNFRSF1B),ENSG00000028277(POU2F2),ENSG00000033327(GAB2),ENSG00000048052(HDAC9),ENSG00000053438(NNAT),ENSG00000054356(PTPRN),ENSG00000057149(SERPINB3),ENSG00000059804(SLC2A3),ENSG00…	ENSG00000006534(ALDH3B1),ENSG00000008130(NADK),ENSG00000069535(MAOB),ENSG00000100889(PCK2),ENSG00000102981(PARD6A),ENSG00000103056(SMPD3),ENSG00000105281(SLC1A5),ENSG00000108984(MAP2K6),ENSG00000120451(SNX19),ENSG00000135744(AGT),ENSG00000138413(IDH1),ENSG00000140479(PCSK6),ENSG00000143653(SCCPDH),ENSG00000145882(PCYOX1L),ENSG00000157388(CACNA1D),ENSG00000158528(PPP1R9A),ENSG00000162337(LRP5),ENS…
BP	GO:0048659	smooth muscle cell proliferation	36	5	41	142	2.78416e-09	2.33852e-07	ENSG00000006210(CX3CL1),ENSG00000073756(PTGS2),ENSG00000078401(EDN1),ENSG00000081189(MEF2C),ENSG00000100292(HMOX1),ENSG00000100311(PDGFB),ENSG00000100985(MMP9),ENSG00000105835(NAMPT),ENSG00000112033(PPARD),ENSG00000112096(SOD2),ENSG00000113070(HBEGF),ENSG00000118503(TNFAIP3),ENSG00000124882(EREG),ENSG00000125378(BMP4),ENSG00000130176(CNN1),ENSG00000136244(IL6),ENSG00000136999(CCN3),ENSG0000013780…	ENSG00000068024(HDAC4),ENSG00000103056(SMPD3),ENSG00000115252(PDE1A),ENSG00000135744(AGT),ENSG00000150593(PDCD4)
BP	GO:0006950	response to stress	449	97	546	4064	2.92053e-09	2.42357e-07	ENSG00000002745(WNT16),ENSG00000004939(SLC4A1),ENSG00000006210(CX3CL1),ENSG00000006432(MAP3K9),ENSG00000006606(CCL26),ENSG00000007908(SELE),ENSG00000008294(SPAG9),ENSG00000008735(MAPK8IP2),ENSG00000010310(GIPR),ENSG00000010671(BTK),ENSG00000011347(SYT7),ENSG00000011422(PLAUR),ENSG00000011465(DCN),ENSG00000012223(LTF),ENSG00000013725(CD6),ENSG00000015520(NPC1L1),ENSG00000018625(ATP1A2),ENSG0000001…	ENSG00000005156(LIG3),ENSG00000006534(ALDH3B1),ENSG00000012174(MBTPS2),ENSG00000013503(POLR3B),ENSG00000015171(ZMYND11),ENSG00000021826(CPS1),ENSG00000056736(IL17RB),ENSG00000064933(PMS1),ENSG00000065361(ERBB3),ENSG00000068024(HDAC4),ENSG00000069275(NUCKS1),ENSG00000070669(ASNS),ENSG00000083290(ULK2),ENSG00000088888(MAVS),ENSG00000089022(MAPKAPK5),ENSG00000099622(CIRBP),ENSG00000099957(P2RX6),ENS…
BP	GO:0032101	regulation of response to external stimulus	155	18	173	1034	2.92265e-09	2.42357e-07	ENSG00000006210(CX3CL1),ENSG00000006606(CCL26),ENSG00000007908(SELE),ENSG00000010671(BTK),ENSG00000011422(PLAUR),ENSG00000012223(LTF),ENSG00000013725(CD6),ENSG00000019549(SNAI2),ENSG00000023445(BIRC3),ENSG00000028137(TNFRSF1B),ENSG00000069667(RORA),ENSG00000073756(PTGS2),ENSG00000074966(TXK),ENSG00000075223(SEMA3C),ENSG00000077782(FGFR1),ENSG00000078098(FAP),ENSG00000078401(EDN1),ENSG00000079385(…	ENSG00000013503(POLR3B),ENSG00000056736(IL17RB),ENSG00000082684(SEMA5B),ENSG00000088888(MAVS),ENSG00000106804(C5),ENSG00000109072(VTN),ENSG00000110080(ST3GAL4),ENSG00000117983(MUC5B),ENSG00000130768(SMPDL3B),ENSG00000133710(SPINK5),ENSG00000135744(AGT),ENSG00000150593(PDCD4),ENSG00000160703(NLRX1),ENSG00000164342(TLR3),ENSG00000166033(HTRA1),ENSG00000174564(IL20RB),ENSG00000176884(GRIN1),ENSG0000…
BP	GO:0010562	positive regulation of phosphorus metabolic process	163	28	191	1170	3.07763e-09	2.51998e-07	ENSG00000002745(WNT16),ENSG00000006210(CX3CL1),ENSG00000006432(MAP3K9),ENSG00000006606(CCL26),ENSG00000008294(SPAG9),ENSG00000008735(MAPK8IP2),ENSG00000011422(PLAUR),ENSG00000012223(LTF),ENSG00000013588(GPRC5A),ENSG00000026508(CD44),ENSG00000027644(INSRR),ENSG00000044524(EPHA3),ENSG00000047936(ROS1),ENSG00000052795(FNIP2),ENSG00000056558(TRAF1),ENSG00000058668(ATP2B4),ENSG00000066056(TIE1),ENSG00…	ENSG00000004660(CAMKK1),ENSG00000009950(MLXIPL),ENSG00000065361(ERBB3),ENSG00000088888(MAVS),ENSG00000089022(MAPKAPK5),ENSG00000102125(TAZ),ENSG00000106804(C5),ENSG00000108984(MAP2K6),ENSG00000109072(VTN),ENSG00000118762(PKD2),ENSG00000129474(AJUBA),ENSG00000135744(AGT),ENSG00000135842(NIBAN1),ENSG00000135960(EDAR),ENSG00000139269(INHBE),ENSG00000143013(LMO4),ENSG00000143543(JTB),ENSG00000153064(…
BP	GO:0045937	positive regulation of phosphate metabolic process	163	28	191	1170	3.07763e-09	2.51998e-07	ENSG00000002745(WNT16),ENSG00000006210(CX3CL1),ENSG00000006432(MAP3K9),ENSG00000006606(CCL26),ENSG00000008294(SPAG9),ENSG00000008735(MAPK8IP2),ENSG00000011422(PLAUR),ENSG00000012223(LTF),ENSG00000013588(GPRC5A),ENSG00000026508(CD44),ENSG00000027644(INSRR),ENSG00000044524(EPHA3),ENSG00000047936(ROS1),ENSG00000052795(FNIP2),ENSG00000056558(TRAF1),ENSG00000058668(ATP2B4),ENSG00000066056(TIE1),ENSG00…	ENSG00000004660(CAMKK1),ENSG00000009950(MLXIPL),ENSG00000065361(ERBB3),ENSG00000088888(MAVS),ENSG00000089022(MAPKAPK5),ENSG00000102125(TAZ),ENSG00000106804(C5),ENSG00000108984(MAP2K6),ENSG00000109072(VTN),ENSG00000118762(PKD2),ENSG00000129474(AJUBA),ENSG00000135744(AGT),ENSG00000135842(NIBAN1),ENSG00000135960(EDAR),ENSG00000139269(INHBE),ENSG00000143013(LMO4),ENSG00000143543(JTB),ENSG00000153064(…
BP	GO:0008284	positive regulation of cell population proliferation	144	17	161	946	3.16954e-09	2.57901e-07	ENSG00000006210(CX3CL1),ENSG00000006606(CCL26),ENSG00000012223(LTF),ENSG00000013725(CD6),ENSG00000027075(PRKCH),ENSG00000033327(GAB2),ENSG00000041982(TNC),ENSG00000054356(PTPRN),ENSG00000057149(SERPINB3),ENSG00000058085(LAMC2),ENSG00000062038(CDH3),ENSG00000064300(NGFR),ENSG00000065320(NTN1),ENSG00000073282(TP63),ENSG00000073756(PTGS2),ENSG00000077782(FGFR1),ENSG00000078401(EDN1),ENSG00000080166(…	ENSG00000009950(MLXIPL),ENSG00000065361(ERBB3),ENSG00000068024(HDAC4),ENSG00000103056(SMPD3),ENSG00000107829(FBXW4),ENSG00000108602(ALDH3A1),ENSG00000111087(GLI1),ENSG00000135744(AGT),ENSG00000151632(AKR1C2),ENSG00000162337(LRP5),ENSG00000165730(STOX1),ENSG00000166033(HTRA1),ENSG00000184058(TBX1),ENSG00000196139(AKR1C3),ENSG00000238227(TMEM250),ENSG00000242574(HLA-DMB),ENSG00000258429(PDF)
BP	GO:0001503	ossification	75	10	85	411	3.30783e-09	2.67482e-07	ENSG00000012223(LTF),ENSG00000019186(CYP24A1),ENSG00000019549(SNAI2),ENSG00000041982(TNC),ENSG00000073282(TP63),ENSG00000073756(PTGS2),ENSG00000078804(TP53INP2),ENSG00000081189(MEF2C),ENSG00000087085(ACHE),ENSG00000087494(PTHLH),ENSG00000101144(BMP7),ENSG00000101384(JAG1),ENSG00000102174(PHEX),ENSG00000105329(TGFB1),ENSG00000105664(COMP),ENSG00000105929(ATP6V0A4),ENSG00000106571(GLI3),ENSG0000010…	ENSG00000068024(HDAC4),ENSG00000103056(SMPD3),ENSG00000111087(GLI1),ENSG00000111875(ASF1A),ENSG00000137203(TFAP2A),ENSG00000162337(LRP5),ENSG00000196305(IARS1),ENSG00000197599(CCDC154),ENSG00000198732(SMOC1),ENSG00000245848(CEBPA)
BP	GO:0030193	regulation of blood coagulation	27	2	29	82	3.65047e-09	2.93367e-07	ENSG00000011422(PLAUR),ENSG00000074966(TXK),ENSG00000078098(FAP),ENSG00000078401(EDN1),ENSG00000079385(CEACAM1),ENSG00000100311(PDGFB),ENSG00000104368(PLAT),ENSG00000105974(CAV1),ENSG00000111863(ADTRP),ENSG00000117525(F3),ENSG00000122861(PLAU),ENSG00000130203(APOE),ENSG00000135919(SERPINE2),ENSG00000137801(THBS1),ENSG00000149131(SERPING1),ENSG00000154127(UBASH3B),ENSG00000158869(FCER1G),ENSG00000…	ENSG00000109072(VTN),ENSG00000110080(ST3GAL4)
CC	GO:0030054	cell junction	266	42	308	2131	3.9809e-09	3.17959e-07	ENSG00000007516(BAIAP3),ENSG00000008735(MAPK8IP2),ENSG00000011105(TSPAN9),ENSG00000011347(SYT7),ENSG00000011422(PLAUR),ENSG00000018625(ATP1A2),ENSG00000026025(VIM),ENSG00000026508(CD44),ENSG00000031081(ARHGAP31),ENSG00000040731(CDH10),ENSG00000041982(TNC),ENSG00000050405(LIMA1),ENSG00000054356(PTPRN),ENSG00000057294(PKP2),ENSG00000058404(CAMK2B),ENSG00000058668(ATP2B4),ENSG00000059915(PSD),ENSG00…	ENSG00000006611(USH1C),ENSG00000054654(SYNE2),ENSG00000068024(HDAC4),ENSG00000099957(P2RX6),ENSG00000102104(RS1),ENSG00000102981(PARD6A),ENSG00000105662(CRTC1),ENSG00000107295(SH3GL2),ENSG00000115266(APC2),ENSG00000115902(SLC1A4),ENSG00000118507(AKAP7),ENSG00000118762(PKD2),ENSG00000120053(GOT1),ENSG00000120327(PCDHB14),ENSG00000124006(OBSL1),ENSG00000128283(CDC42EP1),ENSG00000129474(AJUBA),ENSG0…
BP	GO:0045785	positive regulation of cell adhesion	81	7	88	433	4.26134e-09	3.38283e-07	ENSG00000006210(CX3CL1),ENSG00000007908(SELE),ENSG00000011422(PLAUR),ENSG00000013725(CD6),ENSG00000026508(CD44),ENSG00000081237(PTPRC),ENSG00000090339(ICAM1),ENSG00000090776(EFNB1),ENSG00000091986(CCDC80),ENSG00000100311(PDGFB),ENSG00000101144(BMP7),ENSG00000102879(CORO1A),ENSG00000105329(TGFB1),ENSG00000105974(CAV1),ENSG00000106571(GLI3),ENSG00000107485(GATA3),ENSG00000108691(CCL2),ENSG000001089…	ENSG00000106823(ECM2),ENSG00000107099(DOCK8),ENSG00000110080(ST3GAL4),ENSG00000163520(FBLN2),ENSG00000173156(RHOD),ENSG00000174951(FUT1),ENSG00000242574(HLA-DMB)
BP	GO:0022008	neurogenesis	221	38	259	1702	4.40136e-09	3.47281e-07	ENSG00000002745(WNT16),ENSG00000006210(CX3CL1),ENSG00000006837(CDKL3),ENSG00000008294(SPAG9),ENSG00000008735(MAPK8IP2),ENSG00000026025(VIM),ENSG00000027075(PRKCH),ENSG00000028137(TNFRSF1B),ENSG00000033178(UBA6),ENSG00000033327(GAB2),ENSG00000041982(TNC),ENSG00000044524(EPHA3),ENSG00000048052(HDAC9),ENSG00000057657(PRDM1),ENSG00000058085(LAMC2),ENSG00000058404(CAMK2B),ENSG00000059915(PSD),ENSG0000…	ENSG00000006611(USH1C),ENSG00000053108(FSTL4),ENSG00000054654(SYNE2),ENSG00000065361(ERBB3),ENSG00000082684(SEMA5B),ENSG00000083290(ULK2),ENSG00000092621(PHGDH),ENSG00000105662(CRTC1),ENSG00000106460(TMEM106B),ENSG00000107295(SH3GL2),ENSG00000112425(EPM2A),ENSG00000124006(OBSL1),ENSG00000128965(CHAC1),ENSG00000130347(RTN4IP1),ENSG00000130638(ATXN10),ENSG00000130711(PRDM12),ENSG00000131584(ACAP3),…
BP	GO:0006955	immune response	263	38	301	2037	4.55488e-09	3.57229e-07	ENSG00000006210(CX3CL1),ENSG00000006606(CCL26),ENSG00000008513(ST3GAL1),ENSG00000010671(BTK),ENSG00000011422(PLAUR),ENSG00000012124(CD22),ENSG00000012223(LTF),ENSG00000013563(DNASE1L1),ENSG00000013725(CD6),ENSG00000023445(BIRC3),ENSG00000026025(VIM),ENSG00000026508(CD44),ENSG00000027075(PRKCH),ENSG00000028137(TNFRSF1B),ENSG00000028277(POU2F2),ENSG00000033327(GAB2),ENSG00000057149(SERPINB3),ENSG00…	ENSG00000006534(ALDH3B1),ENSG00000013503(POLR3B),ENSG00000073849(ST6GAL1),ENSG00000088888(MAVS),ENSG00000103257(SLC7A5),ENSG00000106804(C5),ENSG00000106927(AMBP),ENSG00000109072(VTN),ENSG00000110057(UNC93B1),ENSG00000111981(ULBP1),ENSG00000112561(TFEB),ENSG00000117983(MUC5B),ENSG00000123838(C4BPA),ENSG00000130707(ASS1),ENSG00000130768(SMPDL3B),ENSG00000133710(SPINK5),ENSG00000138413(IDH1),ENSG000…
BP	GO:0045766	positive regulation of angiogenesis	43	3	46	172	4.6496e-09	3.62474e-07	ENSG00000006210(CX3CL1),ENSG00000048052(HDAC9),ENSG00000066056(TIE1),ENSG00000073756(PTGS2),ENSG00000100292(HMOX1),ENSG00000101017(CD40),ENSG00000102359(SRPX2),ENSG00000105855(ITGB8),ENSG00000112902(SEMA5A),ENSG00000113578(FGF1),ENSG00000115008(IL1A),ENSG00000117020(AKT3),ENSG00000117525(F3),ENSG00000119630(PGF),ENSG00000120156(TEK),ENSG00000121966(CXCR4),ENSG00000122691(TWIST1),ENSG00000125538(I…	ENSG00000128165(ADM2),ENSG00000164342(TLR3),ENSG00000174951(FUT1)
BP	GO:0023014	signal transduction by protein phosphorylation	142	17	159	937	4.93493e-09	3.82428e-07	ENSG00000002745(WNT16),ENSG00000006210(CX3CL1),ENSG00000006432(MAP3K9),ENSG00000006606(CCL26),ENSG00000008294(SPAG9),ENSG00000008735(MAPK8IP2),ENSG00000026508(CD44),ENSG00000047936(ROS1),ENSG00000056558(TRAF1),ENSG00000057149(SERPINB3),ENSG00000070886(EPHA8),ENSG00000071575(TRIB2),ENSG00000075391(RASAL2),ENSG00000077782(FGFR1),ENSG00000078401(EDN1),ENSG00000079385(CEACAM1),ENSG00000080823(MOK),EN…	ENSG00000015171(ZMYND11),ENSG00000065361(ERBB3),ENSG00000089022(MAPKAPK5),ENSG00000106692(FKTN),ENSG00000106804(C5),ENSG00000106927(AMBP),ENSG00000108984(MAP2K6),ENSG00000129474(AJUBA),ENSG00000135744(AGT),ENSG00000135960(EDAR),ENSG00000150593(PDCD4),ENSG00000153064(BANK1),ENSG00000164342(TLR3),ENSG00000176884(GRIN1),ENSG00000184058(TBX1),ENSG00000184343(SRPK3),ENSG00000198223(CSF2RA)
BP	GO:0045321	leukocyte activation	184	18	202	1261	5.02067e-09	3.8677e-07	ENSG00000002822(MAD1L1),ENSG00000006210(CX3CL1),ENSG00000008513(ST3GAL1),ENSG00000010671(BTK),ENSG00000011422(PLAUR),ENSG00000012124(CD22),ENSG00000012223(LTF),ENSG00000013563(DNASE1L1),ENSG00000013725(CD6),ENSG00000026508(CD44),ENSG00000028137(TNFRSF1B),ENSG00000028277(POU2F2),ENSG00000033327(GAB2),ENSG00000048052(HDAC9),ENSG00000057149(SERPINB3),ENSG00000057657(PRDM1),ENSG00000059804(SLC2A3),EN…	ENSG00000006534(ALDH3B1),ENSG00000068024(HDAC4),ENSG00000107099(DOCK8),ENSG00000109101(FOXN1),ENSG00000111981(ULBP1),ENSG00000133710(SPINK5),ENSG00000138413(IDH1),ENSG00000144840(RABL3),ENSG00000153064(BANK1),ENSG00000153879(CEBPG),ENSG00000164342(TLR3),ENSG00000165102(HGSNAT),ENSG00000169621(APLF),ENSG00000174564(IL20RB),ENSG00000185432(METTL7A),ENSG00000204936(CD177),ENSG00000242574(HLA-DMB),EN…
BP	GO:0071216	cellular response to biotic stimulus	54	3	57	237	5.27199e-09	4.03742e-07	ENSG00000006210(CX3CL1),ENSG00000010671(BTK),ENSG00000012223(LTF),ENSG00000013725(CD6),ENSG00000026025(VIM),ENSG00000028137(TNFRSF1B),ENSG00000050730(TNIP3),ENSG00000081041(CXCL2),ENSG00000081189(MEF2C),ENSG00000090339(ICAM1),ENSG00000101017(CD40),ENSG00000101336(HCK),ENSG00000108342(CSF3),ENSG00000108691(CCL2),ENSG00000111732(AICDA),ENSG00000112033(PPARD),ENSG00000114013(CD86),ENSG00000115008(IL…	ENSG00000130707(ASS1),ENSG00000150593(PDCD4),ENSG00000160323(ADAMTS13)
BP	GO:0050818	regulation of coagulation	28	2	30	88	5.34354e-09	4.06761e-07	ENSG00000011422(PLAUR),ENSG00000074966(TXK),ENSG00000078098(FAP),ENSG00000078401(EDN1),ENSG00000079385(CEACAM1),ENSG00000100311(PDGFB),ENSG00000104368(PLAT),ENSG00000105974(CAV1),ENSG00000111863(ADTRP),ENSG00000117525(F3),ENSG00000122861(PLAU),ENSG00000130203(APOE),ENSG00000135919(SERPINE2),ENSG00000137801(THBS1),ENSG00000149131(SERPING1),ENSG00000154127(UBASH3B),ENSG00000158869(FCER1G),ENSG00000…	ENSG00000109072(VTN),ENSG00000110080(ST3GAL4)
BP	GO:1903037	regulation of leukocyte cell-cell adhesion	66	5	71	324	5.37391e-09	4.06761e-07	ENSG00000002822(MAD1L1),ENSG00000007908(SELE),ENSG00000013725(CD6),ENSG00000026508(CD44),ENSG00000076641(PAG1),ENSG00000079385(CEACAM1),ENSG00000081237(PTPRC),ENSG00000089692(LAG3),ENSG00000090339(ICAM1),ENSG00000090776(EFNB1),ENSG00000102879(CORO1A),ENSG00000105329(TGFB1),ENSG00000105974(CAV1),ENSG00000106571(GLI3),ENSG00000107485(GATA3),ENSG00000108691(CCL2),ENSG00000108947(EFNB3),ENSG000001118…	ENSG00000107099(DOCK8),ENSG00000110080(ST3GAL4),ENSG00000130707(ASS1),ENSG00000174564(IL20RB),ENSG00000242574(HLA-DMB)
BP	GO:0007267	cell-cell signaling	228	41	269	1785	5.46524e-09	4.11283e-07	ENSG00000002745(WNT16),ENSG00000006210(CX3CL1),ENSG00000006606(CCL26),ENSG00000007516(BAIAP3),ENSG00000008735(MAPK8IP2),ENSG00000010310(GIPR),ENSG00000010671(BTK),ENSG00000011347(SYT7),ENSG00000018625(ATP1A2),ENSG00000019549(SNAI2),ENSG00000028137(TNFRSF1B),ENSG00000041982(TNC),ENSG00000048052(HDAC9),ENSG00000050165(DKK3),ENSG00000053438(NNAT),ENSG00000054356(PTPRN),ENSG00000057149(SERPINB3),ENSG…	ENSG00000008130(NADK),ENSG00000069535(MAOB),ENSG00000080293(SCTR),ENSG00000099957(P2RX6),ENSG00000100889(PCK2),ENSG00000102981(PARD6A),ENSG00000103056(SMPD3),ENSG00000105662(CRTC1),ENSG00000107829(FBXW4),ENSG00000108984(MAP2K6),ENSG00000111087(GLI1),ENSG00000112425(EPM2A),ENSG00000115266(APC2),ENSG00000115902(SLC1A4),ENSG00000118507(AKAP7),ENSG00000118762(PKD2),ENSG00000120057(SFRP5),ENSG00000120…
BP	GO:0043269	regulation of ion transport	108	21	129	720	5.60351e-09	4.19265e-07	ENSG00000006210(CX3CL1),ENSG00000008735(MAPK8IP2),ENSG00000011347(SYT7),ENSG00000018625(ATP1A2),ENSG00000026559(KCNG1),ENSG00000047936(ROS1),ENSG00000052344(PRSS8),ENSG00000057294(PKP2),ENSG00000058404(CAMK2B),ENSG00000058668(ATP2B4),ENSG00000069482(GAL),ENSG00000070808(CAMK2A),ENSG00000073756(PTGS2),ENSG00000075043(KCNQ2),ENSG00000075073(TACR2),ENSG00000077782(FGFR1),ENSG00000078401(EDN1),ENSG00…	ENSG00000007314(SCN4A),ENSG00000069535(MAOB),ENSG00000108984(MAP2K6),ENSG00000118507(AKAP7),ENSG00000118762(PKD2),ENSG00000124249(KCNK15),ENSG00000135744(AGT),ENSG00000140015(KCNH5),ENSG00000149150(SLC43A1),ENSG00000150756(ATPSCKMT),ENSG00000152642(GPD1L),ENSG00000153956(CACNA2D1),ENSG00000155511(GRIA1),ENSG00000157388(CACNA1D),ENSG00000167995(BEST1),ENSG00000175318(GRAMD2A),ENSG00000176884(GRIN1…
CC	GO:0031982	vesicle	417	101	518	3916	5.68764e-09	4.23128e-07	ENSG00000004939(SLC4A1),ENSG00000006118(TMEM132A),ENSG00000007516(BAIAP3),ENSG00000008294(SPAG9),ENSG00000008513(ST3GAL1),ENSG00000010671(BTK),ENSG00000011347(SYT7),ENSG00000011422(PLAUR),ENSG00000012124(CD22),ENSG00000012223(LTF),ENSG00000013563(DNASE1L1),ENSG00000013588(GPRC5A),ENSG00000014914(MTMR11),ENSG00000015520(NPC1L1),ENSG00000018625(ATP1A2),ENSG00000025039(RRAGD),ENSG00000026025(VIM),EN…	ENSG00000006534(ALDH3B1),ENSG00000031698(SARS1),ENSG00000053108(FSTL4),ENSG00000054654(SYNE2),ENSG00000065621(GSTO2),ENSG00000070915(SLC12A3),ENSG00000083290(ULK2),ENSG00000090861(AARS1),ENSG00000092621(PHGDH),ENSG00000100478(AP4S1),ENSG00000101104(PABPC1L),ENSG00000103257(SLC7A5),ENSG00000104823(ECH1),ENSG00000105281(SLC1A5),ENSG00000106460(TMEM106B),ENSG00000106526(ACTR3C),ENSG00000106804(C5),E…
BP	GO:0016310	phosphorylation	281	71	352	2456	5.97738e-09	4.42157e-07	ENSG00000002745(WNT16),ENSG00000004939(SLC4A1),ENSG00000006210(CX3CL1),ENSG00000006432(MAP3K9),ENSG00000006606(CCL26),ENSG00000006837(CDKL3),ENSG00000008118(CAMK1G),ENSG00000008294(SPAG9),ENSG00000008513(ST3GAL1),ENSG00000008735(MAPK8IP2),ENSG00000010671(BTK),ENSG00000011422(PLAUR),ENSG00000012223(LTF),ENSG00000013588(GPRC5A),ENSG00000026508(CD44),ENSG00000027075(PRKCH),ENSG00000027644(INSRR),ENS…	ENSG00000004660(CAMKK1),ENSG00000008130(NADK),ENSG00000009950(MLXIPL),ENSG00000015171(ZMYND11),ENSG00000065361(ERBB3),ENSG00000068024(HDAC4),ENSG00000083290(ULK2),ENSG00000088888(MAVS),ENSG00000089022(MAPKAPK5),ENSG00000100889(PCK2),ENSG00000102125(TAZ),ENSG00000102981(PARD6A),ENSG00000103056(SMPD3),ENSG00000106692(FKTN),ENSG00000106804(C5),ENSG00000106927(AMBP),ENSG00000107295(SH3GL2),ENSG000001…
BP	GO:0048660	regulation of smooth muscle cell proliferation	35	5	40	140	6.04274e-09	4.42251e-07	ENSG00000006210(CX3CL1),ENSG00000073756(PTGS2),ENSG00000078401(EDN1),ENSG00000081189(MEF2C),ENSG00000100292(HMOX1),ENSG00000100311(PDGFB),ENSG00000100985(MMP9),ENSG00000105835(NAMPT),ENSG00000112033(PPARD),ENSG00000112096(SOD2),ENSG00000113070(HBEGF),ENSG00000118503(TNFAIP3),ENSG00000124882(EREG),ENSG00000125378(BMP4),ENSG00000130176(CNN1),ENSG00000136244(IL6),ENSG00000137801(THBS1),ENSG000001466…	ENSG00000068024(HDAC4),ENSG00000103056(SMPD3),ENSG00000115252(PDE1A),ENSG00000135744(AGT),ENSG00000150593(PDCD4)
BP	GO:0001505	regulation of neurotransmitter levels	60	18	78	370	6.0466e-09	4.42251e-07	ENSG00000007516(BAIAP3),ENSG00000011347(SYT7),ENSG00000018625(ATP1A2),ENSG00000058668(ATP2B4),ENSG00000069667(RORA),ENSG00000070808(CAMK2A),ENSG00000073756(PTGS2),ENSG00000075073(TACR2),ENSG00000078401(EDN1),ENSG00000079215(SLC1A3),ENSG00000081189(MEF2C),ENSG00000087085(ACHE),ENSG00000090339(ICAM1),ENSG00000100024(UPB1),ENSG00000101180(HRH3),ENSG00000102003(SYP),ENSG00000104888(SLC17A7),ENSG00000…	ENSG00000016391(CHDH),ENSG00000021826(CPS1),ENSG00000069535(MAOB),ENSG00000092621(PHGDH),ENSG00000105281(SLC1A5),ENSG00000112294(ALDH5A1),ENSG00000115902(SLC1A4),ENSG00000118762(PKD2),ENSG00000130707(ASS1),ENSG00000132837(DMGDH),ENSG00000135744(AGT),ENSG00000151012(SLC7A11),ENSG00000157388(CACNA1D),ENSG00000158528(PPP1R9A),ENSG00000174669(SLC29A2),ENSG00000181019(NQO1),ENSG00000186205(MTARC1),ENS…
BP	GO:0051707	response to other organism	199	31	230	1483	7.17092e-09	5.21555e-07	ENSG00000006210(CX3CL1),ENSG00000006606(CCL26),ENSG00000007908(SELE),ENSG00000010671(BTK),ENSG00000011465(DCN),ENSG00000012223(LTF),ENSG00000013725(CD6),ENSG00000023445(BIRC3),ENSG00000026025(VIM),ENSG00000026508(CD44),ENSG00000028137(TNFRSF1B),ENSG00000028277(POU2F2),ENSG00000050730(TNIP3),ENSG00000057657(PRDM1),ENSG00000058404(CAMK2B),ENSG00000070808(CAMK2A),ENSG00000073756(PTGS2),ENSG000000749…	ENSG00000013503(POLR3B),ENSG00000015171(ZMYND11),ENSG00000021826(CPS1),ENSG00000069535(MAOB),ENSG00000088888(MAVS),ENSG00000100889(PCK2),ENSG00000106804(C5),ENSG00000110057(UNC93B1),ENSG00000111981(ULBP1),ENSG00000117983(MUC5B),ENSG00000121897(LIAS),ENSG00000123838(C4BPA),ENSG00000130649(CYP2E1),ENSG00000130707(ASS1),ENSG00000130768(SMPDL3B),ENSG00000133710(SPINK5),ENSG00000139178(C1RL),ENSG00000…
BP	GO:0043207	response to external biotic stimulus	199	31	230	1485	8.07533e-09	5.84071e-07	ENSG00000006210(CX3CL1),ENSG00000006606(CCL26),ENSG00000007908(SELE),ENSG00000010671(BTK),ENSG00000011465(DCN),ENSG00000012223(LTF),ENSG00000013725(CD6),ENSG00000023445(BIRC3),ENSG00000026025(VIM),ENSG00000026508(CD44),ENSG00000028137(TNFRSF1B),ENSG00000028277(POU2F2),ENSG00000050730(TNIP3),ENSG00000057657(PRDM1),ENSG00000058404(CAMK2B),ENSG00000070808(CAMK2A),ENSG00000073756(PTGS2),ENSG000000749…	ENSG00000013503(POLR3B),ENSG00000015171(ZMYND11),ENSG00000021826(CPS1),ENSG00000069535(MAOB),ENSG00000088888(MAVS),ENSG00000100889(PCK2),ENSG00000106804(C5),ENSG00000110057(UNC93B1),ENSG00000111981(ULBP1),ENSG00000117983(MUC5B),ENSG00000121897(LIAS),ENSG00000123838(C4BPA),ENSG00000130649(CYP2E1),ENSG00000130707(ASS1),ENSG00000130768(SMPDL3B),ENSG00000133710(SPINK5),ENSG00000139178(C1RL),ENSG00000…
BP	GO:0140352	export from cell	203	28	231	1495	9.19277e-09	6.59065e-07	ENSG00000007516(BAIAP3),ENSG00000010310(GIPR),ENSG00000010671(BTK),ENSG00000011347(SYT7),ENSG00000011422(PLAUR),ENSG00000012124(CD22),ENSG00000012223(LTF),ENSG00000013563(DNASE1L1),ENSG00000018625(ATP1A2),ENSG00000026508(CD44),ENSG00000028137(TNFRSF1B),ENSG00000028277(POU2F2),ENSG00000033327(GAB2),ENSG00000048052(HDAC9),ENSG00000053438(NNAT),ENSG00000054356(PTPRN),ENSG00000057149(SERPINB3),ENSG00…	ENSG00000006534(ALDH3B1),ENSG00000008130(NADK),ENSG00000069535(MAOB),ENSG00000100889(PCK2),ENSG00000102981(PARD6A),ENSG00000103056(SMPD3),ENSG00000105281(SLC1A5),ENSG00000108984(MAP2K6),ENSG00000120451(SNX19),ENSG00000135744(AGT),ENSG00000138413(IDH1),ENSG00000140479(PCSK6),ENSG00000143653(SCCPDH),ENSG00000145882(PCYOX1L),ENSG00000157388(CACNA1D),ENSG00000158528(PPP1R9A),ENSG00000162337(LRP5),ENS…
CC	GO:0030018	Z disc	30	7	37	128	9.25072e-09	6.59065e-07	ENSG00000004939(SLC4A1),ENSG00000058668(ATP2B4),ENSG00000072110(ACTN1),ENSG00000101335(MYL9),ENSG00000109846(CRYAB),ENSG00000115641(FHL2),ENSG00000120913(PDLIM2),ENSG00000128591(FLNC),ENSG00000133454(MYO18B),ENSG00000134775(FHOD3),ENSG00000138100(TRIM54),ENSG00000138347(MYPN),ENSG00000143318(CASQ1),ENSG00000151929(BAG3),ENSG00000154330(PGM5),ENSG00000156804(FBXO32),ENSG00000158022(TRIM63),ENSG000…	ENSG00000054654(SYNE2),ENSG00000068024(HDAC4),ENSG00000124006(OBSL1),ENSG00000154556(SORBS2),ENSG00000157388(CACNA1D),ENSG00000162520(SYNC),ENSG00000198838(RYR3)
BP	GO:0003018	vascular process in circulatory system	49	12	61	265	9.26407e-09	6.59065e-07	ENSG00000018625(ATP1A2),ENSG00000058668(ATP2B4),ENSG00000059804(SLC2A3),ENSG00000073756(PTGS2),ENSG00000075073(TACR2),ENSG00000078401(EDN1),ENSG00000079215(SLC1A3),ENSG00000079385(CEACAM1),ENSG00000090339(ICAM1),ENSG00000092068(SLC7A8),ENSG00000100292(HMOX1),ENSG00000105641(SLC5A5),ENSG00000105664(COMP),ENSG00000105974(CAV1),ENSG00000112033(PPARD),ENSG00000112096(SOD2),ENSG00000112499(SLC22A2),EN…	ENSG00000021826(CPS1),ENSG00000103257(SLC7A5),ENSG00000105281(SLC1A5),ENSG00000107295(SH3GL2),ENSG00000108846(ABCC3),ENSG00000115902(SLC1A4),ENSG00000135744(AGT),ENSG00000137491(SLCO2B1),ENSG00000159640(ACE),ENSG00000174669(SLC29A2),ENSG00000184489(PTP4A3),ENSG00000196517(SLC6A9)
BP	GO:0009887	animal organ morphogenesis	155	24	179	1098	1.11893e-08	7.91706e-07	ENSG00000002745(WNT16),ENSG00000011465(DCN),ENSG00000012223(LTF),ENSG00000019549(SNAI2),ENSG00000041982(TNC),ENSG00000052850(ALX4),ENSG00000054967(RELT),ENSG00000057294(PKP2),ENSG00000057657(PRDM1),ENSG00000058085(LAMC2),ENSG00000064300(NGFR),ENSG00000065320(NTN1),ENSG00000073282(TP63),ENSG00000075223(SEMA3C),ENSG00000077782(FGFR1),ENSG00000078401(EDN1),ENSG00000079385(CEACAM1),ENSG00000081189(ME…	ENSG00000006611(USH1C),ENSG00000102104(RS1),ENSG00000102981(PARD6A),ENSG00000103056(SMPD3),ENSG00000109101(FOXN1),ENSG00000111087(GLI1),ENSG00000118762(PKD2),ENSG00000122592(HOXA7),ENSG00000124006(OBSL1),ENSG00000135744(AGT),ENSG00000135960(EDAR),ENSG00000137203(TFAP2A),ENSG00000143126(CELSR2),ENSG00000150593(PDCD4),ENSG00000162068(NTN3),ENSG00000162337(LRP5),ENSG00000164930(FZD6),ENSG00000165730…
BP	GO:1903039	positive regulation of leukocyte cell-cell adhesion	53	3	56	236	1.19689e-08	8.42286e-07	ENSG00000007908(SELE),ENSG00000013725(CD6),ENSG00000026508(CD44),ENSG00000081237(PTPRC),ENSG00000090339(ICAM1),ENSG00000090776(EFNB1),ENSG00000102879(CORO1A),ENSG00000105329(TGFB1),ENSG00000105974(CAV1),ENSG00000106571(GLI3),ENSG00000107485(GATA3),ENSG00000108691(CCL2),ENSG00000108947(EFNB3),ENSG00000112299(VNN1),ENSG00000113916(BCL6),ENSG00000114013(CD86),ENSG00000115008(IL1A),ENSG00000115598(IL…	ENSG00000107099(DOCK8),ENSG00000110080(ST3GAL4),ENSG00000242574(HLA-DMB)
BP	GO:1903035	negative regulation of response to wounding	29	1	30	91	1.30091e-08	9.10564e-07	ENSG00000011422(PLAUR),ENSG00000078098(FAP),ENSG00000078401(EDN1),ENSG00000079385(CEACAM1),ENSG00000100311(PDGFB),ENSG00000103175(WFDC1),ENSG00000104368(PLAT),ENSG00000111863(ADTRP),ENSG00000122861(PLAU),ENSG00000130203(APOE),ENSG00000135919(SERPINE2),ENSG00000137801(THBS1),ENSG00000143507(DUSP10),ENSG00000149131(SERPING1),ENSG00000154127(UBASH3B),ENSG00000164867(NOS3),ENSG00000166949(SMAD3),ENSG…	ENSG00000109072(VTN)
BP	GO:0048519	negative regulation of biological process	601	117	718	5601	1.3295e-08	9.25601e-07	ENSG00000002745(WNT16),ENSG00000002822(MAD1L1),ENSG00000004939(SLC4A1),ENSG00000006210(CX3CL1),ENSG00000006837(CDKL3),ENSG00000008294(SPAG9),ENSG00000008513(ST3GAL1),ENSG00000008735(MAPK8IP2),ENSG00000010310(GIPR),ENSG00000010671(BTK),ENSG00000011332(DPF1),ENSG00000011422(PLAUR),ENSG00000011465(DCN),ENSG00000012124(CD22),ENSG00000012223(LTF),ENSG00000013588(GPRC5A),ENSG00000018625(ATP1A2),ENSG000…	ENSG00000005156(LIG3),ENSG00000009950(MLXIPL),ENSG00000015171(ZMYND11),ENSG00000031698(SARS1),ENSG00000049246(PER3),ENSG00000053108(FSTL4),ENSG00000065361(ERBB3),ENSG00000068024(HDAC4),ENSG00000069275(NUCKS1),ENSG00000069535(MAOB),ENSG00000070669(ASNS),ENSG00000071655(MBD3),ENSG00000076344(RGS11),ENSG00000076770(MBNL3),ENSG00000082684(SEMA5B),ENSG00000083290(ULK2),ENSG00000088756(ARHGAP28),ENSG00…
BP	GO:0009607	response to biotic stimulus	202	31	233	1518	1.41035e-08	9.76665e-07	ENSG00000006210(CX3CL1),ENSG00000006606(CCL26),ENSG00000007908(SELE),ENSG00000010671(BTK),ENSG00000011465(DCN),ENSG00000012223(LTF),ENSG00000013725(CD6),ENSG00000023445(BIRC3),ENSG00000026025(VIM),ENSG00000026508(CD44),ENSG00000028137(TNFRSF1B),ENSG00000028277(POU2F2),ENSG00000050730(TNIP3),ENSG00000057657(PRDM1),ENSG00000058404(CAMK2B),ENSG00000070808(CAMK2A),ENSG00000073756(PTGS2),ENSG000000749…	ENSG00000013503(POLR3B),ENSG00000015171(ZMYND11),ENSG00000021826(CPS1),ENSG00000069535(MAOB),ENSG00000088888(MAVS),ENSG00000100889(PCK2),ENSG00000106804(C5),ENSG00000110057(UNC93B1),ENSG00000111981(ULBP1),ENSG00000117983(MUC5B),ENSG00000121897(LIAS),ENSG00000123838(C4BPA),ENSG00000130649(CYP2E1),ENSG00000130707(ASS1),ENSG00000130768(SMPDL3B),ENSG00000133710(SPINK5),ENSG00000139178(C1RL),ENSG00000…
BP	GO:0048762	mesenchymal cell differentiation	51	3	54	225	1.43142e-08	9.86015e-07	ENSG00000002745(WNT16),ENSG00000019549(SNAI2),ENSG00000044524(EPHA3),ENSG00000057149(SERPINB3),ENSG00000075223(SEMA3C),ENSG00000077782(FGFR1),ENSG00000078401(EDN1),ENSG00000081189(MEF2C),ENSG00000090776(EFNB1),ENSG00000101144(BMP7),ENSG00000101384(JAG1),ENSG00000102760(RGCC),ENSG00000105329(TGFB1),ENSG00000107485(GATA3),ENSG00000110880(CORO1C),ENSG00000112902(SEMA5A),ENSG00000115414(FN1),ENSG0000…	ENSG00000082684(SEMA5B),ENSG00000150593(PDCD4),ENSG00000184058(TBX1)
BP	GO:0007599	hemostasis	64	10	74	352	1.67242e-08	1.1401e-06	ENSG00000004939(SLC4A1),ENSG00000011422(PLAUR),ENSG00000027075(PRKCH),ENSG00000074966(TXK),ENSG00000078098(FAP),ENSG00000078401(EDN1),ENSG00000079385(CEACAM1),ENSG00000085063(CD59),ENSG00000088053(GP6),ENSG00000100311(PDGFB),ENSG00000100345(MYH9),ENSG00000101017(CD40),ENSG00000101335(MYL9),ENSG00000104368(PLAT),ENSG00000105664(COMP),ENSG00000105974(CAV1),ENSG00000107485(GATA3),ENSG00000109991(P2R…	ENSG00000099957(P2RX6),ENSG00000107099(DOCK8),ENSG00000109072(VTN),ENSG00000110080(ST3GAL4),ENSG00000151012(SLC7A11),ENSG00000156049(GNA14),ENSG00000160323(ADAMTS13),ENSG00000164930(FZD6),ENSG00000185010(F8),ENSG00000204936(CD177)
MF	GO:0005125	cytokine activity	52	3	55	234	1.67262e-08	1.1401e-06	ENSG00000002745(WNT16),ENSG00000006210(CX3CL1),ENSG00000006606(CCL26),ENSG00000078401(EDN1),ENSG00000081041(CXCL2),ENSG00000099985(OSM),ENSG00000101144(BMP7),ENSG00000102962(CCL22),ENSG00000102970(CCL17),ENSG00000105835(NAMPT),ENSG00000108342(CSF3),ENSG00000108691(CCL2),ENSG00000109321(AREG),ENSG00000115008(IL1A),ENSG00000115009(CCL20),ENSG00000122641(INHBA),ENSG00000125378(BMP4),ENSG00000125538(…	ENSG00000106804(C5),ENSG00000139269(INHBE),ENSG00000161921(CXCL16)
BP	GO:0061041	regulation of wound healing	40	2	42	156	1.74141e-08	1.1808e-06	ENSG00000011422(PLAUR),ENSG00000074966(TXK),ENSG00000078098(FAP),ENSG00000078401(EDN1),ENSG00000079385(CEACAM1),ENSG00000100311(PDGFB),ENSG00000100345(MYH9),ENSG00000103175(WFDC1),ENSG00000104368(PLAT),ENSG00000105649(RAB3A),ENSG00000105974(CAV1),ENSG00000111863(ADTRP),ENSG00000112033(PPARD),ENSG00000113070(HBEGF),ENSG00000117525(F3),ENSG00000118503(TNFAIP3),ENSG00000121966(CXCR4),ENSG00000122861…	ENSG00000109072(VTN),ENSG00000110080(ST3GAL4)
BP	GO:0051271	negative regulation of cellular component movement	64	5	69	320	1.75623e-08	1.18468e-06	ENSG00000006210(CX3CL1),ENSG00000011465(DCN),ENSG00000058668(ATP2B4),ENSG00000066056(TIE1),ENSG00000067798(NAV3),ENSG00000072110(ACTN1),ENSG00000075223(SEMA3C),ENSG00000081189(MEF2C),ENSG00000100292(HMOX1),ENSG00000101384(JAG1),ENSG00000102760(RGCC),ENSG00000107485(GATA3),ENSG00000108691(CCL2),ENSG00000110880(CORO1C),ENSG00000111348(ARHGDIB),ENSG00000111863(ADTRP),ENSG00000112033(PPARD),ENSG00000…	ENSG00000082684(SEMA5B),ENSG00000106804(C5),ENSG00000122592(HOXA7),ENSG00000167103(PIP5KL1),ENSG00000242498(ARPIN)
BP	GO:0007162	negative regulation of cell adhesion	58	5	63	282	1.79773e-08	1.20643e-06	ENSG00000002822(MAD1L1),ENSG00000006210(CX3CL1),ENSG00000019549(SNAI2),ENSG00000041982(TNC),ENSG00000076641(PAG1),ENSG00000079385(CEACAM1),ENSG00000081237(PTPRC),ENSG00000089692(LAG3),ENSG00000101384(JAG1),ENSG00000102760(RGCC),ENSG00000105329(TGFB1),ENSG00000106571(GLI3),ENSG00000110880(CORO1C),ENSG00000111348(ARHGDIB),ENSG00000111863(ADTRP),ENSG00000112902(SEMA5A),ENSG00000113916(BCL6),ENSG0000…	ENSG00000065361(ERBB3),ENSG00000122592(HOXA7),ENSG00000130707(ASS1),ENSG00000174564(IL20RB),ENSG00000179051(RCC2)
MF	GO:0005201	extracellular matrix structural constituent	39	5	44	169	1.82774e-08	1.22028e-06	ENSG00000011465(DCN),ENSG00000041982(TNC),ENSG00000049089(COL9A2),ENSG00000058085(LAMC2),ENSG00000065618(COL17A1),ENSG00000087303(NID2),ENSG00000101680(LAMA1),ENSG00000101955(SRPX),ENSG00000102359(SRPX2),ENSG00000105664(COMP),ENSG00000112769(LAMA4),ENSG00000113140(SPARC),ENSG00000115414(FN1),ENSG00000132205(EMILIN2),ENSG00000137801(THBS1),ENSG00000139219(COL2A1),ENSG00000140545(MFGE8),ENSG0000014…	ENSG00000092758(COL9A3),ENSG00000109072(VTN),ENSG00000163520(FBLN2),ENSG00000188517(COL25A1),ENSG00000248109(MARCOL)
BP	GO:0050817	coagulation	64	10	74	353	1.8955e-08	1.25906e-06	ENSG00000004939(SLC4A1),ENSG00000011422(PLAUR),ENSG00000027075(PRKCH),ENSG00000074966(TXK),ENSG00000078098(FAP),ENSG00000078401(EDN1),ENSG00000079385(CEACAM1),ENSG00000085063(CD59),ENSG00000088053(GP6),ENSG00000100311(PDGFB),ENSG00000100345(MYH9),ENSG00000101017(CD40),ENSG00000101335(MYL9),ENSG00000104368(PLAT),ENSG00000105664(COMP),ENSG00000105974(CAV1),ENSG00000107485(GATA3),ENSG00000109991(P2R…	ENSG00000099957(P2RX6),ENSG00000107099(DOCK8),ENSG00000109072(VTN),ENSG00000110080(ST3GAL4),ENSG00000151012(SLC7A11),ENSG00000156049(GNA14),ENSG00000160323(ADAMTS13),ENSG00000164930(FZD6),ENSG00000185010(F8),ENSG00000204936(CD177)
BP	GO:0007596	blood coagulation	63	10	73	347	2.02492e-08	1.33819e-06	ENSG00000004939(SLC4A1),ENSG00000011422(PLAUR),ENSG00000027075(PRKCH),ENSG00000074966(TXK),ENSG00000078098(FAP),ENSG00000078401(EDN1),ENSG00000079385(CEACAM1),ENSG00000085063(CD59),ENSG00000088053(GP6),ENSG00000100311(PDGFB),ENSG00000100345(MYH9),ENSG00000101017(CD40),ENSG00000101335(MYL9),ENSG00000104368(PLAT),ENSG00000105664(COMP),ENSG00000105974(CAV1),ENSG00000107485(GATA3),ENSG00000109991(P2R…	ENSG00000099957(P2RX6),ENSG00000107099(DOCK8),ENSG00000109072(VTN),ENSG00000110080(ST3GAL4),ENSG00000151012(SLC7A11),ENSG00000156049(GNA14),ENSG00000160323(ADAMTS13),ENSG00000164930(FZD6),ENSG00000185010(F8),ENSG00000204936(CD177)
MF	GO:0005518	collagen binding	24	1	25	69	2.0486e-08	1.34701e-06	ENSG00000011465(DCN),ENSG00000026508(CD44),ENSG00000087085(ACHE),ENSG00000087303(NID2),ENSG00000088053(GP6),ENSG00000100311(PDGFB),ENSG00000100985(MMP9),ENSG00000105664(COMP),ENSG00000113083(LOX),ENSG00000113140(SPARC),ENSG00000115414(FN1),ENSG00000135047(CTSL),ENSG00000137745(MMP13),ENSG00000137801(THBS1),ENSG00000142156(COL6A1),ENSG00000142173(COL6A2),ENSG00000143127(ITGA10),ENSG00000162733(DDR…	ENSG00000106823(ECM2)
BP	GO:0002040	sprouting angiogenesis	35	1	36	124	2.16738e-08	1.41794e-06	ENSG00000048052(HDAC9),ENSG00000064300(NGFR),ENSG00000070495(JMJD6),ENSG00000073756(PTGS2),ENSG00000079385(CEACAM1),ENSG00000100292(HMOX1),ENSG00000102359(SRPX2),ENSG00000111863(ADTRP),ENSG00000112902(SEMA5A),ENSG00000113578(FGF1),ENSG00000117020(AKT3),ENSG00000119630(PGF),ENSG00000120156(TEK),ENSG00000125266(EFNB2),ENSG00000125378(BMP4),ENSG00000127528(KLF2),ENSG00000128917(DLL4),ENSG00000133121…	ENSG00000174951(FUT1)
BP	GO:0030029	actin filament-based process	118	21	139	811	2.57099e-08	1.67359e-06	ENSG00000006210(CX3CL1),ENSG00000006606(CCL26),ENSG00000007908(SELE),ENSG00000018625(ATP1A2),ENSG00000026025(VIM),ENSG00000027644(INSRR),ENSG00000034510(TMSB10),ENSG00000044524(EPHA3),ENSG00000050405(LIMA1),ENSG00000057294(PKP2),ENSG00000070759(TESK2),ENSG00000072110(ACTN1),ENSG00000078401(EDN1),ENSG00000081189(MEF2C),ENSG00000082397(EPB41L3),ENSG00000086991(NOX4),ENSG00000090339(ICAM1),ENSG00000…	ENSG00000006611(USH1C),ENSG00000054654(SYNE2),ENSG00000088756(ARHGAP28),ENSG00000106526(ACTR3C),ENSG00000124006(OBSL1),ENSG00000128283(CDC42EP1),ENSG00000132846(ZBED3),ENSG00000133627(ACTR3B),ENSG00000145348(TBCK),ENSG00000148450(MSRB2),ENSG00000152642(GPD1L),ENSG00000153956(CACNA2D1),ENSG00000154556(SORBS2),ENSG00000157388(CACNA1D),ENSG00000158528(PPP1R9A),ENSG00000161609(KASH5),ENSG00000166866(…
BP	GO:0009968	negative regulation of signal transduction	173	30	203	1295	2.6478e-08	1.71501e-06	ENSG00000006210(CX3CL1),ENSG00000008735(MAPK8IP2),ENSG00000010310(GIPR),ENSG00000011422(PLAUR),ENSG00000011465(DCN),ENSG00000012124(CD22),ENSG00000012223(LTF),ENSG00000013588(GPRC5A),ENSG00000019549(SNAI2),ENSG00000026508(CD44),ENSG00000050165(DKK3),ENSG00000050730(TNIP3),ENSG00000052795(FNIP2),ENSG00000057149(SERPINB3),ENSG00000058668(ATP2B4),ENSG00000064300(NGFR),ENSG00000065320(NTN1),ENSG00000…	ENSG00000015171(ZMYND11),ENSG00000053108(FSTL4),ENSG00000065361(ERBB3),ENSG00000076344(RGS11),ENSG00000089022(MAPKAPK5),ENSG00000106692(FKTN),ENSG00000106927(AMBP),ENSG00000107295(SH3GL2),ENSG00000111087(GLI1),ENSG00000112541(PDE10A),ENSG00000115266(APC2),ENSG00000116761(CTH),ENSG00000118762(PKD2),ENSG00000120057(SFRP5),ENSG00000128965(CHAC1),ENSG00000129474(AJUBA),ENSG00000130768(SMPDL3B),ENSG00…
BP	GO:0001934	positive regulation of protein phosphorylation	146	21	167	1022	3.06227e-08	1.97365e-06	ENSG00000002745(WNT16),ENSG00000006210(CX3CL1),ENSG00000006432(MAP3K9),ENSG00000006606(CCL26),ENSG00000008294(SPAG9),ENSG00000008735(MAPK8IP2),ENSG00000011422(PLAUR),ENSG00000012223(LTF),ENSG00000013588(GPRC5A),ENSG00000026508(CD44),ENSG00000052795(FNIP2),ENSG00000056558(TRAF1),ENSG00000058668(ATP2B4),ENSG00000070886(EPHA8),ENSG00000073756(PTGS2),ENSG00000077782(FGFR1),ENSG00000078401(EDN1),ENSG0…	ENSG00000004660(CAMKK1),ENSG00000065361(ERBB3),ENSG00000088888(MAVS),ENSG00000089022(MAPKAPK5),ENSG00000106804(C5),ENSG00000108984(MAP2K6),ENSG00000109072(VTN),ENSG00000118762(PKD2),ENSG00000129474(AJUBA),ENSG00000135744(AGT),ENSG00000135842(NIBAN1),ENSG00000135960(EDAR),ENSG00000139269(INHBE),ENSG00000143543(JTB),ENSG00000153064(BANK1),ENSG00000158528(PPP1R9A),ENSG00000159640(ACE),ENSG0000016434…
BP	GO:0097191	extrinsic apoptotic signaling pathway	50	4	54	230	3.19278e-08	2.04763e-06	ENSG00000006210(CX3CL1),ENSG00000019549(SNAI2),ENSG00000028137(TNFRSF1B),ENSG00000056558(TRAF1),ENSG00000077782(FGFR1),ENSG00000081237(PTPRC),ENSG00000090339(ICAM1),ENSG00000100234(TIMP3),ENSG00000100292(HMOX1),ENSG00000101955(SRPX),ENSG00000105974(CAV1),ENSG00000115008(IL1A),ENSG00000118503(TNFAIP3),ENSG00000122641(INHBA),ENSG00000123454(DBH),ENSG00000123689(G0S2),ENSG00000125378(BMP4),ENSG00000…	ENSG00000015171(ZMYND11),ENSG00000065361(ERBB3),ENSG00000135744(AGT),ENSG00000164342(TLR3)
BP	GO:0051046	regulation of secretion	111	14	125	713	3.58588e-08	2.28846e-06	ENSG00000007516(BAIAP3),ENSG00000010310(GIPR),ENSG00000011347(SYT7),ENSG00000012124(CD22),ENSG00000028137(TNFRSF1B),ENSG00000033327(GAB2),ENSG00000048052(HDAC9),ENSG00000053438(NNAT),ENSG00000069482(GAL),ENSG00000070808(CAMK2A),ENSG00000075073(TACR2),ENSG00000077782(FGFR1),ENSG00000078401(EDN1),ENSG00000079385(CEACAM1),ENSG00000081189(MEF2C),ENSG00000087085(ACHE),ENSG00000091428(RAPGEF4),ENSG0000…	ENSG00000008130(NADK),ENSG00000065361(ERBB3),ENSG00000069535(MAOB),ENSG00000100889(PCK2),ENSG00000102981(PARD6A),ENSG00000103056(SMPD3),ENSG00000108984(MAP2K6),ENSG00000135744(AGT),ENSG00000157388(CACNA1D),ENSG00000158528(PPP1R9A),ENSG00000162337(LRP5),ENSG00000167964(RAB26),ENSG00000180096(SEPTIN1),ENSG00000204936(CD177)
BP	GO:0097435	supramolecular fiber organization	108	19	127	728	3.73224e-08	2.37025e-06	ENSG00000006210(CX3CL1),ENSG00000006606(CCL26),ENSG00000026025(VIM),ENSG00000034510(TMSB10),ENSG00000050405(LIMA1),ENSG00000057294(PKP2),ENSG00000067798(NAV3),ENSG00000072110(ACTN1),ENSG00000078401(EDN1),ENSG00000081189(MEF2C),ENSG00000084764(MAPRE3),ENSG00000086991(NOX4),ENSG00000090339(ICAM1),ENSG00000091536(MYO15A),ENSG00000092820(EZR),ENSG00000095637(SORBS1),ENSG00000101222(SPEF1),ENSG0000010…	ENSG00000006611(USH1C),ENSG00000088756(ARHGAP28),ENSG00000106526(ACTR3C),ENSG00000115266(APC2),ENSG00000115295(CLIP4),ENSG00000124006(OBSL1),ENSG00000128283(CDC42EP1),ENSG00000132846(ZBED3),ENSG00000133627(ACTR3B),ENSG00000148450(MSRB2),ENSG00000154556(SORBS2),ENSG00000158528(PPP1R9A),ENSG00000161609(KASH5),ENSG00000166866(MYO1A),ENSG00000173156(RHOD),ENSG00000176155(CCDC57),ENSG00000187017(ESPN)…
BP	GO:0001649	osteoblast differentiation	46	7	53	225	3.79958e-08	2.4013e-06	ENSG00000012223(LTF),ENSG00000019186(CYP24A1),ENSG00000019549(SNAI2),ENSG00000041982(TNC),ENSG00000073282(TP63),ENSG00000078804(TP53INP2),ENSG00000081189(MEF2C),ENSG00000087085(ACHE),ENSG00000087494(PTHLH),ENSG00000101144(BMP7),ENSG00000101384(JAG1),ENSG00000106571(GLI3),ENSG00000109321(AREG),ENSG00000113083(LOX),ENSG00000115641(FHL2),ENSG00000122691(TWIST1),ENSG00000124216(SNAI1),ENSG00000124813…	ENSG00000068024(HDAC4),ENSG00000111087(GLI1),ENSG00000111875(ASF1A),ENSG00000162337(LRP5),ENSG00000196305(IARS1),ENSG00000198732(SMOC1),ENSG00000245848(CEBPA)
BP	GO:0060349	bone morphogenesis	28	3	31	100	3.83076e-08	2.40931e-06	ENSG00000012223(LTF),ENSG00000081189(MEF2C),ENSG00000105329(TGFB1),ENSG00000105664(COMP),ENSG00000106571(GLI3),ENSG00000120156(TEK),ENSG00000122691(TWIST1),ENSG00000124813(RUNX2),ENSG00000125378(BMP4),ENSG00000125398(SOX9),ENSG00000125629(INSIG2),ENSG00000137745(MMP13),ENSG00000138696(BMPR1B),ENSG00000139219(COL2A1),ENSG00000153162(BMP6),ENSG00000157227(MMP14),ENSG00000159167(STC1),ENSG0000016313…	ENSG00000103056(SMPD3),ENSG00000137203(TFAP2A),ENSG00000162337(LRP5)
BP	GO:0033002	muscle cell proliferation	43	6	49	201	3.89318e-08	2.43679e-06	ENSG00000006210(CX3CL1),ENSG00000073756(PTGS2),ENSG00000077782(FGFR1),ENSG00000078401(EDN1),ENSG00000081189(MEF2C),ENSG00000100292(HMOX1),ENSG00000100311(PDGFB),ENSG00000100985(MMP9),ENSG00000105835(NAMPT),ENSG00000112033(PPARD),ENSG00000112096(SOD2),ENSG00000113070(HBEGF),ENSG00000118503(TNFAIP3),ENSG00000121068(TBX2),ENSG00000124882(EREG),ENSG00000125378(BMP4),ENSG00000130176(CNN1),ENSG00000136…	ENSG00000068024(HDAC4),ENSG00000103056(SMPD3),ENSG00000111087(GLI1),ENSG00000115252(PDE1A),ENSG00000135744(AGT),ENSG00000150593(PDCD4)
CC	GO:0009897	external side of plasma membrane	63	7	70	340	4.42105e-08	2.75395e-06	ENSG00000012124(CD22),ENSG00000013725(CD6),ENSG00000049249(TNFRSF9),ENSG00000081237(PTPRC),ENSG00000085063(CD59),ENSG00000089692(LAG3),ENSG00000090339(ICAM1),ENSG00000091129(NRCAM),ENSG00000100385(IL2RB),ENSG00000101017(CD40),ENSG00000105383(CD33),ENSG00000110852(CLEC2B),ENSG00000113494(PRLR),ENSG00000114013(CD86),ENSG00000115221(ITGB6),ENSG00000115594(IL1R1),ENSG00000115602(IL1RL1),ENSG000001175…	ENSG00000103257(SLC7A5),ENSG00000111981(ULBP1),ENSG00000159640(ACE),ENSG00000164010(ERMAP),ENSG00000168079(SCARA5),ENSG00000198223(CSF2RA),ENSG00000214279(SCART1)
CC	GO:0031674	I band	31	7	38	141	4.718e-08	2.92493e-06	ENSG00000004939(SLC4A1),ENSG00000058668(ATP2B4),ENSG00000072110(ACTN1),ENSG00000101335(MYL9),ENSG00000109846(CRYAB),ENSG00000115641(FHL2),ENSG00000120913(PDLIM2),ENSG00000128591(FLNC),ENSG00000133454(MYO18B),ENSG00000134775(FHOD3),ENSG00000138100(TRIM54),ENSG00000138347(MYPN),ENSG00000143318(CASQ1),ENSG00000148677(ANKRD1),ENSG00000151929(BAG3),ENSG00000154330(PGM5),ENSG00000156804(FBXO32),ENSG000…	ENSG00000054654(SYNE2),ENSG00000068024(HDAC4),ENSG00000124006(OBSL1),ENSG00000154556(SORBS2),ENSG00000157388(CACNA1D),ENSG00000162520(SYNC),ENSG00000198838(RYR3)
BP	GO:0022408	negative regulation of cell-cell adhesion	44	2	46	185	5.32288e-08	3.28429e-06	ENSG00000002822(MAD1L1),ENSG00000076641(PAG1),ENSG00000079385(CEACAM1),ENSG00000089692(LAG3),ENSG00000101384(JAG1),ENSG00000102760(RGCC),ENSG00000105329(TGFB1),ENSG00000106571(GLI3),ENSG00000111863(ADTRP),ENSG00000113916(BCL6),ENSG00000114013(CD86),ENSG00000120217(CD274),ENSG00000124145(SDC4),ENSG00000125378(BMP4),ENSG00000125845(BMP2),ENSG00000128567(PODXL),ENSG00000131203(IDO1),ENSG00000133789(…	ENSG00000130707(ASS1),ENSG00000174564(IL20RB)
BP	GO:0060485	mesenchyme development	57	5	62	284	5.73118e-08	3.51954e-06	ENSG00000002745(WNT16),ENSG00000019549(SNAI2),ENSG00000044524(EPHA3),ENSG00000057149(SERPINB3),ENSG00000075223(SEMA3C),ENSG00000077782(FGFR1),ENSG00000078401(EDN1),ENSG00000081189(MEF2C),ENSG00000090776(EFNB1),ENSG00000101144(BMP7),ENSG00000101384(JAG1),ENSG00000102760(RGCC),ENSG00000105329(TGFB1),ENSG00000107485(GATA3),ENSG00000110880(CORO1C),ENSG00000112902(SEMA5A),ENSG00000115414(FN1),ENSG0000…	ENSG00000065361(ERBB3),ENSG00000082684(SEMA5B),ENSG00000118762(PKD2),ENSG00000150593(PDCD4),ENSG00000184058(TBX1)
BP	GO:0043408	regulation of MAPK cascade	114	13	127	734	6.05984e-08	3.7039e-06	ENSG00000002745(WNT16),ENSG00000006210(CX3CL1),ENSG00000006432(MAP3K9),ENSG00000006606(CCL26),ENSG00000008294(SPAG9),ENSG00000008735(MAPK8IP2),ENSG00000026508(CD44),ENSG00000047936(ROS1),ENSG00000056558(TRAF1),ENSG00000057149(SERPINB3),ENSG00000070886(EPHA8),ENSG00000071575(TRIB2),ENSG00000077782(FGFR1),ENSG00000078401(EDN1),ENSG00000079385(CEACAM1),ENSG00000081189(MEF2C),ENSG00000081237(PTPRC),E…	ENSG00000015171(ZMYND11),ENSG00000089022(MAPKAPK5),ENSG00000106692(FKTN),ENSG00000106804(C5),ENSG00000106927(AMBP),ENSG00000108984(MAP2K6),ENSG00000129474(AJUBA),ENSG00000135744(AGT),ENSG00000135960(EDAR),ENSG00000150593(PDCD4),ENSG00000153064(BANK1),ENSG00000164342(TLR3),ENSG00000184058(TBX1)
BP	GO:0008015	blood circulation	86	16	102	555	6.32987e-08	3.85087e-06	ENSG00000018625(ATP1A2),ENSG00000048740(CELF2),ENSG00000057294(PKP2),ENSG00000058668(ATP2B4),ENSG00000073756(PTGS2),ENSG00000075073(TACR2),ENSG00000078401(EDN1),ENSG00000079385(CEACAM1),ENSG00000087258(GNAO1),ENSG00000090339(ICAM1),ENSG00000095303(PTGS1),ENSG00000100292(HMOX1),ENSG00000100311(PDGFB),ENSG00000101306(MYLK2),ENSG00000105664(COMP),ENSG00000105835(NAMPT),ENSG00000105974(CAV1),ENSG0000…	ENSG00000021826(CPS1),ENSG00000068024(HDAC4),ENSG00000102125(TAZ),ENSG00000107295(SH3GL2),ENSG00000108984(MAP2K6),ENSG00000124249(KCNK15),ENSG00000128165(ADM2),ENSG00000135744(AGT),ENSG00000152642(GPD1L),ENSG00000153956(CACNA2D1),ENSG00000157388(CACNA1D),ENSG00000159640(ACE),ENSG00000162337(LRP5),ENSG00000184489(PTP4A3),ENSG00000186204(CYP4F12),ENSG00000198838(RYR3)
BP	GO:0031175	neuron projection development	141	25	166	1026	6.70242e-08	4.05548e-06	ENSG00000006210(CX3CL1),ENSG00000006837(CDKL3),ENSG00000008294(SPAG9),ENSG00000008735(MAPK8IP2),ENSG00000026025(VIM),ENSG00000033178(UBA6),ENSG00000033327(GAB2),ENSG00000041982(TNC),ENSG00000044524(EPHA3),ENSG00000058085(LAMC2),ENSG00000058404(CAMK2B),ENSG00000059915(PSD),ENSG00000064300(NGFR),ENSG00000065320(NTN1),ENSG00000066248(NGEF),ENSG00000068971(PPP2R5B),ENSG00000070808(CAMK2A),ENSG0000007…	ENSG00000006611(USH1C),ENSG00000053108(FSTL4),ENSG00000082684(SEMA5B),ENSG00000083290(ULK2),ENSG00000092621(PHGDH),ENSG00000105662(CRTC1),ENSG00000106460(TMEM106B),ENSG00000107295(SH3GL2),ENSG00000124006(OBSL1),ENSG00000130347(RTN4IP1),ENSG00000130638(ATXN10),ENSG00000130711(PRDM12),ENSG00000131584(ACAP3),ENSG00000132640(BTBD3),ENSG00000135744(AGT),ENSG00000143126(CELSR2),ENSG00000158528(PPP1R9A)…
CC	GO:0098552	side of membrane	87	13	100	552	6.7285e-08	4.05548e-06	ENSG00000004939(SLC4A1),ENSG00000012124(CD22),ENSG00000013725(CD6),ENSG00000049249(TNFRSF9),ENSG00000056558(TRAF1),ENSG00000059769(DNAJC25),ENSG00000081237(PTPRC),ENSG00000085063(CD59),ENSG00000087258(GNAO1),ENSG00000089692(LAG3),ENSG00000090339(ICAM1),ENSG00000091129(NRCAM),ENSG00000092820(EZR),ENSG00000100385(IL2RB),ENSG00000101017(CD40),ENSG00000101336(HCK),ENSG00000105383(CD33),ENSG0000011085…	ENSG00000103257(SLC7A5),ENSG00000111981(ULBP1),ENSG00000112425(EPM2A),ENSG00000118762(PKD2),ENSG00000128266(GNAZ),ENSG00000138600(SPPL2A),ENSG00000156049(GNA14),ENSG00000159640(ACE),ENSG00000164010(ERMAP),ENSG00000168079(SCARA5),ENSG00000175318(GRAMD2A),ENSG00000198223(CSF2RA),ENSG00000214279(SCART1)
BP	GO:0003176	aortic valve development	16	0	16	33	6.89676e-08	4.13774e-06	ENSG00000019549(SNAI2),ENSG00000028137(TNFRSF1B),ENSG00000101384(JAG1),ENSG00000105329(TGFB1),ENSG00000107485(GATA3),ENSG00000122691(TWIST1),ENSG00000124216(SNAI1),ENSG00000125378(BMP4),ENSG00000125398(SOX9),ENSG00000125845(BMP2),ENSG00000128917(DLL4),ENSG00000131196(NFATC1),ENSG00000145147(SLIT2),ENSG00000148400(NOTCH1),ENSG00000163909(HEYL),ENSG00000164867(NOS3)	-
BP	GO:0040013	negative regulation of locomotion	62	5	67	318	7.22408e-08	4.31424e-06	ENSG00000006210(CX3CL1),ENSG00000011465(DCN),ENSG00000058668(ATP2B4),ENSG00000066056(TIE1),ENSG00000067798(NAV3),ENSG00000075223(SEMA3C),ENSG00000081189(MEF2C),ENSG00000100292(HMOX1),ENSG00000101384(JAG1),ENSG00000102760(RGCC),ENSG00000107485(GATA3),ENSG00000108691(CCL2),ENSG00000110880(CORO1C),ENSG00000111348(ARHGDIB),ENSG00000111863(ADTRP),ENSG00000112033(PPARD),ENSG00000112902(SEMA5A),ENSG0000…	ENSG00000082684(SEMA5B),ENSG00000106804(C5),ENSG00000122592(HOXA7),ENSG00000167103(PIP5KL1),ENSG00000242498(ARPIN)
BP	GO:0045667	regulation of osteoblast differentiation	30	5	35	124	7.38913e-08	4.39266e-06	ENSG00000012223(LTF),ENSG00000019549(SNAI2),ENSG00000073282(TP63),ENSG00000081189(MEF2C),ENSG00000101144(BMP7),ENSG00000101384(JAG1),ENSG00000106571(GLI3),ENSG00000109321(AREG),ENSG00000122691(TWIST1),ENSG00000124813(RUNX2),ENSG00000125378(BMP4),ENSG00000125398(SOX9),ENSG00000125845(BMP2),ENSG00000136244(IL6),ENSG00000138696(BMPR1B),ENSG00000142871(CCN1),ENSG00000148400(NOTCH1),ENSG00000150630(VE…	ENSG00000068024(HDAC4),ENSG00000111087(GLI1),ENSG00000162337(LRP5),ENSG00000198732(SMOC1),ENSG00000245848(CEBPA)
BP	GO:0071396	cellular response to lipid	97	10	107	594	8.73068e-08	5.16658e-06	ENSG00000006210(CX3CL1),ENSG00000012223(LTF),ENSG00000013725(CD6),ENSG00000018625(ATP1A2),ENSG00000019186(CYP24A1),ENSG00000019549(SNAI2),ENSG00000026025(VIM),ENSG00000028137(TNFRSF1B),ENSG00000041982(TNC),ENSG00000044524(EPHA3),ENSG00000050730(TNIP3),ENSG00000069667(RORA),ENSG00000073282(TP63),ENSG00000078401(EDN1),ENSG00000081041(CXCL2),ENSG00000081189(MEF2C),ENSG00000090339(ICAM1),ENSG00000091…	ENSG00000021826(CPS1),ENSG00000100889(PCK2),ENSG00000130707(ASS1),ENSG00000150593(PDCD4),ENSG00000151632(AKR1C2),ENSG00000160323(ADAMTS13),ENSG00000168209(DDIT4),ENSG00000170915(PAQR8),ENSG00000184058(TBX1),ENSG00000196139(AKR1C3)
BP	GO:0042326	negative regulation of phosphorylation	66	22	88	461	9.01526e-08	5.31084e-06	ENSG00000004939(SLC4A1),ENSG00000008294(SPAG9),ENSG00000013588(GPRC5A),ENSG00000057149(SERPINB3),ENSG00000071575(TRIB2),ENSG00000079385(CEACAM1),ENSG00000081237(PTPRC),ENSG00000084734(GCKR),ENSG00000092820(EZR),ENSG00000099860(GADD45B),ENSG00000100100(PIK3IP1),ENSG00000100234(TIMP3),ENSG00000101144(BMP7),ENSG00000105974(CAV1),ENSG00000106617(PRKAG2),ENSG00000107984(DKK1),ENSG00000110880(CORO1C),E…	ENSG00000009950(MLXIPL),ENSG00000015171(ZMYND11),ENSG00000068024(HDAC4),ENSG00000102981(PARD6A),ENSG00000106692(FKTN),ENSG00000106927(AMBP),ENSG00000107295(SH3GL2),ENSG00000112425(EPM2A),ENSG00000129474(AJUBA),ENSG00000132846(ZBED3),ENSG00000135744(AGT),ENSG00000135842(NIBAN1),ENSG00000140105(WARS1),ENSG00000150593(PDCD4),ENSG00000152642(GPD1L),ENSG00000158571(PFKFB1),ENSG00000162337(LRP5),ENSG00…
BP	GO:1990266	neutrophil migration	34	1	35	125	9.20143e-08	5.3961e-06	ENSG00000006210(CX3CL1),ENSG00000006606(CCL26),ENSG00000078401(EDN1),ENSG00000081041(CXCL2),ENSG00000102962(CCL22),ENSG00000102970(CCL17),ENSG00000108691(CCL2),ENSG00000115009(CCL20),ENSG00000115594(IL1R1),ENSG00000125538(IL1B),ENSG00000128340(RAC2),ENSG00000129988(LBP),ENSG00000134830(C5AR2),ENSG00000136238(RAC1),ENSG00000143184(XCL1),ENSG00000143546(S100A8),ENSG00000145147(SLIT2),ENSG0000015871…	ENSG00000204936(CD177)
BP	GO:0007399	nervous system development	283	65	348	2485	9.56262e-08	5.56707e-06	ENSG00000002745(WNT16),ENSG00000006210(CX3CL1),ENSG00000006459(KDM7A),ENSG00000006837(CDKL3),ENSG00000008294(SPAG9),ENSG00000008735(MAPK8IP2),ENSG00000011332(DPF1),ENSG00000018625(ATP1A2),ENSG00000026025(VIM),ENSG00000027075(PRKCH),ENSG00000028137(TNFRSF1B),ENSG00000033178(UBA6),ENSG00000033327(GAB2),ENSG00000041982(TNC),ENSG00000042832(TG),ENSG00000044524(EPHA3),ENSG00000048052(HDAC9),ENSG000000…	ENSG00000006611(USH1C),ENSG00000053108(FSTL4),ENSG00000054654(SYNE2),ENSG00000065361(ERBB3),ENSG00000068024(HDAC4),ENSG00000069535(MAOB),ENSG00000071655(MBD3),ENSG00000072210(ALDH3A2),ENSG00000080293(SCTR),ENSG00000082684(SEMA5B),ENSG00000083290(ULK2),ENSG00000090861(AARS1),ENSG00000092621(PHGDH),ENSG00000105662(CRTC1),ENSG00000106460(TMEM106B),ENSG00000106692(FKTN),ENSG00000107295(SH3GL2),ENSG00…
BP	GO:0007160	cell-matrix adhesion	43	10	53	231	9.57848e-08	5.56707e-06	ENSG00000006210(CX3CL1),ENSG00000026508(CD44),ENSG00000044524(EPHA3),ENSG00000065618(COL17A1),ENSG00000070759(TESK2),ENSG00000072110(ACTN1),ENSG00000087303(NID2),ENSG00000095637(SORBS1),ENSG00000101384(JAG1),ENSG00000105855(ITGB8),ENSG00000110880(CORO1C),ENSG00000113916(BCL6),ENSG00000115221(ITGB6),ENSG00000115414(FN1),ENSG00000118523(CCN2),ENSG00000120156(TEK),ENSG00000122861(PLAU),ENSG000001241…	ENSG00000106823(ECM2),ENSG00000109072(VTN),ENSG00000122592(HOXA7),ENSG00000129474(AJUBA),ENSG00000160323(ADAMTS13),ENSG00000162006(MSLNL),ENSG00000162804(SNED1),ENSG00000173156(RHOD),ENSG00000174951(FUT1),ENSG00000179051(RCC2)
BP	GO:0042592	homeostatic process	243	45	288	1994	9.72799e-08	5.62883e-06	ENSG00000004939(SLC4A1),ENSG00000006210(CX3CL1),ENSG00000007516(BAIAP3),ENSG00000010310(GIPR),ENSG00000011465(DCN),ENSG00000012223(LTF),ENSG00000018625(ATP1A2),ENSG00000048052(HDAC9),ENSG00000050405(LIMA1),ENSG00000054356(PTPRN),ENSG00000058668(ATP2B4),ENSG00000062038(CDH3),ENSG00000064300(NGFR),ENSG00000069667(RORA),ENSG00000070495(JMJD6),ENSG00000073282(TP63),ENSG00000073756(PTGS2),ENSG00000077…	ENSG00000006611(USH1C),ENSG00000006757(PNPLA4),ENSG00000008130(NADK),ENSG00000009950(MLXIPL),ENSG00000016402(IL20RA),ENSG00000021826(CPS1),ENSG00000069275(NUCKS1),ENSG00000070915(SLC12A3),ENSG00000080293(SCTR),ENSG00000089022(MAPKAPK5),ENSG00000100889(PCK2),ENSG00000104325(DECR1),ENSG00000105662(CRTC1),ENSG00000107295(SH3GL2),ENSG00000108984(MAP2K6),ENSG00000109101(FOXN1),ENSG00000110245(APOC3),E…
BP	GO:0002521	leukocyte differentiation	93	8	101	553	1.00899e-07	5.81244e-06	ENSG00000008513(ST3GAL1),ENSG00000010671(BTK),ENSG00000012223(LTF),ENSG00000028277(POU2F2),ENSG00000033327(GAB2),ENSG00000048052(HDAC9),ENSG00000057657(PRDM1),ENSG00000067082(KLF6),ENSG00000069667(RORA),ENSG00000070495(JMJD6),ENSG00000077585(GPR137B),ENSG00000079385(CEACAM1),ENSG00000081189(MEF2C),ENSG00000081237(PTPRC),ENSG00000089692(LAG3),ENSG00000100345(MYH9),ENSG00000100867(DHRS2),ENSG000001…	ENSG00000068024(HDAC4),ENSG00000109101(FOXN1),ENSG00000122592(HOXA7),ENSG00000133710(SPINK5),ENSG00000144840(RABL3),ENSG00000153879(CEBPG),ENSG00000164342(TLR3),ENSG00000245848(CEBPA)
BP	GO:0090066	regulation of anatomical structure size	80	18	98	533	1.12461e-07	6.44991e-06	ENSG00000006606(CCL26),ENSG00000006837(CDKL3),ENSG00000018625(ATP1A2),ENSG00000034510(TMSB10),ENSG00000050405(LIMA1),ENSG00000065320(NTN1),ENSG00000073756(PTGS2),ENSG00000075223(SEMA3C),ENSG00000078401(EDN1),ENSG00000087074(PPP1R15A),ENSG00000090339(ICAM1),ENSG00000091129(NRCAM),ENSG00000092820(EZR),ENSG00000100292(HMOX1),ENSG00000101336(HCK),ENSG00000102879(CORO1A),ENSG00000105664(COMP),ENSG0000…	ENSG00000006611(USH1C),ENSG00000021826(CPS1),ENSG00000053108(FSTL4),ENSG00000070915(SLC12A3),ENSG00000080293(SCTR),ENSG00000082684(SEMA5B),ENSG00000083290(ULK2),ENSG00000088756(ARHGAP28),ENSG00000104883(PEX11G),ENSG00000106526(ACTR3C),ENSG00000128283(CDC42EP1),ENSG00000133627(ACTR3B),ENSG00000133706(LARS1),ENSG00000135744(AGT),ENSG00000158528(PPP1R9A),ENSG00000159640(ACE),ENSG00000204991(SPIRE2),…
BP	GO:0030336	negative regulation of cell migration	55	4	59	270	1.15106e-07	6.57267e-06	ENSG00000006210(CX3CL1),ENSG00000011465(DCN),ENSG00000058668(ATP2B4),ENSG00000066056(TIE1),ENSG00000067798(NAV3),ENSG00000081189(MEF2C),ENSG00000100292(HMOX1),ENSG00000101384(JAG1),ENSG00000102760(RGCC),ENSG00000108691(CCL2),ENSG00000110880(CORO1C),ENSG00000111348(ARHGDIB),ENSG00000111863(ADTRP),ENSG00000112033(PPARD),ENSG00000116717(GADD45A),ENSG00000125249(RAP2A),ENSG00000128917(DLL4),ENSG00000…	ENSG00000106804(C5),ENSG00000122592(HOXA7),ENSG00000167103(PIP5KL1),ENSG00000242498(ARPIN)
BP	GO:0048699	generation of neurons	204	34	238	1596	1.16938e-07	6.64809e-06	ENSG00000002745(WNT16),ENSG00000006210(CX3CL1),ENSG00000006837(CDKL3),ENSG00000008294(SPAG9),ENSG00000008735(MAPK8IP2),ENSG00000026025(VIM),ENSG00000027075(PRKCH),ENSG00000028137(TNFRSF1B),ENSG00000033178(UBA6),ENSG00000033327(GAB2),ENSG00000041982(TNC),ENSG00000044524(EPHA3),ENSG00000048052(HDAC9),ENSG00000057657(PRDM1),ENSG00000058085(LAMC2),ENSG00000058404(CAMK2B),ENSG00000059915(PSD),ENSG0000…	ENSG00000006611(USH1C),ENSG00000053108(FSTL4),ENSG00000082684(SEMA5B),ENSG00000083290(ULK2),ENSG00000092621(PHGDH),ENSG00000105662(CRTC1),ENSG00000106460(TMEM106B),ENSG00000107295(SH3GL2),ENSG00000124006(OBSL1),ENSG00000130347(RTN4IP1),ENSG00000130638(ATXN10),ENSG00000130711(PRDM12),ENSG00000131584(ACAP3),ENSG00000132640(BTBD3),ENSG00000133710(SPINK5),ENSG00000135744(AGT),ENSG00000140262(TCF12),E…
BP	GO:0060326	cell chemotaxis	63	2	65	309	1.20008e-07	6.793e-06	ENSG00000006210(CX3CL1),ENSG00000006606(CCL26),ENSG00000077782(FGFR1),ENSG00000078401(EDN1),ENSG00000081041(CXCL2),ENSG00000100311(PDGFB),ENSG00000102879(CORO1A),ENSG00000102962(CCL22),ENSG00000102970(CCL17),ENSG00000108691(CCL2),ENSG00000112902(SEMA5A),ENSG00000113070(HBEGF),ENSG00000113083(LOX),ENSG00000113578(FGF1),ENSG00000115009(CCL20),ENSG00000119630(PGF),ENSG00000121797(CCRL2),ENSG00000121…	ENSG00000106804(C5),ENSG00000161921(CXCL16)
BP	GO:0045682	regulation of epidermis development	23	5	28	89	1.21658e-07	6.85655e-06	ENSG00000027075(PRKCH),ENSG00000062038(CDH3),ENSG00000064300(NGFR),ENSG00000069482(GAL),ENSG00000073282(TP63),ENSG00000112033(PPARD),ENSG00000116285(ERRFI1),ENSG00000116990(MYCL),ENSG00000118263(KLF7),ENSG00000122641(INHBA),ENSG00000125378(BMP4),ENSG00000128422(KRT17),ENSG00000134317(GRHL1),ENSG00000134363(FST),ENSG00000135047(CTSL),ENSG00000148400(NOTCH1),ENSG00000159216(RUNX1),ENSG00000162891(I…	ENSG00000109101(FOXN1),ENSG00000122592(HOXA7),ENSG00000133321(PLAAT4),ENSG00000133710(SPINK5),ENSG00000163472(TMEM79)
BP	GO:2000351	regulation of endothelial cell apoptotic process	18	2	20	51	1.34666e-07	7.55694e-06	ENSG00000090339(ICAM1),ENSG00000101017(CD40),ENSG00000102760(RGCC),ENSG00000107485(GATA3),ENSG00000108691(CCL2),ENSG00000112902(SEMA5A),ENSG00000118503(TNFAIP3),ENSG00000120156(TEK),ENSG00000137801(THBS1),ENSG00000166484(MAPK7),ENSG00000167772(ANGPTL4),ENSG00000168884(TNIP2),ENSG00000171557(FGG),ENSG00000171560(FGA),ENSG00000171564(FGB),ENSG00000173376(NDNF),ENSG00000179776(CDH5),ENSG00000232810(…	ENSG00000150593(PDCD4),ENSG00000196139(AKR1C3)
BP	GO:0001816	cytokine production	123	14	137	819	1.43681e-07	8.02825e-06	ENSG00000006210(CX3CL1),ENSG00000010671(BTK),ENSG00000012223(LTF),ENSG00000013725(CD6),ENSG00000019549(SNAI2),ENSG00000023445(BIRC3),ENSG00000028137(TNFRSF1B),ENSG00000028277(POU2F2),ENSG00000048052(HDAC9),ENSG00000062038(CDH3),ENSG00000067798(NAV3),ENSG00000069667(RORA),ENSG00000071575(TRIB2),ENSG00000073756(PTGS2),ENSG00000074966(TXK),ENSG00000077782(FGFR1),ENSG00000079385(CEACAM1),ENSG00000081…	ENSG00000013503(POLR3B),ENSG00000031698(SARS1),ENSG00000056736(IL17RB),ENSG00000088888(MAVS),ENSG00000103257(SLC7A5),ENSG00000106804(C5),ENSG00000135744(AGT),ENSG00000150593(PDCD4),ENSG00000153064(BANK1),ENSG00000153879(CEBPG),ENSG00000160703(NLRX1),ENSG00000164010(ERMAP),ENSG00000164342(TLR3),ENSG00000174564(IL20RB)
BP	GO:0030182	neuron differentiation	183	34	217	1434	1.47091e-07	8.18365e-06	ENSG00000002745(WNT16),ENSG00000006210(CX3CL1),ENSG00000006837(CDKL3),ENSG00000008294(SPAG9),ENSG00000008735(MAPK8IP2),ENSG00000026025(VIM),ENSG00000033178(UBA6),ENSG00000033327(GAB2),ENSG00000041982(TNC),ENSG00000044524(EPHA3),ENSG00000048052(HDAC9),ENSG00000057657(PRDM1),ENSG00000058085(LAMC2),ENSG00000058404(CAMK2B),ENSG00000059915(PSD),ENSG00000064300(NGFR),ENSG00000065320(NTN1),ENSG000000662…	ENSG00000006611(USH1C),ENSG00000053108(FSTL4),ENSG00000082684(SEMA5B),ENSG00000083290(ULK2),ENSG00000092621(PHGDH),ENSG00000105662(CRTC1),ENSG00000106460(TMEM106B),ENSG00000107295(SH3GL2),ENSG00000124006(OBSL1),ENSG00000130347(RTN4IP1),ENSG00000130638(ATXN10),ENSG00000130711(PRDM12),ENSG00000131584(ACAP3),ENSG00000132640(BTBD3),ENSG00000133710(SPINK5),ENSG00000135744(AGT),ENSG00000140262(TCF12),E…
BP	GO:0050673	epithelial cell proliferation	74	6	80	411	1.49172e-07	8.26412e-06	ENSG00000002745(WNT16),ENSG00000006606(CCL26),ENSG00000019549(SNAI2),ENSG00000054356(PTPRN),ENSG00000062038(CDH3),ENSG00000064300(NGFR),ENSG00000073282(TP63),ENSG00000077782(FGFR1),ENSG00000078098(FAP),ENSG00000079385(CEACAM1),ENSG00000081189(MEF2C),ENSG00000091831(ESR1),ENSG00000100292(HMOX1),ENSG00000100311(PDGFB),ENSG00000102760(RGCC),ENSG00000103175(WFDC1),ENSG00000105329(TGFB1),ENSG000001059…	ENSG00000111087(GLI1),ENSG00000165730(STOX1),ENSG00000166033(HTRA1),ENSG00000168874(ATOH8),ENSG00000174951(FUT1),ENSG00000184058(TBX1)
BP	GO:0070486	leukocyte aggregation	10	0	10	14	1.50322e-07	8.29257e-06	ENSG00000026508(CD44),ENSG00000072786(STK10),ENSG00000101144(BMP7),ENSG00000125538(IL1B),ENSG00000128340(RAC2),ENSG00000143546(S100A8),ENSG00000147065(MSN),ENSG00000163220(S100A9),ENSG00000170961(HAS2),ENSG00000187764(SEMA4D)	-
BP	GO:0001818	negative regulation of cytokine production	55	6	61	285	1.53806e-07	8.44896e-06	ENSG00000006210(CX3CL1),ENSG00000010671(BTK),ENSG00000012223(LTF),ENSG00000048052(HDAC9),ENSG00000062038(CDH3),ENSG00000067798(NAV3),ENSG00000071575(TRIB2),ENSG00000077782(FGFR1),ENSG00000079385(CEACAM1),ENSG00000081237(PTPRC),ENSG00000089692(LAG3),ENSG00000092820(EZR),ENSG00000100292(HMOX1),ENSG00000102760(RGCC),ENSG00000103313(MEFV),ENSG00000103942(HOMER2),ENSG00000105329(TGFB1),ENSG00000105383…	ENSG00000031698(SARS1),ENSG00000088888(MAVS),ENSG00000150593(PDCD4),ENSG00000153064(BANK1),ENSG00000160703(NLRX1),ENSG00000174564(IL20RB)
BP	GO:2001236	regulation of extrinsic apoptotic signaling pathway	39	2	41	162	1.65519e-07	9.05419e-06	ENSG00000006210(CX3CL1),ENSG00000019549(SNAI2),ENSG00000056558(TRAF1),ENSG00000077782(FGFR1),ENSG00000081237(PTPRC),ENSG00000090339(ICAM1),ENSG00000100234(TIMP3),ENSG00000100292(HMOX1),ENSG00000101955(SRPX),ENSG00000105974(CAV1),ENSG00000115008(IL1A),ENSG00000118503(TNFAIP3),ENSG00000122641(INHBA),ENSG00000123454(DBH),ENSG00000123689(G0S2),ENSG00000125378(BMP4),ENSG00000125538(IL1B),ENSG000001359…	ENSG00000015171(ZMYND11),ENSG00000135744(AGT)
BP	GO:0065009	regulation of molecular function	347	68	415	3060	1.7982e-07	9.79529e-06	ENSG00000004939(SLC4A1),ENSG00000005001(PRSS22),ENSG00000006210(CX3CL1),ENSG00000006432(MAP3K9),ENSG00000006606(CCL26),ENSG00000007908(SELE),ENSG00000008294(SPAG9),ENSG00000008735(MAPK8IP2),ENSG00000010310(GIPR),ENSG00000010671(BTK),ENSG00000011422(PLAUR),ENSG00000012223(LTF),ENSG00000013588(GPRC5A),ENSG00000018625(ATP1A2),ENSG00000023445(BIRC3),ENSG00000026508(CD44),ENSG00000026559(KCNG1),ENSG00…	ENSG00000004660(CAMKK1),ENSG00000007255(TRAPPC6A),ENSG00000012174(MBTPS2),ENSG00000065361(ERBB3),ENSG00000068024(HDAC4),ENSG00000069275(NUCKS1),ENSG00000076344(RGS11),ENSG00000088756(ARHGAP28),ENSG00000088888(MAVS),ENSG00000089022(MAPKAPK5),ENSG00000100197(CYP2D6),ENSG00000105662(CRTC1),ENSG00000106804(C5),ENSG00000106927(AMBP),ENSG00000107099(DOCK8),ENSG00000108984(MAP2K6),ENSG00000109072(VTN),E…
CC	GO:0043230	extracellular organelle	233	63	296	2113	1.82957e-07	9.91857e-06	ENSG00000004939(SLC4A1),ENSG00000006118(TMEM132A),ENSG00000008294(SPAG9),ENSG00000008513(ST3GAL1),ENSG00000011347(SYT7),ENSG00000012124(CD22),ENSG00000012223(LTF),ENSG00000013588(GPRC5A),ENSG00000014914(MTMR11),ENSG00000018625(ATP1A2),ENSG00000026025(VIM),ENSG00000026508(CD44),ENSG00000027075(PRKCH),ENSG00000052344(PRSS8),ENSG00000057149(SERPINB3),ENSG00000059804(SLC2A3),ENSG00000072110(ACTN1),EN…	ENSG00000006534(ALDH3B1),ENSG00000031698(SARS1),ENSG00000054654(SYNE2),ENSG00000065621(GSTO2),ENSG00000070915(SLC12A3),ENSG00000090861(AARS1),ENSG00000092621(PHGDH),ENSG00000101104(PABPC1L),ENSG00000103257(SLC7A5),ENSG00000104823(ECH1),ENSG00000105281(SLC1A5),ENSG00000106526(ACTR3C),ENSG00000106804(C5),ENSG00000106927(AMBP),ENSG00000109072(VTN),ENSG00000110245(APOC3),ENSG00000111716(LDHB),ENSG000…
BP	GO:0051179	localization	684	151	835	6728	1.83607e-07	9.91857e-06	ENSG00000002822(MAD1L1),ENSG00000004939(SLC4A1),ENSG00000006210(CX3CL1),ENSG00000006606(CCL26),ENSG00000007516(BAIAP3),ENSG00000007908(SELE),ENSG00000008294(SPAG9),ENSG00000008735(MAPK8IP2),ENSG00000010310(GIPR),ENSG00000010671(BTK),ENSG00000011083(SLC6A7),ENSG00000011347(SYT7),ENSG00000011422(PLAUR),ENSG00000011465(DCN),ENSG00000012124(CD22),ENSG00000012223(LTF),ENSG00000013563(DNASE1L1),ENSG000…	ENSG00000006534(ALDH3B1),ENSG00000006611(USH1C),ENSG00000007255(TRAPPC6A),ENSG00000007314(SCN4A),ENSG00000008130(NADK),ENSG00000022567(SLC45A4),ENSG00000046647(GEMIN8),ENSG00000054654(SYNE2),ENSG00000065361(ERBB3),ENSG00000066923(STAG3),ENSG00000068024(HDAC4),ENSG00000069535(MAOB),ENSG00000070915(SLC12A3),ENSG00000082684(SEMA5B),ENSG00000088888(MAVS),ENSG00000091262(ABCC6),ENSG00000099957(P2RX6),…
BP	GO:0042110	T cell activation	85	6	91	490	2.00844e-07	1.08049e-05	ENSG00000002822(MAD1L1),ENSG00000013725(CD6),ENSG00000026508(CD44),ENSG00000028137(TNFRSF1B),ENSG00000057657(PRDM1),ENSG00000069667(RORA),ENSG00000070495(JMJD6),ENSG00000076641(PAG1),ENSG00000079385(CEACAM1),ENSG00000081237(PTPRC),ENSG00000089692(LAG3),ENSG00000090339(ICAM1),ENSG00000090776(EFNB1),ENSG00000100345(MYH9),ENSG00000101096(NFATC2),ENSG00000102879(CORO1A),ENSG00000105329(TGFB1),ENSG000…	ENSG00000107099(DOCK8),ENSG00000109101(FOXN1),ENSG00000133710(SPINK5),ENSG00000144840(RABL3),ENSG00000174564(IL20RB),ENSG00000242574(HLA-DMB)
BP	GO:0097529	myeloid leukocyte migration	49	2	51	224	2.14697e-07	1.15026e-05	ENSG00000006210(CX3CL1),ENSG00000006606(CCL26),ENSG00000078401(EDN1),ENSG00000081041(CXCL2),ENSG00000100311(PDGFB),ENSG00000102962(CCL22),ENSG00000102970(CCL17),ENSG00000108691(CCL2),ENSG00000115009(CCL20),ENSG00000115594(IL1R1),ENSG00000119630(PGF),ENSG00000125538(IL1B),ENSG00000128340(RAC2),ENSG00000129988(LBP),ENSG00000133789(SWAP70),ENSG00000134830(C5AR2),ENSG00000135046(ANXA1),ENSG0000013623…	ENSG00000106804(C5),ENSG00000204936(CD177)
BP	GO:0051051	negative regulation of transport	79	7	86	456	2.18291e-07	1.16473e-05	ENSG00000012124(CD22),ENSG00000018625(ATP1A2),ENSG00000028137(TNFRSF1B),ENSG00000044524(EPHA3),ENSG00000048052(HDAC9),ENSG00000073756(PTGS2),ENSG00000075073(TACR2),ENSG00000078401(EDN1),ENSG00000079385(CEACAM1),ENSG00000087258(GNAO1),ENSG00000090339(ICAM1),ENSG00000099985(OSM),ENSG00000100292(HMOX1),ENSG00000100985(MMP9),ENSG00000101180(HRH3),ENSG00000102760(RGCC),ENSG00000102879(CORO1A),ENSG0000…	ENSG00000065361(ERBB3),ENSG00000069535(MAOB),ENSG00000110245(APOC3),ENSG00000118762(PKD2),ENSG00000149150(SLC43A1),ENSG00000158528(PPP1R9A),ENSG00000196517(SLC6A9)
BP	GO:0060348	bone development	44	5	49	212	2.2754e-07	1.20912e-05	ENSG00000012223(LTF),ENSG00000081189(MEF2C),ENSG00000081237(PTPRC),ENSG00000102174(PHEX),ENSG00000105329(TGFB1),ENSG00000105664(COMP),ENSG00000106571(GLI3),ENSG00000113083(LOX),ENSG00000113140(SPARC),ENSG00000120156(TEK),ENSG00000122691(TWIST1),ENSG00000124813(RUNX2),ENSG00000125378(BMP4),ENSG00000125398(SOX9),ENSG00000125629(INSIG2),ENSG00000125845(BMP2),ENSG00000137745(MMP13),ENSG00000138696(BM…	ENSG00000012174(MBTPS2),ENSG00000103056(SMPD3),ENSG00000137203(TFAP2A),ENSG00000162337(LRP5),ENSG00000197599(CCDC154)
BP	GO:0046649	lymphocyte activation	110	11	121	707	2.29472e-07	1.21443e-05	ENSG00000002822(MAD1L1),ENSG00000008513(ST3GAL1),ENSG00000010671(BTK),ENSG00000012124(CD22),ENSG00000013725(CD6),ENSG00000026508(CD44),ENSG00000028137(TNFRSF1B),ENSG00000028277(POU2F2),ENSG00000048052(HDAC9),ENSG00000057657(PRDM1),ENSG00000067082(KLF6),ENSG00000069482(GAL),ENSG00000069667(RORA),ENSG00000070495(JMJD6),ENSG00000076641(PAG1),ENSG00000079385(CEACAM1),ENSG00000081189(MEF2C),ENSG000000…	ENSG00000068024(HDAC4),ENSG00000107099(DOCK8),ENSG00000109101(FOXN1),ENSG00000111981(ULBP1),ENSG00000133710(SPINK5),ENSG00000144840(RABL3),ENSG00000153064(BANK1),ENSG00000153879(CEBPG),ENSG00000169621(APLF),ENSG00000174564(IL20RB),ENSG00000242574(HLA-DMB)
BP	GO:1901343	negative regulation of vasculature development	32	4	36	135	2.31435e-07	1.21986e-05	ENSG00000011465(DCN),ENSG00000058668(ATP2B4),ENSG00000064300(NGFR),ENSG00000066056(TIE1),ENSG00000100311(PDGFB),ENSG00000101096(NFATC2),ENSG00000101144(BMP7),ENSG00000102760(RGCC),ENSG00000113140(SPARC),ENSG00000116717(GADD45A),ENSG00000120156(TEK),ENSG00000120937(NPPB),ENSG00000125378(BMP4),ENSG00000127528(KLF2),ENSG00000128917(DLL4),ENSG00000131196(NFATC1),ENSG00000133121(STARD13),ENSG000001361…	ENSG00000031698(SARS1),ENSG00000133710(SPINK5),ENSG00000135744(AGT),ENSG00000150593(PDCD4)
BP	GO:0031399	regulation of protein modification process	224	48	272	1883	2.3452e-07	1.22695e-05	ENSG00000002745(WNT16),ENSG00000006210(CX3CL1),ENSG00000006432(MAP3K9),ENSG00000006606(CCL26),ENSG00000008294(SPAG9),ENSG00000008735(MAPK8IP2),ENSG00000011422(PLAUR),ENSG00000012223(LTF),ENSG00000013588(GPRC5A),ENSG00000019549(SNAI2),ENSG00000023445(BIRC3),ENSG00000026508(CD44),ENSG00000047936(ROS1),ENSG00000052795(FNIP2),ENSG00000056558(TRAF1),ENSG00000057149(SERPINB3),ENSG00000058668(ATP2B4),EN…	ENSG00000004660(CAMKK1),ENSG00000009950(MLXIPL),ENSG00000015171(ZMYND11),ENSG00000065361(ERBB3),ENSG00000068024(HDAC4),ENSG00000088888(MAVS),ENSG00000089022(MAPKAPK5),ENSG00000102981(PARD6A),ENSG00000103056(SMPD3),ENSG00000106692(FKTN),ENSG00000106804(C5),ENSG00000106927(AMBP),ENSG00000107295(SH3GL2),ENSG00000108984(MAP2K6),ENSG00000109072(VTN),ENSG00000112425(EPM2A),ENSG00000118762(PKD2),ENSG000…
BP	GO:0031589	cell-substrate adhesion	61	11	72	361	2.34664e-07	1.22695e-05	ENSG00000006210(CX3CL1),ENSG00000026508(CD44),ENSG00000044524(EPHA3),ENSG00000065618(COL17A1),ENSG00000070759(TESK2),ENSG00000072110(ACTN1),ENSG00000087303(NID2),ENSG00000091986(CCDC80),ENSG00000095637(SORBS1),ENSG00000100311(PDGFB),ENSG00000101384(JAG1),ENSG00000102879(CORO1A),ENSG00000105855(ITGB8),ENSG00000110880(CORO1C),ENSG00000112033(PPARD),ENSG00000112276(BVES),ENSG00000113916(BCL6),ENSG00…	ENSG00000106823(ECM2),ENSG00000109072(VTN),ENSG00000122592(HOXA7),ENSG00000129474(AJUBA),ENSG00000160323(ADAMTS13),ENSG00000162006(MSLNL),ENSG00000162804(SNED1),ENSG00000163520(FBLN2),ENSG00000173156(RHOD),ENSG00000174951(FUT1),ENSG00000179051(RCC2)
CC	GO:0098590	plasma membrane region	152	38	190	1255	2.39123e-07	1.23863e-05	ENSG00000004939(SLC4A1),ENSG00000007908(SELE),ENSG00000011347(SYT7),ENSG00000011422(PLAUR),ENSG00000015520(NPC1L1),ENSG00000018625(ATP1A2),ENSG00000023902(PLEKHO1),ENSG00000026508(CD44),ENSG00000040731(CDH10),ENSG00000050405(LIMA1),ENSG00000058668(ATP2B4),ENSG00000059915(PSD),ENSG00000073756(PTGS2),ENSG00000078098(FAP),ENSG00000079215(SLC1A3),ENSG00000079385(CEACAM1),ENSG00000081923(ATP8B1),ENSG0…	ENSG00000054654(SYNE2),ENSG00000065361(ERBB3),ENSG00000070915(SLC12A3),ENSG00000091262(ABCC6),ENSG00000099957(P2RX6),ENSG00000102981(PARD6A),ENSG00000103257(SLC7A5),ENSG00000105281(SLC1A5),ENSG00000107099(DOCK8),ENSG00000115266(APC2),ENSG00000118507(AKAP7),ENSG00000118762(PKD2),ENSG00000127364(TAS2R4),ENSG00000132744(ACY3),ENSG00000137491(SLCO2B1),ENSG00000139200(PIANP),ENSG00000142494(SLC47A1),E…
BP	GO:0051249	regulation of lymphocyte activation	78	7	85	450	2.39484e-07	1.23863e-05	ENSG00000002822(MAD1L1),ENSG00000010671(BTK),ENSG00000012124(CD22),ENSG00000013725(CD6),ENSG00000028137(TNFRSF1B),ENSG00000057657(PRDM1),ENSG00000069482(GAL),ENSG00000076641(PAG1),ENSG00000079385(CEACAM1),ENSG00000081189(MEF2C),ENSG00000081237(PTPRC),ENSG00000089692(LAG3),ENSG00000090776(EFNB1),ENSG00000101017(CD40),ENSG00000101096(NFATC2),ENSG00000102879(CORO1A),ENSG00000105329(TGFB1),ENSG000001…	ENSG00000107099(DOCK8),ENSG00000109101(FOXN1),ENSG00000133710(SPINK5),ENSG00000153064(BANK1),ENSG00000169621(APLF),ENSG00000174564(IL20RB),ENSG00000242574(HLA-DMB)
BP	GO:0001817	regulation of cytokine production	111	14	125	737	2.39754e-07	1.23863e-05	ENSG00000006210(CX3CL1),ENSG00000010671(BTK),ENSG00000012223(LTF),ENSG00000013725(CD6),ENSG00000019549(SNAI2),ENSG00000023445(BIRC3),ENSG00000028137(TNFRSF1B),ENSG00000028277(POU2F2),ENSG00000048052(HDAC9),ENSG00000062038(CDH3),ENSG00000067798(NAV3),ENSG00000069667(RORA),ENSG00000071575(TRIB2),ENSG00000073756(PTGS2),ENSG00000074966(TXK),ENSG00000077782(FGFR1),ENSG00000079385(CEACAM1),ENSG00000081…	ENSG00000013503(POLR3B),ENSG00000031698(SARS1),ENSG00000056736(IL17RB),ENSG00000088888(MAVS),ENSG00000103257(SLC7A5),ENSG00000106804(C5),ENSG00000135744(AGT),ENSG00000150593(PDCD4),ENSG00000153064(BANK1),ENSG00000153879(CEBPG),ENSG00000160703(NLRX1),ENSG00000164010(ERMAP),ENSG00000164342(TLR3),ENSG00000174564(IL20RB)
CC	GO:1903561	extracellular vesicle	232	63	295	2111	2.41811e-07	1.24432e-05	ENSG00000004939(SLC4A1),ENSG00000006118(TMEM132A),ENSG00000008294(SPAG9),ENSG00000008513(ST3GAL1),ENSG00000011347(SYT7),ENSG00000012124(CD22),ENSG00000012223(LTF),ENSG00000013588(GPRC5A),ENSG00000014914(MTMR11),ENSG00000018625(ATP1A2),ENSG00000026025(VIM),ENSG00000026508(CD44),ENSG00000027075(PRKCH),ENSG00000052344(PRSS8),ENSG00000057149(SERPINB3),ENSG00000059804(SLC2A3),ENSG00000072110(ACTN1),EN…	ENSG00000006534(ALDH3B1),ENSG00000031698(SARS1),ENSG00000054654(SYNE2),ENSG00000065621(GSTO2),ENSG00000070915(SLC12A3),ENSG00000090861(AARS1),ENSG00000092621(PHGDH),ENSG00000101104(PABPC1L),ENSG00000103257(SLC7A5),ENSG00000104823(ECH1),ENSG00000105281(SLC1A5),ENSG00000106526(ACTR3C),ENSG00000106804(C5),ENSG00000106927(AMBP),ENSG00000109072(VTN),ENSG00000110245(APOC3),ENSG00000111716(LDHB),ENSG000…
BP	GO:0051128	regulation of cellular component organization	290	51	341	2451	2.61525e-07	1.34047e-05	ENSG00000002822(MAD1L1),ENSG00000006210(CX3CL1),ENSG00000006606(CCL26),ENSG00000006837(CDKL3),ENSG00000007908(SELE),ENSG00000008294(SPAG9),ENSG00000011347(SYT7),ENSG00000011422(PLAUR),ENSG00000011465(DCN),ENSG00000012124(CD22),ENSG00000019549(SNAI2),ENSG00000026025(VIM),ENSG00000026508(CD44),ENSG00000027075(PRKCH),ENSG00000028137(TNFRSF1B),ENSG00000034510(TMSB10),ENSG00000044524(EPHA3),ENSG000000…	ENSG00000006611(USH1C),ENSG00000053108(FSTL4),ENSG00000054654(SYNE2),ENSG00000056736(IL17RB),ENSG00000068024(HDAC4),ENSG00000082684(SEMA5B),ENSG00000083290(ULK2),ENSG00000088756(ARHGAP28),ENSG00000088888(MAVS),ENSG00000089022(MAPKAPK5),ENSG00000099910(KLHL22),ENSG00000103056(SMPD3),ENSG00000105662(CRTC1),ENSG00000106460(TMEM106B),ENSG00000106526(ACTR3C),ENSG00000107295(SH3GL2),ENSG00000109072(VTN…
BP	GO:0003180	aortic valve morphogenesis	14	0	14	28	2.83242e-07	1.44609e-05	ENSG00000019549(SNAI2),ENSG00000101384(JAG1),ENSG00000105329(TGFB1),ENSG00000107485(GATA3),ENSG00000122691(TWIST1),ENSG00000124216(SNAI1),ENSG00000125378(BMP4),ENSG00000125398(SOX9),ENSG00000128917(DLL4),ENSG00000131196(NFATC1),ENSG00000145147(SLIT2),ENSG00000148400(NOTCH1),ENSG00000163909(HEYL),ENSG00000164867(NOS3)	-
MF	GO:0008009	chemokine activity	17	2	19	49	2.94778e-07	1.49911e-05	ENSG00000006210(CX3CL1),ENSG00000006606(CCL26),ENSG00000081041(CXCL2),ENSG00000102962(CCL22),ENSG00000102970(CCL17),ENSG00000108691(CCL2),ENSG00000115009(CCL20),ENSG00000143184(XCL1),ENSG00000151882(CCL28),ENSG00000163734(CXCL3),ENSG00000163736(PPBP),ENSG00000163739(CXCL1),ENSG00000169245(CXCL10),ENSG00000169248(CXCL11),ENSG00000169429(CXCL8),ENSG00000271503(CCL5),ENSG00000276085(CCL3L3)	ENSG00000106804(C5),ENSG00000161921(CXCL16)
BP	GO:0050920	regulation of chemotaxis	48	2	50	220	2.98194e-07	1.51058e-05	ENSG00000006606(CCL26),ENSG00000075223(SEMA3C),ENSG00000077782(FGFR1),ENSG00000078401(EDN1),ENSG00000100311(PDGFB),ENSG00000108691(CCL2),ENSG00000112902(SEMA5A),ENSG00000113578(FGF1),ENSG00000117407(ARTN),ENSG00000117525(F3),ENSG00000119630(PGF),ENSG00000121966(CXCR4),ENSG00000125266(EFNB2),ENSG00000125735(TNFSF14),ENSG00000128340(RAC2),ENSG00000129988(LBP),ENSG00000133789(SWAP70),ENSG00000134830…	ENSG00000082684(SEMA5B),ENSG00000106804(C5)
BP	GO:0018212	peptidyl-tyrosine modification	65	9	74	377	3.0895e-07	1.559e-05	ENSG00000006432(MAP3K9),ENSG00000010671(BTK),ENSG00000013588(GPRC5A),ENSG00000026508(CD44),ENSG00000027644(INSRR),ENSG00000044524(EPHA3),ENSG00000047936(ROS1),ENSG00000066056(TIE1),ENSG00000068971(PPP2R5B),ENSG00000070759(TESK2),ENSG00000070886(EPHA8),ENSG00000074966(TXK),ENSG00000077782(FGFR1),ENSG00000081237(PTPRC),ENSG00000086991(NOX4),ENSG00000090339(ICAM1),ENSG00000099985(OSM),ENSG0000010031…	ENSG00000065361(ERBB3),ENSG00000108984(MAP2K6),ENSG00000109072(VTN),ENSG00000135744(AGT),ENSG00000153064(BANK1),ENSG00000159640(ACE),ENSG00000175920(DOK7),ENSG00000181409(AATK),ENSG00000183317(EPHA10)
BP	GO:0007411	axon guidance	57	3	60	285	3.53146e-07	1.77514e-05	ENSG00000033327(GAB2),ENSG00000044524(EPHA3),ENSG00000058085(LAMC2),ENSG00000064300(NGFR),ENSG00000065320(NTN1),ENSG00000070886(EPHA8),ENSG00000075223(SEMA3C),ENSG00000085552(IGSF9),ENSG00000090776(EFNB1),ENSG00000091010(POU4F3),ENSG00000091129(NRCAM),ENSG00000092820(EZR),ENSG00000101144(BMP7),ENSG00000101680(LAMA1),ENSG00000106571(GLI3),ENSG00000107187(LHX3),ENSG00000107485(GATA3),ENSG0000010894…	ENSG00000082684(SEMA5B),ENSG00000162068(NTN3),ENSG00000183317(EPHA10)
BP	GO:0002696	positive regulation of leukocyte activation	64	4	68	338	3.61257e-07	1.80653e-05	ENSG00000010671(BTK),ENSG00000013725(CD6),ENSG00000033327(GAB2),ENSG00000081189(MEF2C),ENSG00000081237(PTPRC),ENSG00000090776(EFNB1),ENSG00000101017(CD40),ENSG00000101096(NFATC2),ENSG00000102879(CORO1A),ENSG00000105329(TGFB1),ENSG00000105974(CAV1),ENSG00000106571(GLI3),ENSG00000107485(GATA3),ENSG00000108691(CCL2),ENSG00000108947(EFNB3),ENSG00000112299(VNN1),ENSG00000113249(HAVCR1),ENSG00000113916…	ENSG00000107099(DOCK8),ENSG00000204936(CD177),ENSG00000242574(HLA-DMB),ENSG00000245848(CEBPA)
BP	GO:0043410	positive regulation of MAPK cascade	89	9	98	546	3.63327e-07	1.80653e-05	ENSG00000002745(WNT16),ENSG00000006210(CX3CL1),ENSG00000006432(MAP3K9),ENSG00000006606(CCL26),ENSG00000008294(SPAG9),ENSG00000008735(MAPK8IP2),ENSG00000026508(CD44),ENSG00000056558(TRAF1),ENSG00000070886(EPHA8),ENSG00000077782(FGFR1),ENSG00000078401(EDN1),ENSG00000081189(MEF2C),ENSG00000081237(PTPRC),ENSG00000086991(NOX4),ENSG00000090339(ICAM1),ENSG00000099860(GADD45B),ENSG00000099985(OSM),ENSG00…	ENSG00000089022(MAPKAPK5),ENSG00000106804(C5),ENSG00000108984(MAP2K6),ENSG00000129474(AJUBA),ENSG00000135744(AGT),ENSG00000135960(EDAR),ENSG00000153064(BANK1),ENSG00000164342(TLR3),ENSG00000184058(TBX1)
BP	GO:0030036	actin cytoskeleton organization	104	17	121	713	3.63553e-07	1.80653e-05	ENSG00000006210(CX3CL1),ENSG00000006606(CCL26),ENSG00000027644(INSRR),ENSG00000034510(TMSB10),ENSG00000044524(EPHA3),ENSG00000050405(LIMA1),ENSG00000070759(TESK2),ENSG00000072110(ACTN1),ENSG00000078401(EDN1),ENSG00000081189(MEF2C),ENSG00000082397(EPB41L3),ENSG00000086991(NOX4),ENSG00000090339(ICAM1),ENSG00000091536(MYO15A),ENSG00000092820(EZR),ENSG00000095637(SORBS1),ENSG00000100345(MYH9),ENSG000…	ENSG00000006611(USH1C),ENSG00000088756(ARHGAP28),ENSG00000106526(ACTR3C),ENSG00000124006(OBSL1),ENSG00000128283(CDC42EP1),ENSG00000132846(ZBED3),ENSG00000133627(ACTR3B),ENSG00000145348(TBCK),ENSG00000148450(MSRB2),ENSG00000154556(SORBS2),ENSG00000158528(PPP1R9A),ENSG00000161609(KASH5),ENSG00000166866(MYO1A),ENSG00000173156(RHOD),ENSG00000187017(ESPN),ENSG00000204991(SPIRE2),ENSG00000242498(ARPIN)
BP	GO:0012501	programmed cell death	260	38	298	2105	3.72521e-07	1.84405e-05	ENSG00000006210(CX3CL1),ENSG00000006432(MAP3K9),ENSG00000008513(ST3GAL1),ENSG00000008735(MAPK8IP2),ENSG00000010671(BTK),ENSG00000011332(DPF1),ENSG00000011422(PLAUR),ENSG00000012223(LTF),ENSG00000019549(SNAI2),ENSG00000023445(BIRC3),ENSG00000026508(CD44),ENSG00000027075(PRKCH),ENSG00000028137(TNFRSF1B),ENSG00000049249(TNFRSF9),ENSG00000052344(PRSS8),ENSG00000052795(FNIP2),ENSG00000052850(ALX4),ENS…	ENSG00000015171(ZMYND11),ENSG00000016402(IL20RA),ENSG00000065361(ERBB3),ENSG00000068024(HDAC4),ENSG00000070669(ASNS),ENSG00000090861(AARS1),ENSG00000107099(DOCK8),ENSG00000108984(MAP2K6),ENSG00000110063(DCPS),ENSG00000110536(PTPMT1),ENSG00000115252(PDE1A),ENSG00000115365(LANCL1),ENSG00000116761(CTH),ENSG00000120057(SFRP5),ENSG00000128965(CHAC1),ENSG00000133710(SPINK5),ENSG00000134684(YARS1),ENSG0…
BP	GO:0002526	acute inflammatory response	29	3	32	115	3.77089e-07	1.85959e-05	ENSG00000010671(BTK),ENSG00000013725(CD6),ENSG00000073756(PTGS2),ENSG00000090339(ICAM1),ENSG00000099985(OSM),ENSG00000107485(GATA3),ENSG00000112299(VNN1),ENSG00000115008(IL1A),ENSG00000115414(FN1),ENSG00000117525(F3),ENSG00000124731(TREM1),ENSG00000125538(IL1B),ENSG00000129988(LBP),ENSG00000134339(SAA2),ENSG00000136244(IL6),ENSG00000136689(IL1RN),ENSG00000141655(TNFRSF11A),ENSG00000143546(S100A8)…	ENSG00000130707(ASS1),ENSG00000174564(IL20RB),ENSG00000185010(F8)
BP	GO:0010817	regulation of hormone levels	80	20	100	561	3.85911e-07	1.89592e-05	ENSG00000007516(BAIAP3),ENSG00000010310(GIPR),ENSG00000010671(BTK),ENSG00000011347(SYT7),ENSG00000042832(TG),ENSG00000050165(DKK3),ENSG00000053438(NNAT),ENSG00000054356(PTPRN),ENSG00000069482(GAL),ENSG00000073737(DHRS9),ENSG00000075073(TACR2),ENSG00000077782(FGFR1),ENSG00000078401(EDN1),ENSG00000080511(RDH8),ENSG00000086696(HSD17B2),ENSG00000087085(ACHE),ENSG00000091428(RAPGEF4),ENSG00000091831(E…	ENSG00000006757(PNPLA4),ENSG00000008130(NADK),ENSG00000049239(H6PD),ENSG00000073067(CYP2W1),ENSG00000100197(CYP2D6),ENSG00000100889(PCK2),ENSG00000103056(SMPD3),ENSG00000103257(SLC7A5),ENSG00000120451(SNX19),ENSG00000128039(SRD5A3),ENSG00000135744(AGT),ENSG00000140479(PCSK6),ENSG00000151632(AKR1C2),ENSG00000157388(CACNA1D),ENSG00000159640(ACE),ENSG00000162337(LRP5),ENSG00000196139(AKR1C3),ENSG000…
BP	GO:0009612	response to mechanical stimulus	41	9	50	222	3.99442e-07	1.94508e-05	ENSG00000011465(DCN),ENSG00000018625(ATP1A2),ENSG00000041982(TNC),ENSG00000073756(PTGS2),ENSG00000078401(EDN1),ENSG00000079215(SLC1A3),ENSG00000101017(CD40),ENSG00000105329(TGFB1),ENSG00000109991(P2RX3),ENSG00000116717(GADD45A),ENSG00000121966(CXCR4),ENSG00000123700(KCNJ2),ENSG00000125398(SOX9),ENSG00000125538(IL1B),ENSG00000125735(TNFSF14),ENSG00000125740(FOSB),ENSG00000129159(KCNC1),ENSG0000013…	ENSG00000068024(HDAC4),ENSG00000070669(ASNS),ENSG00000118762(PKD2),ENSG00000120053(GOT1),ENSG00000135744(AGT),ENSG00000146733(PSPH),ENSG00000154864(PIEZO2),ENSG00000164342(TLR3),ENSG00000204311(PJVK)
BP	GO:0097485	neuron projection guidance	57	3	60	286	4.004e-07	1.94508e-05	ENSG00000033327(GAB2),ENSG00000044524(EPHA3),ENSG00000058085(LAMC2),ENSG00000064300(NGFR),ENSG00000065320(NTN1),ENSG00000070886(EPHA8),ENSG00000075223(SEMA3C),ENSG00000085552(IGSF9),ENSG00000090776(EFNB1),ENSG00000091010(POU4F3),ENSG00000091129(NRCAM),ENSG00000092820(EZR),ENSG00000101144(BMP7),ENSG00000101680(LAMA1),ENSG00000106571(GLI3),ENSG00000107187(LHX3),ENSG00000107485(GATA3),ENSG0000010894…	ENSG00000082684(SEMA5B),ENSG00000162068(NTN3),ENSG00000183317(EPHA10)
BP	GO:2000146	negative regulation of cell motility	56	4	60	286	4.004e-07	1.94508e-05	ENSG00000006210(CX3CL1),ENSG00000011465(DCN),ENSG00000058668(ATP2B4),ENSG00000066056(TIE1),ENSG00000067798(NAV3),ENSG00000081189(MEF2C),ENSG00000100292(HMOX1),ENSG00000101384(JAG1),ENSG00000102760(RGCC),ENSG00000107485(GATA3),ENSG00000108691(CCL2),ENSG00000110880(CORO1C),ENSG00000111348(ARHGDIB),ENSG00000111863(ADTRP),ENSG00000112033(PPARD),ENSG00000116717(GADD45A),ENSG00000125249(RAP2A),ENSG0000…	ENSG00000106804(C5),ENSG00000122592(HOXA7),ENSG00000167103(PIP5KL1),ENSG00000242498(ARPIN)
BP	GO:0018108	peptidyl-tyrosine phosphorylation	64	9	73	374	4.64429e-07	2.24773e-05	ENSG00000006432(MAP3K9),ENSG00000010671(BTK),ENSG00000013588(GPRC5A),ENSG00000026508(CD44),ENSG00000027644(INSRR),ENSG00000044524(EPHA3),ENSG00000047936(ROS1),ENSG00000066056(TIE1),ENSG00000068971(PPP2R5B),ENSG00000070759(TESK2),ENSG00000070886(EPHA8),ENSG00000074966(TXK),ENSG00000077782(FGFR1),ENSG00000081237(PTPRC),ENSG00000086991(NOX4),ENSG00000090339(ICAM1),ENSG00000099985(OSM),ENSG0000010031…	ENSG00000065361(ERBB3),ENSG00000108984(MAP2K6),ENSG00000109072(VTN),ENSG00000135744(AGT),ENSG00000153064(BANK1),ENSG00000159640(ACE),ENSG00000175920(DOK7),ENSG00000181409(AATK),ENSG00000183317(EPHA10)
BP	GO:1903034	regulation of response to wounding	42	2	44	186	4.67772e-07	2.25553e-05	ENSG00000011422(PLAUR),ENSG00000074966(TXK),ENSG00000078098(FAP),ENSG00000078401(EDN1),ENSG00000079385(CEACAM1),ENSG00000100311(PDGFB),ENSG00000100345(MYH9),ENSG00000103175(WFDC1),ENSG00000104368(PLAT),ENSG00000105649(RAB3A),ENSG00000105974(CAV1),ENSG00000111863(ADTRP),ENSG00000112033(PPARD),ENSG00000113070(HBEGF),ENSG00000117525(F3),ENSG00000118503(TNFAIP3),ENSG00000121966(CXCR4),ENSG00000122861…	ENSG00000109072(VTN),ENSG00000110080(ST3GAL4)
BP	GO:1901701	cellular response to oxygen-containing compound	155	32	187	1220	4.85553e-07	2.33262e-05	ENSG00000006210(CX3CL1),ENSG00000007516(BAIAP3),ENSG00000010671(BTK),ENSG00000012223(LTF),ENSG00000013725(CD6),ENSG00000019186(CYP24A1),ENSG00000019549(SNAI2),ENSG00000025039(RRAGD),ENSG00000026025(VIM),ENSG00000027644(INSRR),ENSG00000028137(TNFRSF1B),ENSG00000041982(TNC),ENSG00000044524(EPHA3),ENSG00000048052(HDAC9),ENSG00000050730(TNIP3),ENSG00000054356(PTPRN),ENSG00000058668(ATP2B4),ENSG000000…	ENSG00000008130(NADK),ENSG00000009950(MLXIPL),ENSG00000021826(CPS1),ENSG00000069275(NUCKS1),ENSG00000099910(KLHL22),ENSG00000100889(PCK2),ENSG00000103056(SMPD3),ENSG00000108984(MAP2K6),ENSG00000110063(DCPS),ENSG00000118507(AKAP7),ENSG00000118762(PKD2),ENSG00000120053(GOT1),ENSG00000130707(ASS1),ENSG00000133706(LARS1),ENSG00000135744(AGT),ENSG00000150593(PDCD4),ENSG00000151632(AKR1C2),ENSG00000153…
MF	GO:0005126	cytokine receptor binding	55	3	58	277	4.91961e-07	2.35472e-05	ENSG00000006210(CX3CL1),ENSG00000006606(CCL26),ENSG00000056558(TRAF1),ENSG00000081041(CXCL2),ENSG00000099985(OSM),ENSG00000102962(CCL22),ENSG00000102970(CCL17),ENSG00000105329(TGFB1),ENSG00000107485(GATA3),ENSG00000108342(CSF3),ENSG00000108691(CCL2),ENSG00000113494(PRLR),ENSG00000115008(IL1A),ENSG00000115009(CCL20),ENSG00000119630(PGF),ENSG00000120833(SOCS2),ENSG00000121797(CCRL2),ENSG00000125538…	ENSG00000106804(C5),ENSG00000134684(YARS1),ENSG00000161921(CXCL16)
BP	GO:0061061	muscle structure development	96	16	112	651	4.98054e-07	2.37515e-05	ENSG00000008294(SPAG9),ENSG00000011465(DCN),ENSG00000023902(PLEKHO1),ENSG00000048052(HDAC9),ENSG00000052850(ALX4),ENSG00000057294(PKP2),ENSG00000069667(RORA),ENSG00000077782(FGFR1),ENSG00000078401(EDN1),ENSG00000081189(MEF2C),ENSG00000086991(NOX4),ENSG00000095587(TLL2),ENSG00000100311(PDGFB),ENSG00000100345(MYH9),ENSG00000101096(NFATC2),ENSG00000101306(MYLK2),ENSG00000101384(JAG1),ENSG00000101605…	ENSG00000065361(ERBB3),ENSG00000068024(HDAC4),ENSG00000076770(MBNL3),ENSG00000102125(TAZ),ENSG00000106692(FKTN),ENSG00000111087(GLI1),ENSG00000111875(ASF1A),ENSG00000116761(CTH),ENSG00000124006(OBSL1),ENSG00000130707(ASS1),ENSG00000135744(AGT),ENSG00000140262(TCF12),ENSG00000150593(PDCD4),ENSG00000154556(SORBS2),ENSG00000184058(TBX1),ENSG00000184343(SRPK3)
BP	GO:0050863	regulation of T cell activation	62	5	67	335	5.49675e-07	2.61176e-05	ENSG00000002822(MAD1L1),ENSG00000013725(CD6),ENSG00000028137(TNFRSF1B),ENSG00000057657(PRDM1),ENSG00000076641(PAG1),ENSG00000079385(CEACAM1),ENSG00000081237(PTPRC),ENSG00000089692(LAG3),ENSG00000090776(EFNB1),ENSG00000101096(NFATC2),ENSG00000102879(CORO1A),ENSG00000105329(TGFB1),ENSG00000105974(CAV1),ENSG00000106571(GLI3),ENSG00000107485(GATA3),ENSG00000108691(CCL2),ENSG00000108947(EFNB3),ENSG000…	ENSG00000107099(DOCK8),ENSG00000109101(FOXN1),ENSG00000133710(SPINK5),ENSG00000174564(IL20RB),ENSG00000242574(HLA-DMB)
CC	GO:0070062	extracellular exosome	228	62	290	2089	5.67055e-07	2.68454e-05	ENSG00000004939(SLC4A1),ENSG00000006118(TMEM132A),ENSG00000008294(SPAG9),ENSG00000008513(ST3GAL1),ENSG00000011347(SYT7),ENSG00000012124(CD22),ENSG00000012223(LTF),ENSG00000013588(GPRC5A),ENSG00000014914(MTMR11),ENSG00000026025(VIM),ENSG00000026508(CD44),ENSG00000027075(PRKCH),ENSG00000052344(PRSS8),ENSG00000057149(SERPINB3),ENSG00000059804(SLC2A3),ENSG00000072110(ACTN1),ENSG00000072786(STK10),ENS…	ENSG00000006534(ALDH3B1),ENSG00000031698(SARS1),ENSG00000054654(SYNE2),ENSG00000065621(GSTO2),ENSG00000070915(SLC12A3),ENSG00000090861(AARS1),ENSG00000092621(PHGDH),ENSG00000101104(PABPC1L),ENSG00000103257(SLC7A5),ENSG00000104823(ECH1),ENSG00000105281(SLC1A5),ENSG00000106526(ACTR3C),ENSG00000106804(C5),ENSG00000106927(AMBP),ENSG00000109072(VTN),ENSG00000110245(APOC3),ENSG00000111716(LDHB),ENSG000…
BP	GO:0070555	response to interleukin-1	46	1	47	206	5.94464e-07	2.8041e-05	ENSG00000006210(CX3CL1),ENSG00000006606(CCL26),ENSG00000007908(SELE),ENSG00000069667(RORA),ENSG00000078401(EDN1),ENSG00000090339(ICAM1),ENSG00000101017(CD40),ENSG00000102962(CCL22),ENSG00000102970(CCL17),ENSG00000108691(CCL2),ENSG00000115008(IL1A),ENSG00000115009(CCL20),ENSG00000115590(IL1R2),ENSG00000115594(IL1R1),ENSG00000115598(IL1RL2),ENSG00000117009(KMO),ENSG00000125398(SOX9),ENSG00000125538…	ENSG00000068024(HDAC4)
BP	GO:0043436	oxoacid metabolic process	99	82	181	1177	6.03903e-07	2.83834e-05	ENSG00000004939(SLC4A1),ENSG00000008513(ST3GAL1),ENSG00000011465(DCN),ENSG00000019186(CYP24A1),ENSG00000026508(CD44),ENSG00000058668(ATP2B4),ENSG00000059804(SLC2A3),ENSG00000073737(DHRS9),ENSG00000073756(PTGS2),ENSG00000078401(EDN1),ENSG00000079215(SLC1A3),ENSG00000079385(CEACAM1),ENSG00000080166(DCT),ENSG00000081923(ATP8B1),ENSG00000084734(GCKR),ENSG00000086991(NOX4),ENSG00000095303(PTGS1),ENSG0…	ENSG00000009950(MLXIPL),ENSG00000021826(CPS1),ENSG00000031698(SARS1),ENSG00000065621(GSTO2),ENSG00000065911(MTHFD2),ENSG00000068024(HDAC4),ENSG00000070669(ASNS),ENSG00000072210(ALDH3A2),ENSG00000073067(CYP2W1),ENSG00000073849(ST6GAL1),ENSG00000084110(HAL),ENSG00000090861(AARS1),ENSG00000092621(PHGDH),ENSG00000100197(CYP2D6),ENSG00000100889(PCK2),ENSG00000103056(SMPD3),ENSG00000104325(DECR1),ENSG0…
CC	GO:0000786	nucleosome	31	0	31	114	6.40044e-07	2.98807e-05	ENSG00000124575(H1-3),ENSG00000124635(H2BC11),ENSG00000158373(H2BC5),ENSG00000158406(H4C8),ENSG00000168298(H1-4),ENSG00000180573(H2AC6),ENSG00000180596(H2BC4),ENSG00000181218(H2AW),ENSG00000184678(H2BC21),ENSG00000187475(H1-6),ENSG00000187837(H1-2),ENSG00000196747(H2AC13),ENSG00000196787(H2AC11),ENSG00000196890(H2BU1),ENSG00000197153(H3C12),ENSG00000197903(H2BC12),ENSG00000233822(H2BC15),ENSG0000…	-
BP	GO:0051153	regulation of striated muscle cell differentiation	27	2	29	101	6.4035e-07	2.98807e-05	ENSG00000048052(HDAC9),ENSG00000078401(EDN1),ENSG00000081189(MEF2C),ENSG00000101096(NFATC2),ENSG00000107984(DKK1),ENSG00000110047(EHD1),ENSG00000116741(RGS2),ENSG00000117152(RGS4),ENSG00000123095(BHLHE41),ENSG00000125266(EFNB2),ENSG00000125378(BMP4),ENSG00000125735(TNFSF14),ENSG00000125845(BMP2),ENSG00000136999(CCN3),ENSG00000143119(CD53),ENSG00000148400(NOTCH1),ENSG00000157168(NRG1),ENSG00000157…	ENSG00000068024(HDAC4),ENSG00000184058(TBX1)
BP	GO:0051147	regulation of muscle cell differentiation	35	4	39	158	6.56148e-07	3.05085e-05	ENSG00000008294(SPAG9),ENSG00000048052(HDAC9),ENSG00000078401(EDN1),ENSG00000081189(MEF2C),ENSG00000100311(PDGFB),ENSG00000101096(NFATC2),ENSG00000105329(TGFB1),ENSG00000107984(DKK1),ENSG00000110047(EHD1),ENSG00000112096(SOD2),ENSG00000116741(RGS2),ENSG00000117152(RGS4),ENSG00000123095(BHLHE41),ENSG00000124882(EREG),ENSG00000125266(EFNB2),ENSG00000125378(BMP4),ENSG00000125735(TNFSF14),ENSG0000012…	ENSG00000068024(HDAC4),ENSG00000116761(CTH),ENSG00000150593(PDCD4),ENSG00000184058(TBX1)
BP	GO:0008219	cell death	276	38	314	2250	6.60029e-07	3.05798e-05	ENSG00000002745(WNT16),ENSG00000006210(CX3CL1),ENSG00000006432(MAP3K9),ENSG00000008513(ST3GAL1),ENSG00000008735(MAPK8IP2),ENSG00000010671(BTK),ENSG00000011332(DPF1),ENSG00000011422(PLAUR),ENSG00000012223(LTF),ENSG00000019549(SNAI2),ENSG00000023445(BIRC3),ENSG00000026508(CD44),ENSG00000027075(PRKCH),ENSG00000028137(TNFRSF1B),ENSG00000049249(TNFRSF9),ENSG00000052344(PRSS8),ENSG00000052795(FNIP2),EN…	ENSG00000015171(ZMYND11),ENSG00000016402(IL20RA),ENSG00000065361(ERBB3),ENSG00000068024(HDAC4),ENSG00000070669(ASNS),ENSG00000090861(AARS1),ENSG00000107099(DOCK8),ENSG00000108984(MAP2K6),ENSG00000110063(DCPS),ENSG00000110536(PTPMT1),ENSG00000115252(PDE1A),ENSG00000115365(LANCL1),ENSG00000116761(CTH),ENSG00000120057(SFRP5),ENSG00000128965(CHAC1),ENSG00000133710(SPINK5),ENSG00000134684(YARS1),ENSG0…
CC	GO:0005604	basement membrane	26	3	29	103	6.62611e-07	3.05906e-05	ENSG00000041982(TNC),ENSG00000058085(LAMC2),ENSG00000065320(NTN1),ENSG00000065618(COL17A1),ENSG00000087085(ACHE),ENSG00000087303(NID2),ENSG00000090530(P3H2),ENSG00000091986(CCDC80),ENSG00000100234(TIMP3),ENSG00000101680(LAMA1),ENSG00000112769(LAMA4),ENSG00000113140(SPARC),ENSG00000115414(FN1),ENSG00000139219(COL2A1),ENSG00000142233(NTN5),ENSG00000143341(HMCN1),ENSG00000154734(ADAMTS1),ENSG0000016…	ENSG00000092758(COL9A3),ENSG00000162068(NTN3),ENSG00000198732(SMOC1)
BP	GO:0030595	leukocyte chemotaxis	49	2	51	232	6.73454e-07	3.08803e-05	ENSG00000006210(CX3CL1),ENSG00000006606(CCL26),ENSG00000078401(EDN1),ENSG00000081041(CXCL2),ENSG00000100311(PDGFB),ENSG00000102879(CORO1A),ENSG00000102962(CCL22),ENSG00000102970(CCL17),ENSG00000108691(CCL2),ENSG00000115009(CCL20),ENSG00000119630(PGF),ENSG00000121966(CXCR4),ENSG00000125538(IL1B),ENSG00000125735(TNFSF14),ENSG00000128340(RAC2),ENSG00000129988(LBP),ENSG00000133789(SWAP70),ENSG0000013…	ENSG00000106804(C5),ENSG00000161921(CXCL16)
BP	GO:1903670	regulation of sprouting angiogenesis	23	1	24	75	6.73631e-07	3.08803e-05	ENSG00000048052(HDAC9),ENSG00000064300(NGFR),ENSG00000073756(PTGS2),ENSG00000079385(CEACAM1),ENSG00000100292(HMOX1),ENSG00000102359(SRPX2),ENSG00000113578(FGF1),ENSG00000117020(AKT3),ENSG00000127528(KLF2),ENSG00000128917(DLL4),ENSG00000133121(STARD13),ENSG00000135046(ANXA1),ENSG00000137801(THBS1),ENSG00000144891(AGTR1),ENSG00000145632(PLK2),ENSG00000148400(NOTCH1),ENSG00000157613(CREB3L1),ENSG000…	ENSG00000174951(FUT1)
BP	GO:0043090	amino acid import	9	10	19	51	7.07574e-07	3.22227e-05	ENSG00000018625(ATP1A2),ENSG00000079215(SLC1A3),ENSG00000092068(SLC7A8),ENSG00000104888(SLC17A7),ENSG00000112499(SLC22A2),ENSG00000116741(RGS2),ENSG00000117152(RGS4),ENSG00000147003(CLTRN),ENSG00000147100(SLC16A2)	ENSG00000103257(SLC7A5),ENSG00000105281(SLC1A5),ENSG00000115902(SLC1A4),ENSG00000135744(AGT),ENSG00000142494(SLC47A1),ENSG00000149150(SLC43A1),ENSG00000151012(SLC7A11),ENSG00000156398(SFXN2),ENSG00000168003(SLC3A2),ENSG00000196517(SLC6A9)
BP	GO:0051050	positive regulation of transport	130	21	151	948	7.07865e-07	3.22227e-05	ENSG00000006210(CX3CL1),ENSG00000007516(BAIAP3),ENSG00000007908(SELE),ENSG00000010310(GIPR),ENSG00000011347(SYT7),ENSG00000033327(GAB2),ENSG00000052344(PRSS8),ENSG00000053438(NNAT),ENSG00000057294(PKP2),ENSG00000062038(CDH3),ENSG00000069482(GAL),ENSG00000070808(CAMK2A),ENSG00000073282(TP63),ENSG00000073756(PTGS2),ENSG00000075073(TACR2),ENSG00000077782(FGFR1),ENSG00000078401(EDN1),ENSG00000081237(…	ENSG00000008130(NADK),ENSG00000088888(MAVS),ENSG00000100889(PCK2),ENSG00000102981(PARD6A),ENSG00000103056(SMPD3),ENSG00000108984(MAP2K6),ENSG00000109072(VTN),ENSG00000118507(AKAP7),ENSG00000118762(PKD2),ENSG00000135744(AGT),ENSG00000150756(ATPSCKMT),ENSG00000152642(GPD1L),ENSG00000153956(CACNA2D1),ENSG00000157388(CACNA1D),ENSG00000176884(GRIN1),ENSG00000178752(ERFE),ENSG00000184709(LRRC26),ENSG00…
CC	GO:0070161	anchoring junction	125	10	135	843	7.22364e-07	3.27682e-05	ENSG00000011105(TSPAN9),ENSG00000011422(PLAUR),ENSG00000018625(ATP1A2),ENSG00000026025(VIM),ENSG00000026508(CD44),ENSG00000031081(ARHGAP31),ENSG00000040731(CDH10),ENSG00000041982(TNC),ENSG00000050405(LIMA1),ENSG00000057294(PKP2),ENSG00000062038(CDH3),ENSG00000064300(NGFR),ENSG00000065618(COL17A1),ENSG00000072110(ACTN1),ENSG00000078098(FAP),ENSG00000079385(CEACAM1),ENSG00000081237(PTPRC),ENSG00000…	ENSG00000054654(SYNE2),ENSG00000102981(PARD6A),ENSG00000118762(PKD2),ENSG00000124006(OBSL1),ENSG00000128283(CDC42EP1),ENSG00000129474(AJUBA),ENSG00000154556(SORBS2),ENSG00000176834(VSIG10),ENSG00000181885(CLDN7),ENSG00000232434(AJM1)
BP	GO:0050867	positive regulation of cell activation	65	4	69	351	7.26344e-07	3.28343e-05	ENSG00000010671(BTK),ENSG00000013725(CD6),ENSG00000033327(GAB2),ENSG00000081189(MEF2C),ENSG00000081237(PTPRC),ENSG00000090776(EFNB1),ENSG00000101017(CD40),ENSG00000101096(NFATC2),ENSG00000102879(CORO1A),ENSG00000105329(TGFB1),ENSG00000105974(CAV1),ENSG00000106571(GLI3),ENSG00000107485(GATA3),ENSG00000108691(CCL2),ENSG00000108947(EFNB3),ENSG00000112299(VNN1),ENSG00000113249(HAVCR1),ENSG00000113916…	ENSG00000107099(DOCK8),ENSG00000204936(CD177),ENSG00000242574(HLA-DMB),ENSG00000245848(CEBPA)
BP	GO:0031401	positive regulation of protein modification process	163	27	190	1251	7.38138e-07	3.3252e-05	ENSG00000002745(WNT16),ENSG00000006210(CX3CL1),ENSG00000006432(MAP3K9),ENSG00000006606(CCL26),ENSG00000008294(SPAG9),ENSG00000008735(MAPK8IP2),ENSG00000011422(PLAUR),ENSG00000012223(LTF),ENSG00000013588(GPRC5A),ENSG00000019549(SNAI2),ENSG00000023445(BIRC3),ENSG00000026508(CD44),ENSG00000052795(FNIP2),ENSG00000056558(TRAF1),ENSG00000058668(ATP2B4),ENSG00000070886(EPHA8),ENSG00000073756(PTGS2),ENSG…	ENSG00000004660(CAMKK1),ENSG00000065361(ERBB3),ENSG00000068024(HDAC4),ENSG00000088888(MAVS),ENSG00000089022(MAPKAPK5),ENSG00000106804(C5),ENSG00000108984(MAP2K6),ENSG00000109072(VTN),ENSG00000118762(PKD2),ENSG00000129474(AJUBA),ENSG00000130711(PRDM12),ENSG00000135744(AGT),ENSG00000135842(NIBAN1),ENSG00000135960(EDAR),ENSG00000139269(INHBE),ENSG00000140044(JDP2),ENSG00000143543(JTB),ENSG0000015187…
BP	GO:0043549	regulation of kinase activity	123	23	146	911	7.60986e-07	3.4163e-05	ENSG00000006432(MAP3K9),ENSG00000008294(SPAG9),ENSG00000012223(LTF),ENSG00000013588(GPRC5A),ENSG00000026508(CD44),ENSG00000027644(INSRR),ENSG00000044524(EPHA3),ENSG00000047936(ROS1),ENSG00000057149(SERPINB3),ENSG00000058668(ATP2B4),ENSG00000066056(TIE1),ENSG00000070886(EPHA8),ENSG00000071575(TRIB2),ENSG00000077782(FGFR1),ENSG00000078401(EDN1),ENSG00000079385(CEACAM1),ENSG00000081189(MEF2C),ENSG00…	ENSG00000004660(CAMKK1),ENSG00000065361(ERBB3),ENSG00000089022(MAPKAPK5),ENSG00000106804(C5),ENSG00000108984(MAP2K6),ENSG00000112425(EPM2A),ENSG00000118762(PKD2),ENSG00000129474(AJUBA),ENSG00000135744(AGT),ENSG00000140105(WARS1),ENSG00000143013(LMO4),ENSG00000143543(JTB),ENSG00000150593(PDCD4),ENSG00000158528(PPP1R9A),ENSG00000158571(PFKFB1),ENSG00000159640(ACE),ENSG00000162337(LRP5),ENSG00000164…
BP	GO:0001935	endothelial cell proliferation	36	2	38	153	7.70028e-07	3.44411e-05	ENSG00000006606(CCL26),ENSG00000064300(NGFR),ENSG00000077782(FGFR1),ENSG00000081189(MEF2C),ENSG00000100292(HMOX1),ENSG00000100311(PDGFB),ENSG00000102760(RGCC),ENSG00000105974(CAV1),ENSG00000108691(CCL2),ENSG00000112902(SEMA5A),ENSG00000113140(SPARC),ENSG00000117020(AKT3),ENSG00000117525(F3),ENSG00000119630(PGF),ENSG00000120156(TEK),ENSG00000125378(BMP4),ENSG00000125845(BMP2),ENSG00000128917(DLL4)…	ENSG00000168874(ATOH8),ENSG00000174951(FUT1)
BP	GO:1905314	semi-lunar valve development	16	0	16	38	7.7247e-07	3.44411e-05	ENSG00000019549(SNAI2),ENSG00000028137(TNFRSF1B),ENSG00000101384(JAG1),ENSG00000105329(TGFB1),ENSG00000107485(GATA3),ENSG00000122691(TWIST1),ENSG00000124216(SNAI1),ENSG00000125378(BMP4),ENSG00000125398(SOX9),ENSG00000125845(BMP2),ENSG00000128917(DLL4),ENSG00000131196(NFATC1),ENSG00000145147(SLIT2),ENSG00000148400(NOTCH1),ENSG00000163909(HEYL),ENSG00000164867(NOS3)	-
BP	GO:0072577	endothelial cell apoptotic process	18	2	20	56	7.97789e-07	3.54485e-05	ENSG00000090339(ICAM1),ENSG00000101017(CD40),ENSG00000102760(RGCC),ENSG00000107485(GATA3),ENSG00000108691(CCL2),ENSG00000112902(SEMA5A),ENSG00000118503(TNFAIP3),ENSG00000120156(TEK),ENSG00000137801(THBS1),ENSG00000166484(MAPK7),ENSG00000167772(ANGPTL4),ENSG00000168884(TNIP2),ENSG00000171557(FGG),ENSG00000171560(FGA),ENSG00000171564(FGB),ENSG00000173376(NDNF),ENSG00000179776(CDH5),ENSG00000232810(…	ENSG00000150593(PDCD4),ENSG00000196139(AKR1C3)
BP	GO:0042136	neurotransmitter biosynthetic process	24	5	29	102	8.02705e-07	3.54622e-05	ENSG00000058668(ATP2B4),ENSG00000069667(RORA),ENSG00000073756(PTGS2),ENSG00000078401(EDN1),ENSG00000079215(SLC1A3),ENSG00000087085(ACHE),ENSG00000090339(ICAM1),ENSG00000100024(UPB1),ENSG00000105974(CAV1),ENSG00000112096(SOD2),ENSG00000112499(SLC22A2),ENSG00000123454(DBH),ENSG00000125538(IL1B),ENSG00000127528(KLF2),ENSG00000136238(RAC1),ENSG00000138061(CYP1B1),ENSG00000139287(TPH2),ENSG00000142319…	ENSG00000118762(PKD2),ENSG00000130707(ASS1),ENSG00000135744(AGT),ENSG00000181019(NQO1),ENSG00000186205(MTARC1)
BP	GO:0010544	negative regulation of platelet activation	11	0	11	19	8.07765e-07	3.54622e-05	ENSG00000079385(CEACAM1),ENSG00000100311(PDGFB),ENSG00000130203(APOE),ENSG00000135919(SERPINE2),ENSG00000154127(UBASH3B),ENSG00000164867(NOS3),ENSG00000171557(FGG),ENSG00000173918(C1QTNF1),ENSG00000178726(THBD),ENSG00000183044(ABAT),ENSG00000185532(PRKG1)	-
BP	GO:0014031	mesenchymal cell development	24	2	26	86	8.08992e-07	3.54622e-05	ENSG00000019549(SNAI2),ENSG00000075223(SEMA3C),ENSG00000078401(EDN1),ENSG00000090776(EFNB1),ENSG00000101144(BMP7),ENSG00000101384(JAG1),ENSG00000110880(CORO1C),ENSG00000112902(SEMA5A),ENSG00000115414(FN1),ENSG00000122691(TWIST1),ENSG00000125378(BMP4),ENSG00000125398(SOX9),ENSG00000137872(SEMA6D),ENSG00000138623(SEMA7A),ENSG00000148400(NOTCH1),ENSG00000157168(NRG1),ENSG00000163909(HEYL),ENSG000001…	ENSG00000082684(SEMA5B),ENSG00000184058(TBX1)
BP	GO:0014812	muscle cell migration	22	4	26	86	8.08992e-07	3.54622e-05	ENSG00000023902(PLEKHO1),ENSG00000081189(MEF2C),ENSG00000086991(NOX4),ENSG00000100311(PDGFB),ENSG00000104368(PLAT),ENSG00000112033(PPARD),ENSG00000122861(PLAU),ENSG00000128512(DOCK4),ENSG00000135046(ANXA1),ENSG00000136999(CCN3),ENSG00000137872(SEMA6D),ENSG00000145147(SLIT2),ENSG00000146674(IGFBP3),ENSG00000147439(BIN3),ENSG00000154734(ADAMTS1),ENSG00000170961(HAS2),ENSG00000170962(PDGFD),ENSG0000…	ENSG00000068024(HDAC4),ENSG00000109072(VTN),ENSG00000135744(AGT),ENSG00000159640(ACE)
BP	GO:0001936	regulation of endothelial cell proliferation	33	2	35	136	8.49131e-07	3.70968e-05	ENSG00000006606(CCL26),ENSG00000064300(NGFR),ENSG00000077782(FGFR1),ENSG00000081189(MEF2C),ENSG00000100292(HMOX1),ENSG00000100311(PDGFB),ENSG00000102760(RGCC),ENSG00000105974(CAV1),ENSG00000108691(CCL2),ENSG00000112902(SEMA5A),ENSG00000113140(SPARC),ENSG00000117020(AKT3),ENSG00000117525(F3),ENSG00000119630(PGF),ENSG00000120156(TEK),ENSG00000125378(BMP4),ENSG00000125845(BMP2),ENSG00000128917(DLL4)…	ENSG00000168874(ATOH8),ENSG00000174951(FUT1)
BP	GO:0045926	negative regulation of growth	50	4	54	253	8.55168e-07	3.72356e-05	ENSG00000006837(CDKL3),ENSG00000008294(SPAG9),ENSG00000057019(DCBLD2),ENSG00000065320(NTN1),ENSG00000075223(SEMA3C),ENSG00000095587(TLL2),ENSG00000103175(WFDC1),ENSG00000105329(TGFB1),ENSG00000109846(CRYAB),ENSG00000112033(PPARD),ENSG00000112902(SEMA5A),ENSG00000113916(BCL6),ENSG00000116741(RGS2),ENSG00000117152(RGS4),ENSG00000119866(BCL11A),ENSG00000120833(SOCS2),ENSG00000120937(NPPB),ENSG000001…	ENSG00000053108(FSTL4),ENSG00000082684(SEMA5B),ENSG00000083290(ULK2),ENSG00000135744(AGT)
BP	GO:0003170	heart valve development	21	0	21	61	8.58754e-07	3.7267e-05	ENSG00000019549(SNAI2),ENSG00000028137(TNFRSF1B),ENSG00000057657(PRDM1),ENSG00000081189(MEF2C),ENSG00000101384(JAG1),ENSG00000105329(TGFB1),ENSG00000107485(GATA3),ENSG00000122691(TWIST1),ENSG00000124216(SNAI1),ENSG00000125378(BMP4),ENSG00000125398(SOX9),ENSG00000125845(BMP2),ENSG00000128917(DLL4),ENSG00000131196(NFATC1),ENSG00000142871(CCN1),ENSG00000145147(SLIT2),ENSG00000148400(NOTCH1),ENSG0000…	-
BP	GO:0044057	regulation of system process	92	13	105	607	8.73286e-07	3.77718e-05	ENSG00000018625(ATP1A2),ENSG00000028137(TNFRSF1B),ENSG00000048740(CELF2),ENSG00000057294(PKP2),ENSG00000058404(CAMK2B),ENSG00000058668(ATP2B4),ENSG00000069482(GAL),ENSG00000071282(LMCD1),ENSG00000073756(PTGS2),ENSG00000075073(TACR2),ENSG00000077782(FGFR1),ENSG00000078401(EDN1),ENSG00000080845(DLGAP4),ENSG00000087258(GNAO1),ENSG00000090339(ICAM1),ENSG00000100311(PDGFB),ENSG00000101306(MYLK2),ENSG0…	ENSG00000007314(SCN4A),ENSG00000068024(HDAC4),ENSG00000124249(KCNK15),ENSG00000135744(AGT),ENSG00000150756(ATPSCKMT),ENSG00000152642(GPD1L),ENSG00000153956(CACNA2D1),ENSG00000157388(CACNA1D),ENSG00000159640(ACE),ENSG00000171246(NPTX1),ENSG00000176884(GRIN1),ENSG00000198838(RYR3),ENSG00000215375(MYL5)
BP	GO:0032970	regulation of actin filament-based process	69	8	77	408	9.07841e-07	3.91364e-05	ENSG00000006210(CX3CL1),ENSG00000006606(CCL26),ENSG00000018625(ATP1A2),ENSG00000034510(TMSB10),ENSG00000044524(EPHA3),ENSG00000050405(LIMA1),ENSG00000057294(PKP2),ENSG00000078401(EDN1),ENSG00000081189(MEF2C),ENSG00000086991(NOX4),ENSG00000090339(ICAM1),ENSG00000100345(MYH9),ENSG00000101306(MYLK2),ENSG00000101336(HCK),ENSG00000102760(RGCC),ENSG00000102879(CORO1A),ENSG00000105329(TGFB1),ENSG0000010…	ENSG00000088756(ARHGAP28),ENSG00000106526(ACTR3C),ENSG00000128283(CDC42EP1),ENSG00000133627(ACTR3B),ENSG00000158528(PPP1R9A),ENSG00000173156(RHOD),ENSG00000204991(SPIRE2),ENSG00000242498(ARPIN)
BP	GO:0097530	granulocyte migration	37	1	38	154	9.16547e-07	3.93813e-05	ENSG00000006210(CX3CL1),ENSG00000006606(CCL26),ENSG00000078401(EDN1),ENSG00000081041(CXCL2),ENSG00000102962(CCL22),ENSG00000102970(CCL17),ENSG00000108691(CCL2),ENSG00000115009(CCL20),ENSG00000115594(IL1R1),ENSG00000125538(IL1B),ENSG00000128340(RAC2),ENSG00000129988(LBP),ENSG00000134830(C5AR2),ENSG00000135046(ANXA1),ENSG00000136238(RAC1),ENSG00000137801(THBS1),ENSG00000143184(XCL1),ENSG00000143546…	ENSG00000204936(CD177)
MF	GO:0043168	anion binding	282	104	386	2884	9.30703e-07	3.9858e-05	ENSG00000006432(MAP3K9),ENSG00000006837(CDKL3),ENSG00000007350(TKTL1),ENSG00000007516(BAIAP3),ENSG00000007908(SELE),ENSG00000008118(CAMK1G),ENSG00000010671(BTK),ENSG00000011347(SYT7),ENSG00000012124(CD22),ENSG00000012223(LTF),ENSG00000018625(ATP1A2),ENSG00000025039(RRAGD),ENSG00000026508(CD44),ENSG00000027075(PRKCH),ENSG00000027644(INSRR),ENSG00000033178(UBA6),ENSG00000033327(GAB2),ENSG0000004452…	ENSG00000004660(CAMKK1),ENSG00000005156(LIG3),ENSG00000008130(NADK),ENSG00000016391(CHDH),ENSG00000021826(CPS1),ENSG00000031698(SARS1),ENSG00000064933(PMS1),ENSG00000065361(ERBB3),ENSG00000065911(MTHFD2),ENSG00000069535(MAOB),ENSG00000070669(ASNS),ENSG00000073067(CYP2W1),ENSG00000074935(TUBE1),ENSG00000075643(MOCOS),ENSG00000083290(ULK2),ENSG00000089022(MAPKAPK5),ENSG00000090861(AARS1),ENSG000000…
BP	GO:0003179	heart valve morphogenesis	19	0	19	52	1.0018e-06	4.27622e-05	ENSG00000019549(SNAI2),ENSG00000081189(MEF2C),ENSG00000101384(JAG1),ENSG00000105329(TGFB1),ENSG00000107485(GATA3),ENSG00000122691(TWIST1),ENSG00000124216(SNAI1),ENSG00000125378(BMP4),ENSG00000125398(SOX9),ENSG00000125845(BMP2),ENSG00000128917(DLL4),ENSG00000131196(NFATC1),ENSG00000142871(CCN1),ENSG00000145147(SLIT2),ENSG00000148400(NOTCH1),ENSG00000163638(ADAMTS9),ENSG00000163909(HEYL),ENSG000001…	-
MF	GO:0042379	chemokine receptor binding	20	3	23	72	1.00726e-06	4.28547e-05	ENSG00000006210(CX3CL1),ENSG00000006606(CCL26),ENSG00000081041(CXCL2),ENSG00000102962(CCL22),ENSG00000102970(CCL17),ENSG00000108691(CCL2),ENSG00000115009(CCL20),ENSG00000121797(CCRL2),ENSG00000132688(NES),ENSG00000143184(XCL1),ENSG00000151882(CCL28),ENSG00000160181(TFF2),ENSG00000163734(CXCL3),ENSG00000163736(PPBP),ENSG00000163739(CXCL1),ENSG00000169245(CXCL10),ENSG00000169248(CXCL11),ENSG0000016…	ENSG00000106804(C5),ENSG00000134684(YARS1),ENSG00000161921(CXCL16)
BP	GO:0002695	negative regulation of leukocyte activation	41	2	43	185	1.04366e-06	4.42586e-05	ENSG00000002822(MAD1L1),ENSG00000006210(CX3CL1),ENSG00000010671(BTK),ENSG00000069482(GAL),ENSG00000076641(PAG1),ENSG00000079385(CEACAM1),ENSG00000081237(PTPRC),ENSG00000089692(LAG3),ENSG00000100292(HMOX1),ENSG00000105329(TGFB1),ENSG00000106571(GLI3),ENSG00000113916(BCL6),ENSG00000114013(CD86),ENSG00000118503(TNFAIP3),ENSG00000120217(CD274),ENSG00000122641(INHBA),ENSG00000123496(IL13RA2),ENSG00000…	ENSG00000153064(BANK1),ENSG00000174564(IL20RB)
BP	GO:0006796	phosphate-containing compound metabolic process	339	106	445	3364	1.07504e-06	4.54416e-05	ENSG00000002745(WNT16),ENSG00000004939(SLC4A1),ENSG00000006210(CX3CL1),ENSG00000006432(MAP3K9),ENSG00000006606(CCL26),ENSG00000006837(CDKL3),ENSG00000008118(CAMK1G),ENSG00000008294(SPAG9),ENSG00000008513(ST3GAL1),ENSG00000008735(MAPK8IP2),ENSG00000010671(BTK),ENSG00000011422(PLAUR),ENSG00000012223(LTF),ENSG00000013588(GPRC5A),ENSG00000014914(MTMR11),ENSG00000018625(ATP1A2),ENSG00000026508(CD44),E…	ENSG00000004660(CAMKK1),ENSG00000008130(NADK),ENSG00000009950(MLXIPL),ENSG00000015171(ZMYND11),ENSG00000021826(CPS1),ENSG00000049239(H6PD),ENSG00000065361(ERBB3),ENSG00000068024(HDAC4),ENSG00000073067(CYP2W1),ENSG00000075643(MOCOS),ENSG00000083290(ULK2),ENSG00000088888(MAVS),ENSG00000089022(MAPKAPK5),ENSG00000100889(PCK2),ENSG00000102125(TAZ),ENSG00000102981(PARD6A),ENSG00000103056(SMPD3),ENSG000…
BP	GO:0042133	neurotransmitter metabolic process	27	11	38	155	1.08866e-06	4.58681e-05	ENSG00000058668(ATP2B4),ENSG00000069667(RORA),ENSG00000073756(PTGS2),ENSG00000078401(EDN1),ENSG00000079215(SLC1A3),ENSG00000087085(ACHE),ENSG00000090339(ICAM1),ENSG00000100024(UPB1),ENSG00000105974(CAV1),ENSG00000112096(SOD2),ENSG00000112499(SLC22A2),ENSG00000114200(BCHE),ENSG00000123453(SARDH),ENSG00000123454(DBH),ENSG00000125538(IL1B),ENSG00000127528(KLF2),ENSG00000135094(SDS),ENSG00000136238(R…	ENSG00000016391(CHDH),ENSG00000021826(CPS1),ENSG00000069535(MAOB),ENSG00000092621(PHGDH),ENSG00000112294(ALDH5A1),ENSG00000118762(PKD2),ENSG00000130707(ASS1),ENSG00000132837(DMGDH),ENSG00000135744(AGT),ENSG00000181019(NQO1),ENSG00000186205(MTARC1)
CC	GO:0005788	endoplasmic reticulum lumen	49	12	61	307	1.13373e-06	4.76131e-05	ENSG00000006118(TMEM132A),ENSG00000011422(PLAUR),ENSG00000041982(TNC),ENSG00000049089(COL9A2),ENSG00000065618(COL17A1),ENSG00000072682(P4HA2),ENSG00000073756(PTGS2),ENSG00000078401(EDN1),ENSG00000090530(P3H2),ENSG00000100311(PDGFB),ENSG00000101203(COL20A1),ENSG00000114200(BCHE),ENSG00000115363(EVA1A),ENSG00000115414(FN1),ENSG00000116260(QSOX1),ENSG00000125378(BMP4),ENSG00000126218(F10),ENSG000001…	ENSG00000006756(ARSD),ENSG00000049239(H6PD),ENSG00000049449(RCN1),ENSG00000073067(CYP2W1),ENSG00000092758(COL9A3),ENSG00000144455(SUMF1),ENSG00000160323(ADAMTS13),ENSG00000172828(CES3),ENSG00000178202(POGLUT3),ENSG00000185010(F8),ENSG00000188517(COL25A1),ENSG00000244731(C4A)
BP	GO:1903530	regulation of secretion by cell	98	13	111	655	1.19299e-06	4.99373e-05	ENSG00000007516(BAIAP3),ENSG00000010310(GIPR),ENSG00000011347(SYT7),ENSG00000012124(CD22),ENSG00000028137(TNFRSF1B),ENSG00000033327(GAB2),ENSG00000048052(HDAC9),ENSG00000053438(NNAT),ENSG00000069482(GAL),ENSG00000070808(CAMK2A),ENSG00000075073(TACR2),ENSG00000077782(FGFR1),ENSG00000078401(EDN1),ENSG00000079385(CEACAM1),ENSG00000081189(MEF2C),ENSG00000087085(ACHE),ENSG00000091428(RAPGEF4),ENSG0000…	ENSG00000008130(NADK),ENSG00000069535(MAOB),ENSG00000100889(PCK2),ENSG00000102981(PARD6A),ENSG00000103056(SMPD3),ENSG00000108984(MAP2K6),ENSG00000135744(AGT),ENSG00000157388(CACNA1D),ENSG00000158528(PPP1R9A),ENSG00000162337(LRP5),ENSG00000167964(RAB26),ENSG00000180096(SEPTIN1),ENSG00000204936(CD177)
BP	GO:0006082	organic acid metabolic process	100	82	182	1197	1.19674e-06	4.99373e-05	ENSG00000004939(SLC4A1),ENSG00000008513(ST3GAL1),ENSG00000011465(DCN),ENSG00000019186(CYP24A1),ENSG00000026508(CD44),ENSG00000058668(ATP2B4),ENSG00000059804(SLC2A3),ENSG00000073737(DHRS9),ENSG00000073756(PTGS2),ENSG00000078401(EDN1),ENSG00000079215(SLC1A3),ENSG00000079385(CEACAM1),ENSG00000080166(DCT),ENSG00000081923(ATP8B1),ENSG00000084734(GCKR),ENSG00000086991(NOX4),ENSG00000095303(PTGS1),ENSG0…	ENSG00000009950(MLXIPL),ENSG00000021826(CPS1),ENSG00000031698(SARS1),ENSG00000065621(GSTO2),ENSG00000065911(MTHFD2),ENSG00000068024(HDAC4),ENSG00000070669(ASNS),ENSG00000072210(ALDH3A2),ENSG00000073067(CYP2W1),ENSG00000073849(ST6GAL1),ENSG00000084110(HAL),ENSG00000090861(AARS1),ENSG00000092621(PHGDH),ENSG00000100197(CYP2D6),ENSG00000100889(PCK2),ENSG00000103056(SMPD3),ENSG00000104325(DECR1),ENSG0…
BP	GO:0030593	neutrophil chemotaxis	29	0	29	104	1.24705e-06	5.187e-05	ENSG00000006210(CX3CL1),ENSG00000006606(CCL26),ENSG00000078401(EDN1),ENSG00000081041(CXCL2),ENSG00000102962(CCL22),ENSG00000102970(CCL17),ENSG00000108691(CCL2),ENSG00000115009(CCL20),ENSG00000125538(IL1B),ENSG00000128340(RAC2),ENSG00000129988(LBP),ENSG00000134830(C5AR2),ENSG00000136238(RAC1),ENSG00000143184(XCL1),ENSG00000143546(S100A8),ENSG00000145147(SLIT2),ENSG00000158869(FCER1G),ENSG000001632…	-
BP	GO:0007167	enzyme linked receptor protein signaling pathway	144	22	166	1073	1.2568e-06	5.21093e-05	ENSG00000011422(PLAUR),ENSG00000011465(DCN),ENSG00000013588(GPRC5A),ENSG00000026025(VIM),ENSG00000027644(INSRR),ENSG00000033327(GAB2),ENSG00000044524(EPHA3),ENSG00000047936(ROS1),ENSG00000050165(DKK3),ENSG00000062038(CDH3),ENSG00000064300(NGFR),ENSG00000066056(TIE1),ENSG00000066248(NGEF),ENSG00000068971(PPP2R5B),ENSG00000070886(EPHA8),ENSG00000077782(FGFR1),ENSG00000079385(CEACAM1),ENSG0000008805…	ENSG00000053108(FSTL4),ENSG00000065361(ERBB3),ENSG00000069275(NUCKS1),ENSG00000102981(PARD6A),ENSG00000103056(SMPD3),ENSG00000107295(SH3GL2),ENSG00000109072(VTN),ENSG00000120053(GOT1),ENSG00000120057(SFRP5),ENSG00000135744(AGT),ENSG00000139269(INHBE),ENSG00000140479(PCSK6),ENSG00000150593(PDCD4),ENSG00000165113(GKAP1),ENSG00000165124(SVEP1),ENSG00000166033(HTRA1),ENSG00000168209(DDIT4),ENSG000001…
BP	GO:0050678	regulation of epithelial cell proliferation	62	6	68	350	1.35163e-06	5.58632e-05	ENSG00000006606(CCL26),ENSG00000019549(SNAI2),ENSG00000054356(PTPRN),ENSG00000062038(CDH3),ENSG00000064300(NGFR),ENSG00000073282(TP63),ENSG00000077782(FGFR1),ENSG00000079385(CEACAM1),ENSG00000081189(MEF2C),ENSG00000100292(HMOX1),ENSG00000100311(PDGFB),ENSG00000102760(RGCC),ENSG00000103175(WFDC1),ENSG00000105329(TGFB1),ENSG00000105974(CAV1),ENSG00000107485(GATA3),ENSG00000108691(CCL2),ENSG00000109…	ENSG00000111087(GLI1),ENSG00000165730(STOX1),ENSG00000166033(HTRA1),ENSG00000168874(ATOH8),ENSG00000174951(FUT1),ENSG00000184058(TBX1)
BP	GO:0048666	neuron development	151	27	178	1168	1.3626e-06	5.61384e-05	ENSG00000006210(CX3CL1),ENSG00000006837(CDKL3),ENSG00000008294(SPAG9),ENSG00000008735(MAPK8IP2),ENSG00000026025(VIM),ENSG00000033178(UBA6),ENSG00000033327(GAB2),ENSG00000041982(TNC),ENSG00000044524(EPHA3),ENSG00000057657(PRDM1),ENSG00000058085(LAMC2),ENSG00000058404(CAMK2B),ENSG00000059915(PSD),ENSG00000064300(NGFR),ENSG00000065320(NTN1),ENSG00000066248(NGEF),ENSG00000068971(PPP2R5B),ENSG00000070…	ENSG00000006611(USH1C),ENSG00000053108(FSTL4),ENSG00000082684(SEMA5B),ENSG00000083290(ULK2),ENSG00000092621(PHGDH),ENSG00000105662(CRTC1),ENSG00000106460(TMEM106B),ENSG00000107295(SH3GL2),ENSG00000124006(OBSL1),ENSG00000130347(RTN4IP1),ENSG00000130638(ATXN10),ENSG00000130711(PRDM12),ENSG00000131584(ACAP3),ENSG00000132640(BTBD3),ENSG00000135744(AGT),ENSG00000143126(CELSR2),ENSG00000156172(C8orf37)…
BP	GO:0042692	muscle cell differentiation	62	8	70	364	1.39813e-06	5.74205e-05	ENSG00000008294(SPAG9),ENSG00000023902(PLEKHO1),ENSG00000048052(HDAC9),ENSG00000069667(RORA),ENSG00000078401(EDN1),ENSG00000081189(MEF2C),ENSG00000086991(NOX4),ENSG00000100311(PDGFB),ENSG00000100345(MYH9),ENSG00000101096(NFATC2),ENSG00000105329(TGFB1),ENSG00000105664(COMP),ENSG00000107984(DKK1),ENSG00000110047(EHD1),ENSG00000112096(SOD2),ENSG00000112276(BVES),ENSG00000113083(LOX),ENSG00000115641(…	ENSG00000068024(HDAC4),ENSG00000111875(ASF1A),ENSG00000116761(CTH),ENSG00000124006(OBSL1),ENSG00000135744(AGT),ENSG00000150593(PDCD4),ENSG00000154556(SORBS2),ENSG00000184058(TBX1)
BP	GO:0000904	cell morphogenesis involved in differentiation	110	16	126	769	1.41201e-06	5.78079e-05	ENSG00000006837(CDKL3),ENSG00000008735(MAPK8IP2),ENSG00000033327(GAB2),ENSG00000044524(EPHA3),ENSG00000058085(LAMC2),ENSG00000058404(CAMK2B),ENSG00000064300(NGFR),ENSG00000065320(NTN1),ENSG00000066248(NGEF),ENSG00000070808(CAMK2A),ENSG00000070886(EPHA8),ENSG00000072110(ACTN1),ENSG00000075223(SEMA3C),ENSG00000079215(SLC1A3),ENSG00000081189(MEF2C),ENSG00000085552(IGSF9),ENSG00000090776(EFNB1),ENSG0…	ENSG00000053108(FSTL4),ENSG00000082684(SEMA5B),ENSG00000083290(ULK2),ENSG00000106460(TMEM106B),ENSG00000124006(OBSL1),ENSG00000132640(BTBD3),ENSG00000143126(CELSR2),ENSG00000156172(C8orf37),ENSG00000158528(PPP1R9A),ENSG00000162068(NTN3),ENSG00000171246(NPTX1),ENSG00000176884(GRIN1),ENSG00000179051(RCC2),ENSG00000182704(TSKU),ENSG00000183317(EPHA10),ENSG00000188517(COL25A1)
BP	GO:0032270	positive regulation of cellular protein metabolic process	206	30	236	1631	1.46567e-06	5.98169e-05	ENSG00000002745(WNT16),ENSG00000005001(PRSS22),ENSG00000006210(CX3CL1),ENSG00000006432(MAP3K9),ENSG00000006606(CCL26),ENSG00000008294(SPAG9),ENSG00000008735(MAPK8IP2),ENSG00000011422(PLAUR),ENSG00000012223(LTF),ENSG00000013588(GPRC5A),ENSG00000019549(SNAI2),ENSG00000023445(BIRC3),ENSG00000026025(VIM),ENSG00000026508(CD44),ENSG00000028137(TNFRSF1B),ENSG00000052795(FNIP2),ENSG00000056558(TRAF1),ENS…	ENSG00000004660(CAMKK1),ENSG00000065361(ERBB3),ENSG00000068024(HDAC4),ENSG00000088888(MAVS),ENSG00000089022(MAPKAPK5),ENSG00000099622(CIRBP),ENSG00000106804(C5),ENSG00000108984(MAP2K6),ENSG00000109072(VTN),ENSG00000118762(PKD2),ENSG00000129474(AJUBA),ENSG00000130711(PRDM12),ENSG00000135744(AGT),ENSG00000135842(NIBAN1),ENSG00000135960(EDAR),ENSG00000139269(INHBE),ENSG00000140044(JDP2),ENSG00000143…
BP	GO:0001933	negative regulation of protein phosphorylation	59	19	78	420	1.47941e-06	5.99953e-05	ENSG00000008294(SPAG9),ENSG00000013588(GPRC5A),ENSG00000057149(SERPINB3),ENSG00000071575(TRIB2),ENSG00000079385(CEACAM1),ENSG00000081237(PTPRC),ENSG00000092820(EZR),ENSG00000099860(GADD45B),ENSG00000100234(TIMP3),ENSG00000101144(BMP7),ENSG00000105974(CAV1),ENSG00000106617(PRKAG2),ENSG00000107984(DKK1),ENSG00000110880(CORO1C),ENSG00000114423(CBLB),ENSG00000116285(ERRFI1),ENSG00000116717(GADD45A),E…	ENSG00000009950(MLXIPL),ENSG00000015171(ZMYND11),ENSG00000102981(PARD6A),ENSG00000106692(FKTN),ENSG00000106927(AMBP),ENSG00000107295(SH3GL2),ENSG00000112425(EPM2A),ENSG00000132846(ZBED3),ENSG00000135744(AGT),ENSG00000135842(NIBAN1),ENSG00000140105(WARS1),ENSG00000150593(PDCD4),ENSG00000152642(GPD1L),ENSG00000162337(LRP5),ENSG00000163629(PTPN13),ENSG00000167103(PIP5KL1),ENSG00000168209(DDIT4),ENSG…
BP	GO:0009719	response to endogenous stimulus	199	46	245	1704	1.48143e-06	5.99953e-05	ENSG00000018625(ATP1A2),ENSG00000019549(SNAI2),ENSG00000025039(RRAGD),ENSG00000026025(VIM),ENSG00000026508(CD44),ENSG00000027644(INSRR),ENSG00000041982(TNC),ENSG00000048052(HDAC9),ENSG00000050165(DKK3),ENSG00000054356(PTPRN),ENSG00000058668(ATP2B4),ENSG00000064300(NGFR),ENSG00000069482(GAL),ENSG00000070808(CAMK2A),ENSG00000070886(EPHA8),ENSG00000073282(TP63),ENSG00000073756(PTGS2),ENSG00000077782…	ENSG00000021826(CPS1),ENSG00000068024(HDAC4),ENSG00000069275(NUCKS1),ENSG00000069535(MAOB),ENSG00000070669(ASNS),ENSG00000071655(MBD3),ENSG00000099910(KLHL22),ENSG00000100889(PCK2),ENSG00000102981(PARD6A),ENSG00000103056(SMPD3),ENSG00000107295(SH3GL2),ENSG00000108602(ALDH3A1),ENSG00000118507(AKAP7),ENSG00000118762(PKD2),ENSG00000120053(GOT1),ENSG00000120057(SFRP5),ENSG00000130707(ASS1),ENSG000001…
BP	GO:0043534	blood vessel endothelial cell migration	31	0	31	116	1.48387e-06	5.99953e-05	ENSG00000048052(HDAC9),ENSG00000058668(ATP2B4),ENSG00000073756(PTGS2),ENSG00000077782(FGFR1),ENSG00000081189(MEF2C),ENSG00000100292(HMOX1),ENSG00000100311(PDGFB),ENSG00000100345(MYH9),ENSG00000101017(CD40),ENSG00000102359(SRPX2),ENSG00000102760(RGCC),ENSG00000111863(ADTRP),ENSG00000116717(GADD45A),ENSG00000117020(AKT3),ENSG00000125266(EFNB2),ENSG00000128917(DLL4),ENSG00000130203(APOE),ENSG0000013…	-
BP	GO:0089718	amino acid import across plasma membrane	8	9	17	44	1.49781e-06	6.03714e-05	ENSG00000018625(ATP1A2),ENSG00000079215(SLC1A3),ENSG00000092068(SLC7A8),ENSG00000112499(SLC22A2),ENSG00000116741(RGS2),ENSG00000117152(RGS4),ENSG00000147003(CLTRN),ENSG00000147100(SLC16A2)	ENSG00000103257(SLC7A5),ENSG00000105281(SLC1A5),ENSG00000115902(SLC1A4),ENSG00000135744(AGT),ENSG00000142494(SLC47A1),ENSG00000149150(SLC43A1),ENSG00000151012(SLC7A11),ENSG00000168003(SLC3A2),ENSG00000196517(SLC6A9)
BP	GO:0014909	smooth muscle cell migration	19	4	23	73	1.55333e-06	6.24161e-05	ENSG00000081189(MEF2C),ENSG00000086991(NOX4),ENSG00000100311(PDGFB),ENSG00000104368(PLAT),ENSG00000112033(PPARD),ENSG00000122861(PLAU),ENSG00000128512(DOCK4),ENSG00000136999(CCN3),ENSG00000137872(SEMA6D),ENSG00000145147(SLIT2),ENSG00000146674(IGFBP3),ENSG00000154734(ADAMTS1),ENSG00000170961(HAS2),ENSG00000170962(PDGFD),ENSG00000173334(TRIB1),ENSG00000185532(PRKG1),ENSG00000198121(LPAR1),ENSG00000…	ENSG00000068024(HDAC4),ENSG00000109072(VTN),ENSG00000135744(AGT),ENSG00000159640(ACE)
BP	GO:0043067	regulation of programmed cell death	206	24	230	1584	1.56342e-06	6.2628e-05	ENSG00000006210(CX3CL1),ENSG00000006432(MAP3K9),ENSG00000008513(ST3GAL1),ENSG00000008735(MAPK8IP2),ENSG00000010671(BTK),ENSG00000011422(PLAUR),ENSG00000012223(LTF),ENSG00000019549(SNAI2),ENSG00000023445(BIRC3),ENSG00000026508(CD44),ENSG00000027075(PRKCH),ENSG00000028137(TNFRSF1B),ENSG00000052850(ALX4),ENSG00000056558(TRAF1),ENSG00000064300(NGFR),ENSG00000066248(NGEF),ENSG00000069482(GAL),ENSG0000…	ENSG00000015171(ZMYND11),ENSG00000016402(IL20RA),ENSG00000065361(ERBB3),ENSG00000068024(HDAC4),ENSG00000070669(ASNS),ENSG00000090861(AARS1),ENSG00000107099(DOCK8),ENSG00000108984(MAP2K6),ENSG00000110063(DCPS),ENSG00000110536(PTPMT1),ENSG00000115252(PDE1A),ENSG00000115365(LANCL1),ENSG00000116761(CTH),ENSG00000135744(AGT),ENSG00000137203(TFAP2A),ENSG00000150593(PDCD4),ENSG00000151012(SLC7A11),ENSG0…
CC	GO:0043235	receptor complex	64	10	74	401	1.67626e-06	6.69425e-05	ENSG00000013588(GPRC5A),ENSG00000013725(CD6),ENSG00000026508(CD44),ENSG00000027644(INSRR),ENSG00000028137(TNFRSF1B),ENSG00000044524(EPHA3),ENSG00000047936(ROS1),ENSG00000066056(TIE1),ENSG00000070886(EPHA8),ENSG00000077782(FGFR1),ENSG00000079385(CEACAM1),ENSG00000100385(IL2RB),ENSG00000101017(CD40),ENSG00000102312(PORCN),ENSG00000105855(ITGB8),ENSG00000106546(AHR),ENSG00000109991(P2RX3),ENSG000001…	ENSG00000065361(ERBB3),ENSG00000099957(P2RX6),ENSG00000149809(TM7SF2),ENSG00000155511(GRIA1),ENSG00000162337(LRP5),ENSG00000168702(LRP1B),ENSG00000176884(GRIN1),ENSG00000183317(EPHA10),ENSG00000198223(CSF2RA),ENSG00000204882(GPR20)
BP	GO:0030278	regulation of ossification	40	6	46	207	1.70219e-06	6.77701e-05	ENSG00000012223(LTF),ENSG00000019549(SNAI2),ENSG00000073282(TP63),ENSG00000081189(MEF2C),ENSG00000101144(BMP7),ENSG00000101384(JAG1),ENSG00000105329(TGFB1),ENSG00000105664(COMP),ENSG00000106571(GLI3),ENSG00000107984(DKK1),ENSG00000109321(AREG),ENSG00000122691(TWIST1),ENSG00000124813(RUNX2),ENSG00000125378(BMP4),ENSG00000125398(SOX9),ENSG00000125845(BMP2),ENSG00000136244(IL6),ENSG00000138696(BMPR1…	ENSG00000068024(HDAC4),ENSG00000111087(GLI1),ENSG00000137203(TFAP2A),ENSG00000162337(LRP5),ENSG00000198732(SMOC1),ENSG00000245848(CEBPA)
BP	GO:0030282	bone mineralization	28	3	31	117	1.81091e-06	7.1879e-05	ENSG00000012223(LTF),ENSG00000073756(PTGS2),ENSG00000081189(MEF2C),ENSG00000087494(PTHLH),ENSG00000101144(BMP7),ENSG00000102174(PHEX),ENSG00000105664(COMP),ENSG00000113083(LOX),ENSG00000122691(TWIST1),ENSG00000125378(BMP4),ENSG00000125398(SOX9),ENSG00000125845(BMP2),ENSG00000137745(MMP13),ENSG00000138696(BMPR1B),ENSG00000142871(CCN1),ENSG00000143367(TUFT1),ENSG00000143369(ECM1),ENSG00000153162(BM…	ENSG00000103056(SMPD3),ENSG00000137203(TFAP2A),ENSG00000197599(CCDC154)
BP	GO:0043270	positive regulation of ion transport	47	12	59	292	1.82084e-06	7.20533e-05	ENSG00000006210(CX3CL1),ENSG00000052344(PRSS8),ENSG00000057294(PKP2),ENSG00000069482(GAL),ENSG00000070808(CAMK2A),ENSG00000075073(TACR2),ENSG00000078401(EDN1),ENSG00000087237(CETP),ENSG00000100311(PDGFB),ENSG00000103888(CEMIP),ENSG00000105974(CAV1),ENSG00000108691(CCL2),ENSG00000109991(P2RX3),ENSG00000117009(KMO),ENSG00000123700(KCNJ2),ENSG00000125538(IL1B),ENSG00000126562(WNK4),ENSG00000126803(H…	ENSG00000108984(MAP2K6),ENSG00000118507(AKAP7),ENSG00000118762(PKD2),ENSG00000135744(AGT),ENSG00000150756(ATPSCKMT),ENSG00000152642(GPD1L),ENSG00000153956(CACNA2D1),ENSG00000157388(CACNA1D),ENSG00000176884(GRIN1),ENSG00000178752(ERFE),ENSG00000184709(LRRC26),ENSG00000196517(SLC6A9)
BP	GO:0048729	tissue morphogenesis	98	15	113	676	1.88866e-06	7.45106e-05	ENSG00000002745(WNT16),ENSG00000019549(SNAI2),ENSG00000026508(CD44),ENSG00000041982(TNC),ENSG00000057294(PKP2),ENSG00000064300(NGFR),ENSG00000065320(NTN1),ENSG00000073282(TP63),ENSG00000075223(SEMA3C),ENSG00000077782(FGFR1),ENSG00000078401(EDN1),ENSG00000079385(CEACAM1),ENSG00000081189(MEF2C),ENSG00000091831(ESR1),ENSG00000099954(CECR2),ENSG00000100592(DAAM1),ENSG00000101144(BMP7),ENSG00000101222…	ENSG00000102981(PARD6A),ENSG00000109101(FOXN1),ENSG00000118762(PKD2),ENSG00000121897(LIAS),ENSG00000129474(AJUBA),ENSG00000135744(AGT),ENSG00000137203(TFAP2A),ENSG00000143013(LMO4),ENSG00000143126(CELSR2),ENSG00000162337(LRP5),ENSG00000163472(TMEM79),ENSG00000164930(FZD6),ENSG00000165730(STOX1),ENSG00000183579(ZNRF3),ENSG00000184058(TBX1)
BP	GO:0006793	phosphorus metabolic process	340	106	446	3390	1.9352e-06	7.61159e-05	ENSG00000002745(WNT16),ENSG00000004939(SLC4A1),ENSG00000006210(CX3CL1),ENSG00000006432(MAP3K9),ENSG00000006606(CCL26),ENSG00000006837(CDKL3),ENSG00000008118(CAMK1G),ENSG00000008294(SPAG9),ENSG00000008513(ST3GAL1),ENSG00000008735(MAPK8IP2),ENSG00000010671(BTK),ENSG00000011422(PLAUR),ENSG00000012223(LTF),ENSG00000013588(GPRC5A),ENSG00000014914(MTMR11),ENSG00000018625(ATP1A2),ENSG00000026508(CD44),E…	ENSG00000004660(CAMKK1),ENSG00000008130(NADK),ENSG00000009950(MLXIPL),ENSG00000015171(ZMYND11),ENSG00000021826(CPS1),ENSG00000049239(H6PD),ENSG00000065361(ERBB3),ENSG00000068024(HDAC4),ENSG00000073067(CYP2W1),ENSG00000075643(MOCOS),ENSG00000083290(ULK2),ENSG00000088888(MAVS),ENSG00000089022(MAPKAPK5),ENSG00000100889(PCK2),ENSG00000102125(TAZ),ENSG00000102981(PARD6A),ENSG00000103056(SMPD3),ENSG000…
MF	GO:0005178	integrin binding	32	4	36	148	2.03125e-06	7.9653e-05	ENSG00000006210(CX3CL1),ENSG00000072110(ACTN1),ENSG00000078098(FAP),ENSG00000090339(ICAM1),ENSG00000100345(MYH9),ENSG00000105664(COMP),ENSG00000105855(ITGB8),ENSG00000108622(ICAM2),ENSG00000113578(FGF1),ENSG00000115221(ITGB6),ENSG00000115414(FN1),ENSG00000118523(CCN2),ENSG00000125538(IL1B),ENSG00000136167(LCP1),ENSG00000136999(CCN3),ENSG00000137801(THBS1),ENSG00000138623(SEMA7A),ENSG00000139626(I…	ENSG00000106823(ECM2),ENSG00000109072(VTN),ENSG00000160323(ADAMTS13),ENSG00000204936(CD177)
MF	GO:0005539	glycosaminoglycan binding	44	6	50	236	2.06594e-06	8.07701e-05	ENSG00000011465(DCN),ENSG00000012223(LTF),ENSG00000026508(CD44),ENSG00000058085(LAMC2),ENSG00000077782(FGFR1),ENSG00000081237(PTPRC),ENSG00000091986(CCDC80),ENSG00000101144(BMP7),ENSG00000103196(CRISPLD2),ENSG00000103888(CEMIP),ENSG00000105664(COMP),ENSG00000112902(SEMA5A),ENSG00000113070(HBEGF),ENSG00000113578(FGF1),ENSG00000115414(FN1),ENSG00000118523(CCN2),ENSG00000119630(PGF),ENSG00000123610(…	ENSG00000106823(ECM2),ENSG00000109072(VTN),ENSG00000140479(PCSK6),ENSG00000166979(EVA1C),ENSG00000188517(COL25A1),ENSG00000198732(SMOC1)
BP	GO:0031214	biomineral tissue development	35	4	39	165	2.10116e-06	8.19011e-05	ENSG00000012223(LTF),ENSG00000073756(PTGS2),ENSG00000081189(MEF2C),ENSG00000087494(PTHLH),ENSG00000101144(BMP7),ENSG00000102174(PHEX),ENSG00000105329(TGFB1),ENSG00000105664(COMP),ENSG00000110400(NECTIN1),ENSG00000113083(LOX),ENSG00000115221(ITGB6),ENSG00000122691(TWIST1),ENSG00000125378(BMP4),ENSG00000125398(SOX9),ENSG00000125845(BMP2),ENSG00000137745(MMP13),ENSG00000138696(BMPR1B),ENSG0000014287…	ENSG00000103056(SMPD3),ENSG00000137203(TFAP2A),ENSG00000184058(TBX1),ENSG00000197599(CCDC154)
BP	GO:0003012	muscle system process	70	11	81	445	2.12357e-06	8.25278e-05	ENSG00000018625(ATP1A2),ENSG00000026025(VIM),ENSG00000028137(TNFRSF1B),ENSG00000057294(PKP2),ENSG00000058404(CAMK2B),ENSG00000058668(ATP2B4),ENSG00000071282(LMCD1),ENSG00000073756(PTGS2),ENSG00000075073(TACR2),ENSG00000078401(EDN1),ENSG00000081189(MEF2C),ENSG00000087258(GNAO1),ENSG00000095637(SORBS1),ENSG00000100292(HMOX1),ENSG00000101306(MYLK2),ENSG00000101335(MYL9),ENSG00000101605(MYOM1),ENSG00…	ENSG00000007314(SCN4A),ENSG00000068024(HDAC4),ENSG00000099957(P2RX6),ENSG00000102125(TAZ),ENSG00000108984(MAP2K6),ENSG00000135744(AGT),ENSG00000152642(GPD1L),ENSG00000153956(CACNA2D1),ENSG00000154556(SORBS2),ENSG00000157388(CACNA1D),ENSG00000215375(MYL5)
BP	GO:0019752	carboxylic acid metabolic process	88	78	166	1083	2.22869e-06	8.6355e-05	ENSG00000004939(SLC4A1),ENSG00000008513(ST3GAL1),ENSG00000011465(DCN),ENSG00000019186(CYP24A1),ENSG00000026508(CD44),ENSG00000058668(ATP2B4),ENSG00000059804(SLC2A3),ENSG00000073737(DHRS9),ENSG00000073756(PTGS2),ENSG00000078401(EDN1),ENSG00000079215(SLC1A3),ENSG00000079385(CEACAM1),ENSG00000080166(DCT),ENSG00000081923(ATP8B1),ENSG00000084734(GCKR),ENSG00000086991(NOX4),ENSG00000095303(PTGS1),ENSG0…	ENSG00000009950(MLXIPL),ENSG00000021826(CPS1),ENSG00000031698(SARS1),ENSG00000065621(GSTO2),ENSG00000065911(MTHFD2),ENSG00000068024(HDAC4),ENSG00000070669(ASNS),ENSG00000072210(ALDH3A2),ENSG00000073067(CYP2W1),ENSG00000073849(ST6GAL1),ENSG00000084110(HAL),ENSG00000090861(AARS1),ENSG00000092621(PHGDH),ENSG00000100197(CYP2D6),ENSG00000100889(PCK2),ENSG00000103056(SMPD3),ENSG00000104325(DECR1),ENSG0…
BP	GO:0001819	positive regulation of cytokine production	74	10	84	467	2.26108e-06	8.73503e-05	ENSG00000006210(CX3CL1),ENSG00000013725(CD6),ENSG00000023445(BIRC3),ENSG00000028277(POU2F2),ENSG00000069667(RORA),ENSG00000073756(PTGS2),ENSG00000074966(TXK),ENSG00000081237(PTPRC),ENSG00000099985(OSM),ENSG00000100292(HMOX1),ENSG00000101017(CD40),ENSG00000101782(RIOK3),ENSG00000102760(RGCC),ENSG00000105329(TGFB1),ENSG00000107485(GATA3),ENSG00000110218(PANX1),ENSG00000114013(CD86),ENSG00000115008(…	ENSG00000013503(POLR3B),ENSG00000056736(IL17RB),ENSG00000088888(MAVS),ENSG00000103257(SLC7A5),ENSG00000106804(C5),ENSG00000135744(AGT),ENSG00000153879(CEBPG),ENSG00000160703(NLRX1),ENSG00000164342(TLR3),ENSG00000174564(IL20RB)
BP	GO:0048878	chemical homeostasis	152	30	182	1209	2.29337e-06	8.83354e-05	ENSG00000004939(SLC4A1),ENSG00000006210(CX3CL1),ENSG00000007516(BAIAP3),ENSG00000010310(GIPR),ENSG00000011465(DCN),ENSG00000012223(LTF),ENSG00000018625(ATP1A2),ENSG00000048052(HDAC9),ENSG00000050405(LIMA1),ENSG00000054356(PTPRN),ENSG00000058668(ATP2B4),ENSG00000064300(NGFR),ENSG00000069667(RORA),ENSG00000073282(TP63),ENSG00000078401(EDN1),ENSG00000081237(PTPRC),ENSG00000084734(GCKR),ENSG000000869…	ENSG00000006757(PNPLA4),ENSG00000008130(NADK),ENSG00000009950(MLXIPL),ENSG00000021826(CPS1),ENSG00000069275(NUCKS1),ENSG00000070915(SLC12A3),ENSG00000080293(SCTR),ENSG00000100889(PCK2),ENSG00000110245(APOC3),ENSG00000118762(PKD2),ENSG00000120053(GOT1),ENSG00000135744(AGT),ENSG00000151012(SLC7A11),ENSG00000152642(GPD1L),ENSG00000153956(CACNA2D1),ENSG00000155511(GRIA1),ENSG00000157388(CACNA1D),ENSG…
BP	GO:0010595	positive regulation of endothelial cell migration	26	3	29	107	2.34993e-06	8.99814e-05	ENSG00000048052(HDAC9),ENSG00000073756(PTGS2),ENSG00000077782(FGFR1),ENSG00000078401(EDN1),ENSG00000100292(HMOX1),ENSG00000100311(PDGFB),ENSG00000101017(CD40),ENSG00000102359(SRPX2),ENSG00000107485(GATA3),ENSG00000112902(SEMA5A),ENSG00000113140(SPARC),ENSG00000113578(FGF1),ENSG00000117020(AKT3),ENSG00000120156(TEK),ENSG00000125378(BMP4),ENSG00000134954(ETS1),ENSG00000135046(ANXA1),ENSG00000136238…	ENSG00000135744(AGT),ENSG00000168874(ATOH8),ENSG00000174951(FUT1)
BP	GO:0045621	positive regulation of lymphocyte differentiation	29	0	29	107	2.34993e-06	8.99814e-05	ENSG00000010671(BTK),ENSG00000081237(PTPRC),ENSG00000105329(TGFB1),ENSG00000106571(GLI3),ENSG00000107485(GATA3),ENSG00000112299(VNN1),ENSG00000113916(BCL6),ENSG00000114013(CD86),ENSG00000115008(IL1A),ENSG00000115598(IL1RL2),ENSG00000125538(IL1B),ENSG00000125657(TNFSF9),ENSG00000135046(ANXA1),ENSG00000136696(IL36B),ENSG00000143507(DUSP10),ENSG00000144802(NFKBIZ),ENSG00000157227(MMP14),ENSG00000159…	-
BP	GO:0050870	positive regulation of T cell activation	45	2	47	216	2.45563e-06	9.36967e-05	ENSG00000013725(CD6),ENSG00000081237(PTPRC),ENSG00000090776(EFNB1),ENSG00000102879(CORO1A),ENSG00000105329(TGFB1),ENSG00000105974(CAV1),ENSG00000106571(GLI3),ENSG00000107485(GATA3),ENSG00000108691(CCL2),ENSG00000108947(EFNB3),ENSG00000112299(VNN1),ENSG00000113916(BCL6),ENSG00000114013(CD86),ENSG00000115008(IL1A),ENSG00000115598(IL1RL2),ENSG00000120217(CD274),ENSG00000125266(EFNB2),ENSG00000125538…	ENSG00000107099(DOCK8),ENSG00000242574(HLA-DMB)
BP	GO:0042476	odontogenesis	28	6	34	136	2.46135e-06	9.36967e-05	ENSG00000041982(TNC),ENSG00000054967(RELT),ENSG00000064300(NGFR),ENSG00000073282(TP63),ENSG00000078401(EDN1),ENSG00000087258(GNAO1),ENSG00000101144(BMP7),ENSG00000102174(PHEX),ENSG00000105329(TGFB1),ENSG00000106571(GLI3),ENSG00000110400(NECTIN1),ENSG00000115221(ITGB6),ENSG00000115844(DLX2),ENSG00000122641(INHBA),ENSG00000122691(TWIST1),ENSG00000124813(RUNX2),ENSG00000125378(BMP4),ENSG00000125845(…	ENSG00000103056(SMPD3),ENSG00000135960(EDAR),ENSG00000137203(TFAP2A),ENSG00000166033(HTRA1),ENSG00000184058(TBX1),ENSG00000197599(CCDC154)
BP	GO:0006836	neurotransmitter transport	49	9	58	288	2.47632e-06	9.39919e-05	ENSG00000007516(BAIAP3),ENSG00000010671(BTK),ENSG00000011083(SLC6A7),ENSG00000011347(SYT7),ENSG00000018625(ATP1A2),ENSG00000070808(CAMK2A),ENSG00000075073(TACR2),ENSG00000078401(EDN1),ENSG00000079215(SLC1A3),ENSG00000081189(MEF2C),ENSG00000092068(SLC7A8),ENSG00000101180(HRH3),ENSG00000102003(SYP),ENSG00000104888(SLC17A7),ENSG00000105649(RAB3A),ENSG00000106089(STX1A),ENSG00000111052(LIN7A),ENSG000…	ENSG00000069535(MAOB),ENSG00000105281(SLC1A5),ENSG00000112425(EPM2A),ENSG00000115902(SLC1A4),ENSG00000151012(SLC7A11),ENSG00000157388(CACNA1D),ENSG00000158528(PPP1R9A),ENSG00000174669(SLC29A2),ENSG00000196517(SLC6A9)
BP	GO:0030168	platelet activation	33	5	38	160	2.49674e-06	9.44914e-05	ENSG00000027075(PRKCH),ENSG00000074966(TXK),ENSG00000079385(CEACAM1),ENSG00000088053(GP6),ENSG00000100311(PDGFB),ENSG00000100345(MYH9),ENSG00000101017(CD40),ENSG00000101335(MYL9),ENSG00000105664(COMP),ENSG00000115414(FN1),ENSG00000126583(PRKCG),ENSG00000130203(APOE),ENSG00000135919(SERPINE2),ENSG00000136244(IL6),ENSG00000145675(PIK3R1),ENSG00000153208(MERTK),ENSG00000154127(UBASH3B),ENSG000001576…	ENSG00000151012(SLC7A11),ENSG00000156049(GNA14),ENSG00000160323(ADAMTS13),ENSG00000164930(FZD6),ENSG00000185010(F8)
BP	GO:0042981	regulation of apoptotic process	203	23	226	1562	2.53075e-06	9.54232e-05	ENSG00000006210(CX3CL1),ENSG00000006432(MAP3K9),ENSG00000008513(ST3GAL1),ENSG00000008735(MAPK8IP2),ENSG00000010671(BTK),ENSG00000011422(PLAUR),ENSG00000012223(LTF),ENSG00000019549(SNAI2),ENSG00000023445(BIRC3),ENSG00000026508(CD44),ENSG00000027075(PRKCH),ENSG00000028137(TNFRSF1B),ENSG00000052850(ALX4),ENSG00000056558(TRAF1),ENSG00000064300(NGFR),ENSG00000066248(NGEF),ENSG00000069482(GAL),ENSG0000…	ENSG00000015171(ZMYND11),ENSG00000016402(IL20RA),ENSG00000065361(ERBB3),ENSG00000068024(HDAC4),ENSG00000070669(ASNS),ENSG00000090861(AARS1),ENSG00000107099(DOCK8),ENSG00000108984(MAP2K6),ENSG00000110536(PTPMT1),ENSG00000115252(PDE1A),ENSG00000115365(LANCL1),ENSG00000116761(CTH),ENSG00000135744(AGT),ENSG00000137203(TFAP2A),ENSG00000150593(PDCD4),ENSG00000151012(SLC7A11),ENSG00000162337(LRP5),ENSG0…
BP	GO:0050790	regulation of catalytic activity	276	49	325	2375	2.53602e-06	9.54232e-05	ENSG00000004939(SLC4A1),ENSG00000005001(PRSS22),ENSG00000006210(CX3CL1),ENSG00000006432(MAP3K9),ENSG00000006606(CCL26),ENSG00000007908(SELE),ENSG00000008294(SPAG9),ENSG00000010310(GIPR),ENSG00000011422(PLAUR),ENSG00000012223(LTF),ENSG00000013588(GPRC5A),ENSG00000023445(BIRC3),ENSG00000026508(CD44),ENSG00000027644(INSRR),ENSG00000031081(ARHGAP31),ENSG00000044524(EPHA3),ENSG00000047936(ROS1),ENSG00…	ENSG00000004660(CAMKK1),ENSG00000007255(TRAPPC6A),ENSG00000065361(ERBB3),ENSG00000076344(RGS11),ENSG00000088756(ARHGAP28),ENSG00000089022(MAPKAPK5),ENSG00000106804(C5),ENSG00000106927(AMBP),ENSG00000107099(DOCK8),ENSG00000108984(MAP2K6),ENSG00000109072(VTN),ENSG00000110245(APOC3),ENSG00000112425(EPM2A),ENSG00000115266(APC2),ENSG00000118762(PKD2),ENSG00000129474(AJUBA),ENSG00000131584(ACAP3),ENSG0…
BP	GO:0060429	epithelium development	166	32	198	1338	2.57772e-06	9.67128e-05	ENSG00000002745(WNT16),ENSG00000019549(SNAI2),ENSG00000026025(VIM),ENSG00000026508(CD44),ENSG00000027075(PRKCH),ENSG00000041982(TNC),ENSG00000047936(ROS1),ENSG00000052344(PRSS8),ENSG00000052850(ALX4),ENSG00000057294(PKP2),ENSG00000057657(PRDM1),ENSG00000062038(CDH3),ENSG00000064300(NGFR),ENSG00000065320(NTN1),ENSG00000069482(GAL),ENSG00000073282(TP63),ENSG00000073737(DHRS9),ENSG00000075223(SEMA3C…	ENSG00000006611(USH1C),ENSG00000021826(CPS1),ENSG00000092621(PHGDH),ENSG00000100889(PCK2),ENSG00000102981(PARD6A),ENSG00000109101(FOXN1),ENSG00000111087(GLI1),ENSG00000112667(DNPH1),ENSG00000118762(PKD2),ENSG00000121897(LIAS),ENSG00000122592(HOXA7),ENSG00000129474(AJUBA),ENSG00000133321(PLAAT4),ENSG00000133710(SPINK5),ENSG00000135744(AGT),ENSG00000135960(EDAR),ENSG00000137203(TFAP2A),ENSG00000140…
BP	GO:0060284	regulation of cell development	135	17	152	977	2.61211e-06	9.77214e-05	ENSG00000006210(CX3CL1),ENSG00000006837(CDKL3),ENSG00000008294(SPAG9),ENSG00000012223(LTF),ENSG00000026025(VIM),ENSG00000027075(PRKCH),ENSG00000028137(TNFRSF1B),ENSG00000044524(EPHA3),ENSG00000048052(HDAC9),ENSG00000058404(CAMK2B),ENSG00000064300(NGFR),ENSG00000065320(NTN1),ENSG00000066248(NGEF),ENSG00000068971(PPP2R5B),ENSG00000070808(CAMK2A),ENSG00000075223(SEMA3C),ENSG00000077782(FGFR1),ENSG00…	ENSG00000053108(FSTL4),ENSG00000068024(HDAC4),ENSG00000082684(SEMA5B),ENSG00000083290(ULK2),ENSG00000105662(CRTC1),ENSG00000106460(TMEM106B),ENSG00000124006(OBSL1),ENSG00000130347(RTN4IP1),ENSG00000131584(ACAP3),ENSG00000135744(AGT),ENSG00000140262(TCF12),ENSG00000151917(BEND6),ENSG00000158528(PPP1R9A),ENSG00000167740(CYB5D2),ENSG00000172260(NEGR1),ENSG00000176884(GRIN1),ENSG00000179051(RCC2)
MF	GO:0008201	heparin binding	33	6	39	168	2.68834e-06	0.000100285	ENSG00000012223(LTF),ENSG00000058085(LAMC2),ENSG00000077782(FGFR1),ENSG00000081237(PTPRC),ENSG00000091986(CCDC80),ENSG00000101144(BMP7),ENSG00000103196(CRISPLD2),ENSG00000105664(COMP),ENSG00000113070(HBEGF),ENSG00000113578(FGF1),ENSG00000115414(FN1),ENSG00000118523(CCN2),ENSG00000119630(PGF),ENSG00000125378(BMP4),ENSG00000130203(APOE),ENSG00000135919(SERPINE2),ENSG00000136999(CCN3),ENSG0000013780…	ENSG00000106823(ECM2),ENSG00000109072(VTN),ENSG00000140479(PCSK6),ENSG00000166979(EVA1C),ENSG00000188517(COL25A1),ENSG00000198732(SMOC1)
BP	GO:0001655	urogenital system development	61	6	67	350	2.75453e-06	0.000102461	ENSG00000011465(DCN),ENSG00000041982(TNC),ENSG00000049192(ADAMTS6),ENSG00000057657(PRDM1),ENSG00000070495(JMJD6),ENSG00000073282(TP63),ENSG00000077782(FGFR1),ENSG00000081189(MEF2C),ENSG00000091831(ESR1),ENSG00000100311(PDGFB),ENSG00000100985(MMP9),ENSG00000101144(BMP7),ENSG00000101384(JAG1),ENSG00000104327(CALB1),ENSG00000105329(TGFB1),ENSG00000106571(GLI3),ENSG00000107485(GATA3),ENSG00000113578(…	ENSG00000111087(GLI1),ENSG00000118762(PKD2),ENSG00000130707(ASS1),ENSG00000135744(AGT),ENSG00000137203(TFAP2A),ENSG00000159640(ACE)
BP	GO:0110148	biomineralization	35	4	39	167	2.88049e-06	0.000106841	ENSG00000012223(LTF),ENSG00000073756(PTGS2),ENSG00000081189(MEF2C),ENSG00000087494(PTHLH),ENSG00000101144(BMP7),ENSG00000102174(PHEX),ENSG00000105329(TGFB1),ENSG00000105664(COMP),ENSG00000110400(NECTIN1),ENSG00000113083(LOX),ENSG00000115221(ITGB6),ENSG00000122691(TWIST1),ENSG00000125378(BMP4),ENSG00000125398(SOX9),ENSG00000125845(BMP2),ENSG00000137745(MMP13),ENSG00000138696(BMPR1B),ENSG0000014287…	ENSG00000103056(SMPD3),ENSG00000137203(TFAP2A),ENSG00000184058(TBX1),ENSG00000197599(CCDC154)
BP	GO:0048864	stem cell development	23	2	25	86	2.90847e-06	0.000107572	ENSG00000019549(SNAI2),ENSG00000075223(SEMA3C),ENSG00000078401(EDN1),ENSG00000081237(PTPRC),ENSG00000090776(EFNB1),ENSG00000101144(BMP7),ENSG00000101384(JAG1),ENSG00000110880(CORO1C),ENSG00000112902(SEMA5A),ENSG00000115414(FN1),ENSG00000122691(TWIST1),ENSG00000125378(BMP4),ENSG00000125398(SOX9),ENSG00000137872(SEMA6D),ENSG00000138623(SEMA7A),ENSG00000157168(NRG1),ENSG00000164442(CITED2),ENSG00000…	ENSG00000082684(SEMA5B),ENSG00000184058(TBX1)
CC	GO:0044815	DNA packaging complex	31	0	31	122	3.096e-06	0.000114184	ENSG00000124575(H1-3),ENSG00000124635(H2BC11),ENSG00000158373(H2BC5),ENSG00000158406(H4C8),ENSG00000168298(H1-4),ENSG00000180573(H2AC6),ENSG00000180596(H2BC4),ENSG00000181218(H2AW),ENSG00000184678(H2BC21),ENSG00000187475(H1-6),ENSG00000187837(H1-2),ENSG00000196747(H2AC13),ENSG00000196787(H2AC11),ENSG00000196890(H2BU1),ENSG00000197153(H3C12),ENSG00000197903(H2BC12),ENSG00000233822(H2BC15),ENSG0000…	-
CC	GO:0030017	sarcomere	37	8	45	209	3.15747e-06	0.000116122	ENSG00000004939(SLC4A1),ENSG00000058668(ATP2B4),ENSG00000072110(ACTN1),ENSG00000101306(MYLK2),ENSG00000101335(MYL9),ENSG00000101605(MYOM1),ENSG00000109846(CRYAB),ENSG00000110880(CORO1C),ENSG00000115641(FHL2),ENSG00000120913(PDLIM2),ENSG00000128591(FLNC),ENSG00000133454(MYO18B),ENSG00000134775(FHOD3),ENSG00000136842(TMOD1),ENSG00000138100(TRIM54),ENSG00000138347(MYPN),ENSG00000142661(MYOM3),ENSG00…	ENSG00000054654(SYNE2),ENSG00000068024(HDAC4),ENSG00000124006(OBSL1),ENSG00000154556(SORBS2),ENSG00000157150(TIMP4),ENSG00000157388(CACNA1D),ENSG00000162520(SYNC),ENSG00000198838(RYR3)
BP	GO:0043491	protein kinase B signaling	45	8	53	257	3.19554e-06	0.000117191	ENSG00000006210(CX3CL1),ENSG00000068971(PPP2R5B),ENSG00000077782(FGFR1),ENSG00000086991(NOX4),ENSG00000091831(ESR1),ENSG00000099985(OSM),ENSG00000100311(PDGFB),ENSG00000101017(CD40),ENSG00000107485(GATA3),ENSG00000108342(CSF3),ENSG00000108691(CCL2),ENSG00000109321(AREG),ENSG00000111863(ADTRP),ENSG00000112902(SEMA5A),ENSG00000113070(HBEGF),ENSG00000113083(LOX),ENSG00000113578(FGF1),ENSG00000114013…	ENSG00000065361(ERBB3),ENSG00000103056(SMPD3),ENSG00000120057(SFRP5),ENSG00000133056(PIK3C2B),ENSG00000151632(AKR1C2),ENSG00000153064(BANK1),ENSG00000165730(STOX1),ENSG00000196139(AKR1C3)
MF	GO:0008083	growth factor activity	36	2	38	163	3.22362e-06	0.000117888	ENSG00000099985(OSM),ENSG00000100311(PDGFB),ENSG00000101144(BMP7),ENSG00000101384(JAG1),ENSG00000105329(TGFB1),ENSG00000107984(DKK1),ENSG00000108342(CSF3),ENSG00000109321(AREG),ENSG00000111405(ENDOU),ENSG00000113070(HBEGF),ENSG00000113578(FGF1),ENSG00000114646(CSPG5),ENSG00000117407(ARTN),ENSG00000118523(CCN2),ENSG00000119630(PGF),ENSG00000122641(INHBA),ENSG00000124882(EREG),ENSG00000125378(BMP4)…	ENSG00000135744(AGT),ENSG00000139269(INHBE)
BP	GO:0042730	fibrinolysis	12	0	12	25	3.54575e-06	0.000129306	ENSG00000011422(PLAUR),ENSG00000078098(FAP),ENSG00000104368(PLAT),ENSG00000122861(PLAU),ENSG00000137801(THBS1),ENSG00000149131(SERPING1),ENSG00000167711(SERPINF2),ENSG00000171557(FGG),ENSG00000171560(FGA),ENSG00000171564(FGB),ENSG00000178726(THBD),ENSG00000197632(SERPINB2)	-
BP	GO:0051047	positive regulation of secretion	59	8	67	353	3.73215e-06	0.000135723	ENSG00000007516(BAIAP3),ENSG00000010310(GIPR),ENSG00000011347(SYT7),ENSG00000033327(GAB2),ENSG00000053438(NNAT),ENSG00000069482(GAL),ENSG00000075073(TACR2),ENSG00000077782(FGFR1),ENSG00000078401(EDN1),ENSG00000087085(ACHE),ENSG00000092820(EZR),ENSG00000101605(MYOM1),ENSG00000102760(RGCC),ENSG00000105383(CD33),ENSG00000105649(RAB3A),ENSG00000106089(STX1A),ENSG00000109255(NMU),ENSG00000110218(PANX1…	ENSG00000008130(NADK),ENSG00000100889(PCK2),ENSG00000102981(PARD6A),ENSG00000103056(SMPD3),ENSG00000108984(MAP2K6),ENSG00000135744(AGT),ENSG00000157388(CACNA1D),ENSG00000204936(CD177)
MF	GO:0004896	cytokine receptor activity	22	5	27	99	3.82352e-06	0.000138658	ENSG00000026508(CD44),ENSG00000100385(IL2RB),ENSG00000113494(PRLR),ENSG00000115590(IL1R2),ENSG00000115594(IL1R1),ENSG00000115598(IL1RL2),ENSG00000115602(IL1RL1),ENSG00000115604(IL18R1),ENSG00000117525(F3),ENSG00000121797(CCRL2),ENSG00000121966(CXCR4),ENSG00000123496(IL13RA2),ENSG00000144230(GPR17),ENSG00000144730(IL17RD),ENSG00000147168(IL2RG),ENSG00000160712(IL6R),ENSG00000163701(IL17RE),ENSG000…	ENSG00000016402(IL20RA),ENSG00000056736(IL17RB),ENSG00000174564(IL20RB),ENSG00000188263(IL17REL),ENSG00000198223(CSF2RA)
BP	GO:0001501	skeletal system development	80	11	91	524	3.95211e-06	0.000142924	ENSG00000012223(LTF),ENSG00000019549(SNAI2),ENSG00000026508(CD44),ENSG00000049089(COL9A2),ENSG00000052850(ALX4),ENSG00000073282(TP63),ENSG00000077782(FGFR1),ENSG00000078401(EDN1),ENSG00000081189(MEF2C),ENSG00000081237(PTPRC),ENSG00000087494(PTHLH),ENSG00000092607(TBX15),ENSG00000100985(MMP9),ENSG00000101144(BMP7),ENSG00000102174(PHEX),ENSG00000105329(TGFB1),ENSG00000105664(COMP),ENSG00000105855(I…	ENSG00000012174(MBTPS2),ENSG00000068024(HDAC4),ENSG00000103056(SMPD3),ENSG00000107829(FBXW4),ENSG00000120451(SNX19),ENSG00000122592(HOXA7),ENSG00000137203(TFAP2A),ENSG00000162337(LRP5),ENSG00000184058(TBX1),ENSG00000197599(CCDC154),ENSG00000198353(HOXC4)
MF	GO:0045236	CXCR chemokine receptor binding	9	1	10	18	3.99383e-06	0.000143972	ENSG00000006210(CX3CL1),ENSG00000081041(CXCL2),ENSG00000160181(TFF2),ENSG00000163734(CXCL3),ENSG00000163736(PPBP),ENSG00000163739(CXCL1),ENSG00000169245(CXCL10),ENSG00000169248(CXCL11),ENSG00000169429(CXCL8)	ENSG00000134684(YARS1)
BP	GO:0014032	neural crest cell development	22	2	24	82	4.00321e-06	0.000143972	ENSG00000019549(SNAI2),ENSG00000075223(SEMA3C),ENSG00000078401(EDN1),ENSG00000090776(EFNB1),ENSG00000101144(BMP7),ENSG00000101384(JAG1),ENSG00000110880(CORO1C),ENSG00000112902(SEMA5A),ENSG00000115414(FN1),ENSG00000122691(TWIST1),ENSG00000125378(BMP4),ENSG00000125398(SOX9),ENSG00000137872(SEMA6D),ENSG00000138623(SEMA7A),ENSG00000157168(NRG1),ENSG00000164442(CITED2),ENSG00000164690(SHH),ENSG0000016…	ENSG00000082684(SEMA5B),ENSG00000184058(TBX1)
BP	GO:0023061	signal release	88	11	99	583	4.11354e-06	0.000147532	ENSG00000007516(BAIAP3),ENSG00000010310(GIPR),ENSG00000010671(BTK),ENSG00000011347(SYT7),ENSG00000048052(HDAC9),ENSG00000053438(NNAT),ENSG00000054356(PTPRN),ENSG00000069482(GAL),ENSG00000070808(CAMK2A),ENSG00000075073(TACR2),ENSG00000077782(FGFR1),ENSG00000078401(EDN1),ENSG00000081189(MEF2C),ENSG00000091428(RAPGEF4),ENSG00000099985(OSM),ENSG00000101180(HRH3),ENSG00000102003(SYP),ENSG00000102312(P…	ENSG00000008130(NADK),ENSG00000069535(MAOB),ENSG00000100889(PCK2),ENSG00000103056(SMPD3),ENSG00000108984(MAP2K6),ENSG00000120451(SNX19),ENSG00000135744(AGT),ENSG00000157388(CACNA1D),ENSG00000158528(PPP1R9A),ENSG00000162337(LRP5),ENSG00000196517(SLC6A9)
BP	GO:0010941	regulation of cell death	219	25	244	1719	4.16644e-06	0.000149019	ENSG00000002745(WNT16),ENSG00000006210(CX3CL1),ENSG00000006432(MAP3K9),ENSG00000008513(ST3GAL1),ENSG00000008735(MAPK8IP2),ENSG00000010671(BTK),ENSG00000011422(PLAUR),ENSG00000012223(LTF),ENSG00000019549(SNAI2),ENSG00000023445(BIRC3),ENSG00000026508(CD44),ENSG00000027075(PRKCH),ENSG00000028137(TNFRSF1B),ENSG00000052850(ALX4),ENSG00000056558(TRAF1),ENSG00000064300(NGFR),ENSG00000066248(NGEF),ENSG00…	ENSG00000015171(ZMYND11),ENSG00000016402(IL20RA),ENSG00000065361(ERBB3),ENSG00000068024(HDAC4),ENSG00000070669(ASNS),ENSG00000090861(AARS1),ENSG00000107099(DOCK8),ENSG00000108984(MAP2K6),ENSG00000110063(DCPS),ENSG00000110536(PTPMT1),ENSG00000115252(PDE1A),ENSG00000115365(LANCL1),ENSG00000116761(CTH),ENSG00000135744(AGT),ENSG00000137203(TFAP2A),ENSG00000150593(PDCD4),ENSG00000151012(SLC7A11),ENSG0…
BP	GO:0051247	positive regulation of protein metabolic process	210	33	243	1711	4.1936e-06	0.000149579	ENSG00000002745(WNT16),ENSG00000005001(PRSS22),ENSG00000006210(CX3CL1),ENSG00000006432(MAP3K9),ENSG00000006606(CCL26),ENSG00000008294(SPAG9),ENSG00000008735(MAPK8IP2),ENSG00000011422(PLAUR),ENSG00000012223(LTF),ENSG00000013588(GPRC5A),ENSG00000019549(SNAI2),ENSG00000023445(BIRC3),ENSG00000026025(VIM),ENSG00000026508(CD44),ENSG00000028137(TNFRSF1B),ENSG00000052795(FNIP2),ENSG00000056558(TRAF1),ENS…	ENSG00000004660(CAMKK1),ENSG00000065361(ERBB3),ENSG00000068024(HDAC4),ENSG00000088888(MAVS),ENSG00000089022(MAPKAPK5),ENSG00000099622(CIRBP),ENSG00000106804(C5),ENSG00000108984(MAP2K6),ENSG00000109072(VTN),ENSG00000115266(APC2),ENSG00000118762(PKD2),ENSG00000123838(C4BPA),ENSG00000129474(AJUBA),ENSG00000130711(PRDM12),ENSG00000135744(AGT),ENSG00000135842(NIBAN1),ENSG00000135960(EDAR),ENSG00000139…
BP	GO:0019932	second-messenger-mediated signaling	71	11	82	460	4.26099e-06	0.000151568	ENSG00000007908(SELE),ENSG00000010310(GIPR),ENSG00000010671(BTK),ENSG00000012124(CD22),ENSG00000018625(ATP1A2),ENSG00000058668(ATP2B4),ENSG00000069482(GAL),ENSG00000071282(LMCD1),ENSG00000072952(IRAG1),ENSG00000078401(EDN1),ENSG00000081237(PTPRC),ENSG00000087494(PTHLH),ENSG00000091428(RAPGEF4),ENSG00000100311(PDGFB),ENSG00000101096(NFATC2),ENSG00000103942(HOMER2),ENSG00000106546(AHR),ENSG00000108…	ENSG00000065361(ERBB3),ENSG00000068024(HDAC4),ENSG00000080293(SCTR),ENSG00000111452(ADGRD1),ENSG00000112541(PDE10A),ENSG00000118762(PKD2),ENSG00000128165(ADM2),ENSG00000135744(AGT),ENSG00000158528(PPP1R9A),ENSG00000169885(CALML6),ENSG00000176884(GRIN1)
BP	GO:0040037	negative regulation of fibroblast growth factor receptor signaling pathway	10	0	10	18	4.35088e-06	0.000154344	ENSG00000064300(NGFR),ENSG00000107485(GATA3),ENSG00000136158(SPRY2),ENSG00000137801(THBS1),ENSG00000157613(CREB3L1),ENSG00000164056(SPRY1),ENSG00000168939(SPRY3),ENSG00000171388(APLN),ENSG00000180730(SHISA2),ENSG00000187678(SPRY4)	-
BP	GO:0030217	T cell differentiation	50	3	53	260	4.57096e-06	0.00016171	ENSG00000057657(PRDM1),ENSG00000069667(RORA),ENSG00000070495(JMJD6),ENSG00000081237(PTPRC),ENSG00000089692(LAG3),ENSG00000101096(NFATC2),ENSG00000105329(TGFB1),ENSG00000106571(GLI3),ENSG00000107485(GATA3),ENSG00000112299(VNN1),ENSG00000113263(ITK),ENSG00000113916(BCL6),ENSG00000114013(CD86),ENSG00000115008(IL1A),ENSG00000115598(IL1RL2),ENSG00000115604(IL18R1),ENSG00000124813(RUNX2),ENSG0000012537…	ENSG00000109101(FOXN1),ENSG00000133710(SPINK5),ENSG00000144840(RABL3)
BP	GO:0065007	biological regulation	1130	305	1435	12434	4.67667e-06	0.000165002	ENSG00000002745(WNT16),ENSG00000002822(MAD1L1),ENSG00000004939(SLC4A1),ENSG00000005001(PRSS22),ENSG00000006210(CX3CL1),ENSG00000006432(MAP3K9),ENSG00000006459(KDM7A),ENSG00000006606(CCL26),ENSG00000006837(CDKL3),ENSG00000007516(BAIAP3),ENSG00000007908(SELE),ENSG00000008294(SPAG9),ENSG00000008513(ST3GAL1),ENSG00000008735(MAPK8IP2),ENSG00000010310(GIPR),ENSG00000010671(BTK),ENSG00000011332(DPF1),EN…	ENSG00000004660(CAMKK1),ENSG00000005156(LIG3),ENSG00000006611(USH1C),ENSG00000006757(PNPLA4),ENSG00000007255(TRAPPC6A),ENSG00000007314(SCN4A),ENSG00000008130(NADK),ENSG00000009950(MLXIPL),ENSG00000012174(MBTPS2),ENSG00000013503(POLR3B),ENSG00000015171(ZMYND11),ENSG00000016391(CHDH),ENSG00000016402(IL20RA),ENSG00000021826(CPS1),ENSG00000031698(SARS1),ENSG00000049239(H6PD),ENSG00000049246(PER3),ENS…
BP	GO:0032963	collagen metabolic process	25	3	28	105	4.91644e-06	0.000172569	ENSG00000026025(VIM),ENSG00000078098(FAP),ENSG00000090530(P3H2),ENSG00000100985(MMP9),ENSG00000102760(RGCC),ENSG00000105329(TGFB1),ENSG00000112033(PPARD),ENSG00000116285(ERRFI1),ENSG00000118523(CCN2),ENSG00000125378(BMP4),ENSG00000135047(CTSL),ENSG00000136244(IL6),ENSG00000137745(MMP13),ENSG00000142552(RCN3),ENSG00000157227(MMP14),ENSG00000157613(CREB3L1),ENSG00000160712(IL6R),ENSG00000164733(CTS…	ENSG00000103056(SMPD3),ENSG00000120053(GOT1),ENSG00000175309(PHYKPL)
BP	GO:0045936	negative regulation of phosphate metabolic process	75	23	98	578	4.91767e-06	0.000172569	ENSG00000004939(SLC4A1),ENSG00000008294(SPAG9),ENSG00000013588(GPRC5A),ENSG00000057149(SERPINB3),ENSG00000071575(TRIB2),ENSG00000079385(CEACAM1),ENSG00000081237(PTPRC),ENSG00000084734(GCKR),ENSG00000087074(PPP1R15A),ENSG00000092820(EZR),ENSG00000099860(GADD45B),ENSG00000100100(PIK3IP1),ENSG00000100234(TIMP3),ENSG00000100311(PDGFB),ENSG00000101144(BMP7),ENSG00000105656(ELL),ENSG00000105974(CAV1),E…	ENSG00000009950(MLXIPL),ENSG00000015171(ZMYND11),ENSG00000068024(HDAC4),ENSG00000102981(PARD6A),ENSG00000106692(FKTN),ENSG00000106927(AMBP),ENSG00000107295(SH3GL2),ENSG00000112425(EPM2A),ENSG00000129474(AJUBA),ENSG00000132846(ZBED3),ENSG00000135744(AGT),ENSG00000135842(NIBAN1),ENSG00000140105(WARS1),ENSG00000150593(PDCD4),ENSG00000152642(GPD1L),ENSG00000158571(PFKFB1),ENSG00000162337(LRP5),ENSG00…
BP	GO:0070167	regulation of biomineral tissue development	25	1	26	94	5.13028e-06	0.000179546	ENSG00000012223(LTF),ENSG00000081189(MEF2C),ENSG00000101144(BMP7),ENSG00000105329(TGFB1),ENSG00000105664(COMP),ENSG00000122691(TWIST1),ENSG00000125378(BMP4),ENSG00000125398(SOX9),ENSG00000125845(BMP2),ENSG00000138696(BMPR1B),ENSG00000142871(CCN1),ENSG00000143369(ECM1),ENSG00000148400(NOTCH1),ENSG00000153162(BMP6),ENSG00000162733(DDR2),ENSG00000164867(NOS3),ENSG00000166923(GREM1),ENSG00000166949(S…	ENSG00000137203(TFAP2A)
BP	GO:0010720	positive regulation of cell development	87	9	96	564	5.18898e-06	0.000181113	ENSG00000006210(CX3CL1),ENSG00000006837(CDKL3),ENSG00000008294(SPAG9),ENSG00000027075(PRKCH),ENSG00000028137(TNFRSF1B),ENSG00000044524(EPHA3),ENSG00000058404(CAMK2B),ENSG00000064300(NGFR),ENSG00000065320(NTN1),ENSG00000068971(PPP2R5B),ENSG00000075223(SEMA3C),ENSG00000077782(FGFR1),ENSG00000078401(EDN1),ENSG00000080166(DCT),ENSG00000081189(MEF2C),ENSG00000091129(NRCAM),ENSG00000101144(BMP7),ENSG00…	ENSG00000105662(CRTC1),ENSG00000106460(TMEM106B),ENSG00000124006(OBSL1),ENSG00000135744(AGT),ENSG00000140262(TCF12),ENSG00000151917(BEND6),ENSG00000158528(PPP1R9A),ENSG00000167740(CYB5D2),ENSG00000172260(NEGR1)
BP	GO:0048858	cell projection morphogenesis	98	16	114	698	5.24956e-06	0.000182738	ENSG00000006837(CDKL3),ENSG00000008294(SPAG9),ENSG00000008735(MAPK8IP2),ENSG00000023902(PLEKHO1),ENSG00000026508(CD44),ENSG00000033327(GAB2),ENSG00000044524(EPHA3),ENSG00000058085(LAMC2),ENSG00000058404(CAMK2B),ENSG00000064300(NGFR),ENSG00000065320(NTN1),ENSG00000066248(NGEF),ENSG00000070808(CAMK2A),ENSG00000070886(EPHA8),ENSG00000075223(SEMA3C),ENSG00000082397(EPB41L3),ENSG00000085552(IGSF9),ENS…	ENSG00000053108(FSTL4),ENSG00000082684(SEMA5B),ENSG00000083290(ULK2),ENSG00000106460(TMEM106B),ENSG00000107295(SH3GL2),ENSG00000124006(OBSL1),ENSG00000132640(BTBD3),ENSG00000143126(CELSR2),ENSG00000158528(PPP1R9A),ENSG00000162068(NTN3),ENSG00000171246(NPTX1),ENSG00000176884(GRIN1),ENSG00000182704(TSKU),ENSG00000183317(EPHA10),ENSG00000188517(COL25A1),ENSG00000242498(ARPIN)
BP	GO:0010563	negative regulation of phosphorus metabolic process	75	23	98	579	5.30257e-06	0.000184091	ENSG00000004939(SLC4A1),ENSG00000008294(SPAG9),ENSG00000013588(GPRC5A),ENSG00000057149(SERPINB3),ENSG00000071575(TRIB2),ENSG00000079385(CEACAM1),ENSG00000081237(PTPRC),ENSG00000084734(GCKR),ENSG00000087074(PPP1R15A),ENSG00000092820(EZR),ENSG00000099860(GADD45B),ENSG00000100100(PIK3IP1),ENSG00000100234(TIMP3),ENSG00000100311(PDGFB),ENSG00000101144(BMP7),ENSG00000105656(ELL),ENSG00000105974(CAV1),E…	ENSG00000009950(MLXIPL),ENSG00000015171(ZMYND11),ENSG00000068024(HDAC4),ENSG00000102981(PARD6A),ENSG00000106692(FKTN),ENSG00000106927(AMBP),ENSG00000107295(SH3GL2),ENSG00000112425(EPM2A),ENSG00000129474(AJUBA),ENSG00000132846(ZBED3),ENSG00000135744(AGT),ENSG00000135842(NIBAN1),ENSG00000140105(WARS1),ENSG00000150593(PDCD4),ENSG00000152642(GPD1L),ENSG00000158571(PFKFB1),ENSG00000162337(LRP5),ENSG00…
BP	GO:0030308	negative regulation of cell growth	38	4	42	190	5.44198e-06	0.000188429	ENSG00000006837(CDKL3),ENSG00000008294(SPAG9),ENSG00000057019(DCBLD2),ENSG00000065320(NTN1),ENSG00000075223(SEMA3C),ENSG00000103175(WFDC1),ENSG00000105329(TGFB1),ENSG00000109846(CRYAB),ENSG00000112033(PPARD),ENSG00000112902(SEMA5A),ENSG00000113916(BCL6),ENSG00000116741(RGS2),ENSG00000117152(RGS4),ENSG00000119866(BCL11A),ENSG00000120937(NPPB),ENSG00000122641(INHBA),ENSG00000129355(CDKN2D),ENSG0000…	ENSG00000053108(FSTL4),ENSG00000082684(SEMA5B),ENSG00000083290(ULK2),ENSG00000135744(AGT)
BP	GO:0006936	muscle contraction	57	10	67	357	5.54435e-06	0.000191464	ENSG00000018625(ATP1A2),ENSG00000026025(VIM),ENSG00000057294(PKP2),ENSG00000058668(ATP2B4),ENSG00000073756(PTGS2),ENSG00000075073(TACR2),ENSG00000078401(EDN1),ENSG00000087258(GNAO1),ENSG00000095637(SORBS1),ENSG00000101306(MYLK2),ENSG00000101335(MYL9),ENSG00000101605(MYOM1),ENSG00000105664(COMP),ENSG00000105974(CAV1),ENSG00000109255(NMU),ENSG00000109846(CRYAB),ENSG00000109991(P2RX3),ENSG0000011674…	ENSG00000007314(SCN4A),ENSG00000068024(HDAC4),ENSG00000099957(P2RX6),ENSG00000102125(TAZ),ENSG00000108984(MAP2K6),ENSG00000135744(AGT),ENSG00000152642(GPD1L),ENSG00000153956(CACNA2D1),ENSG00000157388(CACNA1D),ENSG00000215375(MYL5)
BP	GO:0033674	positive regulation of kinase activity	86	17	103	617	5.71353e-06	0.000196265	ENSG00000006432(MAP3K9),ENSG00000008294(SPAG9),ENSG00000012223(LTF),ENSG00000013588(GPRC5A),ENSG00000026508(CD44),ENSG00000027644(INSRR),ENSG00000044524(EPHA3),ENSG00000047936(ROS1),ENSG00000058668(ATP2B4),ENSG00000066056(TIE1),ENSG00000070886(EPHA8),ENSG00000077782(FGFR1),ENSG00000078401(EDN1),ENSG00000081189(MEF2C),ENSG00000081237(PTPRC),ENSG00000084734(GCKR),ENSG00000084764(MAPRE3),ENSG0000008…	ENSG00000004660(CAMKK1),ENSG00000065361(ERBB3),ENSG00000089022(MAPKAPK5),ENSG00000106804(C5),ENSG00000108984(MAP2K6),ENSG00000118762(PKD2),ENSG00000129474(AJUBA),ENSG00000135744(AGT),ENSG00000143013(LMO4),ENSG00000143543(JTB),ENSG00000158528(PPP1R9A),ENSG00000158571(PFKFB1),ENSG00000159640(ACE),ENSG00000164342(TLR3),ENSG00000165730(STOX1),ENSG00000175920(DOK7),ENSG00000183317(EPHA10)
BP	GO:0048667	cell morphogenesis involved in neuron differentiation	88	15	103	617	5.71353e-06	0.000196265	ENSG00000006837(CDKL3),ENSG00000008735(MAPK8IP2),ENSG00000033327(GAB2),ENSG00000044524(EPHA3),ENSG00000058085(LAMC2),ENSG00000058404(CAMK2B),ENSG00000064300(NGFR),ENSG00000065320(NTN1),ENSG00000066248(NGEF),ENSG00000070808(CAMK2A),ENSG00000070886(EPHA8),ENSG00000075223(SEMA3C),ENSG00000079215(SLC1A3),ENSG00000081189(MEF2C),ENSG00000085552(IGSF9),ENSG00000090776(EFNB1),ENSG00000091010(POU4F3),ENSG…	ENSG00000053108(FSTL4),ENSG00000082684(SEMA5B),ENSG00000083290(ULK2),ENSG00000106460(TMEM106B),ENSG00000124006(OBSL1),ENSG00000132640(BTBD3),ENSG00000143126(CELSR2),ENSG00000156172(C8orf37),ENSG00000158528(PPP1R9A),ENSG00000162068(NTN3),ENSG00000171246(NPTX1),ENSG00000176884(GRIN1),ENSG00000182704(TSKU),ENSG00000183317(EPHA10),ENSG00000188517(COL25A1)
BP	GO:0030098	lymphocyte differentiation	65	5	70	379	6.13279e-06	0.000210112	ENSG00000008513(ST3GAL1),ENSG00000010671(BTK),ENSG00000028277(POU2F2),ENSG00000048052(HDAC9),ENSG00000057657(PRDM1),ENSG00000067082(KLF6),ENSG00000069667(RORA),ENSG00000070495(JMJD6),ENSG00000081237(PTPRC),ENSG00000089692(LAG3),ENSG00000101096(NFATC2),ENSG00000105329(TGFB1),ENSG00000106571(GLI3),ENSG00000107485(GATA3),ENSG00000111732(AICDA),ENSG00000112299(VNN1),ENSG00000113263(ITK),ENSG000001139…	ENSG00000068024(HDAC4),ENSG00000109101(FOXN1),ENSG00000133710(SPINK5),ENSG00000144840(RABL3),ENSG00000153879(CEBPG)
BP	GO:0034330	cell junction organization	98	19	117	724	6.5841e-06	0.000224983	ENSG00000006210(CX3CL1),ENSG00000019549(SNAI2),ENSG00000027075(PRKCH),ENSG00000040731(CDH10),ENSG00000041982(TNC),ENSG00000044524(EPHA3),ENSG00000057294(PKP2),ENSG00000058085(LAMC2),ENSG00000058404(CAMK2B),ENSG00000062038(CDH3),ENSG00000065320(NTN1),ENSG00000065618(COL17A1),ENSG00000066248(NGEF),ENSG00000070759(TESK2),ENSG00000072110(ACTN1),ENSG00000081189(MEF2C),ENSG00000082397(EPB41L3),ENSG0000…	ENSG00000102981(PARD6A),ENSG00000120327(PCDHB14),ENSG00000124006(OBSL1),ENSG00000129474(AJUBA),ENSG00000135744(AGT),ENSG00000151012(SLC7A11),ENSG00000158528(PPP1R9A),ENSG00000159640(ACE),ENSG00000165124(SVEP1),ENSG00000166387(PPFIBP2),ENSG00000173156(RHOD),ENSG00000175920(DOK7),ENSG00000176884(GRIN1),ENSG00000179051(RCC2),ENSG00000181885(CLDN7),ENSG00000187372(PCDHB13),ENSG00000197479(PCDHB11),EN…
BP	GO:0050728	negative regulation of inflammatory response	31	4	35	148	6.78315e-06	0.000231178	ENSG00000006210(CX3CL1),ENSG00000028137(TNFRSF1B),ENSG00000069667(RORA),ENSG00000081237(PTPRC),ENSG00000103175(WFDC1),ENSG00000103313(MEFV),ENSG00000107485(GATA3),ENSG00000112033(PPARD),ENSG00000115590(IL1R2),ENSG00000118503(TNFAIP3),ENSG00000120156(TEK),ENSG00000123610(TNFAIP6),ENSG00000130164(LDLR),ENSG00000130203(APOE),ENSG00000132718(SYT11),ENSG00000134954(ETS1),ENSG00000135318(NT5E),ENSG0000…	ENSG00000130768(SMPDL3B),ENSG00000150593(PDCD4),ENSG00000160703(NLRX1),ENSG00000174564(IL20RB)
BP	GO:0034329	cell junction assembly	66	13	79	444	6.8216e-06	0.000231881	ENSG00000019549(SNAI2),ENSG00000027075(PRKCH),ENSG00000040731(CDH10),ENSG00000044524(EPHA3),ENSG00000057294(PKP2),ENSG00000058085(LAMC2),ENSG00000065320(NTN1),ENSG00000065618(COL17A1),ENSG00000070759(TESK2),ENSG00000072110(ACTN1),ENSG00000081189(MEF2C),ENSG00000082397(EPB41L3),ENSG00000087085(ACHE),ENSG00000091129(NRCAM),ENSG00000095637(SORBS1),ENSG00000102359(SRPX2),ENSG00000105974(CAV1),ENSG000…	ENSG00000102981(PARD6A),ENSG00000120327(PCDHB14),ENSG00000124006(OBSL1),ENSG00000129474(AJUBA),ENSG00000135744(AGT),ENSG00000158528(PPP1R9A),ENSG00000159640(ACE),ENSG00000173156(RHOD),ENSG00000176884(GRIN1),ENSG00000179051(RCC2),ENSG00000181885(CLDN7),ENSG00000187372(PCDHB13),ENSG00000197479(PCDHB11)
BP	GO:0061564	axon development	82	9	91	531	6.87562e-06	0.000233109	ENSG00000006837(CDKL3),ENSG00000033327(GAB2),ENSG00000041982(TNC),ENSG00000044524(EPHA3),ENSG00000058085(LAMC2),ENSG00000064300(NGFR),ENSG00000065320(NTN1),ENSG00000070886(EPHA8),ENSG00000075223(SEMA3C),ENSG00000085552(IGSF9),ENSG00000090776(EFNB1),ENSG00000091010(POU4F3),ENSG00000091129(NRCAM),ENSG00000092820(EZR),ENSG00000101144(BMP7),ENSG00000101680(LAMA1),ENSG00000105649(RAB3A),ENSG0000010657…	ENSG00000053108(FSTL4),ENSG00000082684(SEMA5B),ENSG00000083290(ULK2),ENSG00000162068(NTN3),ENSG00000171246(NPTX1),ENSG00000176884(GRIN1),ENSG00000182704(TSKU),ENSG00000183317(EPHA10),ENSG00000188517(COL25A1)
BP	GO:0002460	adaptive immune response based on somatic recombination of immune receptors built from immunoglobulin superfamily domains	46	7	53	264	7.26761e-06	0.000245133	ENSG00000010671(BTK),ENSG00000028137(TNFRSF1B),ENSG00000028277(POU2F2),ENSG00000069667(RORA),ENSG00000079385(CEACAM1),ENSG00000081189(MEF2C),ENSG00000081237(PTPRC),ENSG00000090339(ICAM1),ENSG00000101017(CD40),ENSG00000101384(JAG1),ENSG00000105329(TGFB1),ENSG00000107485(GATA3),ENSG00000111732(AICDA),ENSG00000113600(C9),ENSG00000113916(BCL6),ENSG00000115594(IL1R1),ENSG00000115602(IL1RL1),ENSG000001…	ENSG00000106804(C5),ENSG00000123838(C4BPA),ENSG00000139178(C1RL),ENSG00000169621(APLF),ENSG00000174564(IL20RB),ENSG00000214279(SCART1),ENSG00000244731(C4A)
CC	GO:0043292	contractile fiber	40	9	49	242	7.26795e-06	0.000245133	ENSG00000004939(SLC4A1),ENSG00000058668(ATP2B4),ENSG00000072110(ACTN1),ENSG00000101306(MYLK2),ENSG00000101335(MYL9),ENSG00000101605(MYOM1),ENSG00000109846(CRYAB),ENSG00000110880(CORO1C),ENSG00000115641(FHL2),ENSG00000120913(PDLIM2),ENSG00000124145(SDC4),ENSG00000128591(FLNC),ENSG00000131203(IDO1),ENSG00000133454(MYO18B),ENSG00000134775(FHOD3),ENSG00000136842(TMOD1),ENSG00000138100(TRIM54),ENSG000…	ENSG00000054654(SYNE2),ENSG00000068024(HDAC4),ENSG00000124006(OBSL1),ENSG00000154556(SORBS2),ENSG00000157150(TIMP4),ENSG00000157388(CACNA1D),ENSG00000162520(SYNC),ENSG00000198838(RYR3),ENSG00000215375(MYL5)
BP	GO:0048839	inner ear development	37	7	44	205	7.36864e-06	0.000247887	ENSG00000065320(NTN1),ENSG00000077782(FGFR1),ENSG00000081923(ATP8B1),ENSG00000091010(POU4F3),ENSG00000091536(MYO15A),ENSG00000099954(CECR2),ENSG00000101384(JAG1),ENSG00000104327(CALB1),ENSG00000105329(TGFB1),ENSG00000106571(GLI3),ENSG00000107187(LHX3),ENSG00000107485(GATA3),ENSG00000107736(CDH23),ENSG00000111052(LIN7A),ENSG00000113140(SPARC),ENSG00000116039(ATP6V1B1),ENSG00000116990(MYCL),ENSG000…	ENSG00000006611(USH1C),ENSG00000137203(TFAP2A),ENSG00000164930(FZD6),ENSG00000165730(STOX1),ENSG00000184058(TBX1),ENSG00000204311(PJVK),ENSG00000245848(CEBPA)
BP	GO:1901564	organonitrogen compound metabolic process	640	195	835	6866	7.41702e-06	0.000248872	ENSG00000002587(HS3ST1),ENSG00000002745(WNT16),ENSG00000004939(SLC4A1),ENSG00000005001(PRSS22),ENSG00000006118(TMEM132A),ENSG00000006210(CX3CL1),ENSG00000006432(MAP3K9),ENSG00000006459(KDM7A),ENSG00000006606(CCL26),ENSG00000006837(CDKL3),ENSG00000007350(TKTL1),ENSG00000008118(CAMK1G),ENSG00000008294(SPAG9),ENSG00000008513(ST3GAL1),ENSG00000008735(MAPK8IP2),ENSG00000010671(BTK),ENSG00000011422(PLA…	ENSG00000004660(CAMKK1),ENSG00000006534(ALDH3B1),ENSG00000008130(NADK),ENSG00000009950(MLXIPL),ENSG00000012174(MBTPS2),ENSG00000015171(ZMYND11),ENSG00000016391(CHDH),ENSG00000021826(CPS1),ENSG00000031698(SARS1),ENSG00000049449(RCN1),ENSG00000065361(ERBB3),ENSG00000065621(GSTO2),ENSG00000065911(MTHFD2),ENSG00000068024(HDAC4),ENSG00000069535(MAOB),ENSG00000070669(ASNS),ENSG00000070731(ST6GALNAC2),E…
BP	GO:0051091	positive regulation of DNA-binding transcription factor activity	45	9	54	271	7.51602e-06	0.000251308	ENSG00000006210(CX3CL1),ENSG00000010671(BTK),ENSG00000012223(LTF),ENSG00000027075(PRKCH),ENSG00000056558(TRAF1),ENSG00000068971(PPP2R5B),ENSG00000070808(CAMK2A),ENSG00000078401(EDN1),ENSG00000090339(ICAM1),ENSG00000091831(ESR1),ENSG00000101017(CD40),ENSG00000102760(RGCC),ENSG00000105329(TGFB1),ENSG00000105974(CAV1),ENSG00000108342(CSF3),ENSG00000115604(IL18R1),ENSG00000125538(IL1B),ENSG0000013108…	ENSG00000012174(MBTPS2),ENSG00000068024(HDAC4),ENSG00000088888(MAVS),ENSG00000105662(CRTC1),ENSG00000116761(CTH),ENSG00000135744(AGT),ENSG00000153879(CEBPG),ENSG00000162337(LRP5),ENSG00000164342(TLR3)
BP	GO:0006915	apoptotic process	240	32	272	1963	7.52823e-06	0.000251308	ENSG00000006210(CX3CL1),ENSG00000006432(MAP3K9),ENSG00000008513(ST3GAL1),ENSG00000008735(MAPK8IP2),ENSG00000010671(BTK),ENSG00000011332(DPF1),ENSG00000011422(PLAUR),ENSG00000012223(LTF),ENSG00000019549(SNAI2),ENSG00000023445(BIRC3),ENSG00000026508(CD44),ENSG00000027075(PRKCH),ENSG00000028137(TNFRSF1B),ENSG00000049249(TNFRSF9),ENSG00000052795(FNIP2),ENSG00000052850(ALX4),ENSG00000054967(RELT),ENSG…	ENSG00000015171(ZMYND11),ENSG00000016402(IL20RA),ENSG00000065361(ERBB3),ENSG00000068024(HDAC4),ENSG00000070669(ASNS),ENSG00000090861(AARS1),ENSG00000107099(DOCK8),ENSG00000108984(MAP2K6),ENSG00000110536(PTPMT1),ENSG00000115252(PDE1A),ENSG00000115365(LANCL1),ENSG00000116761(CTH),ENSG00000120057(SFRP5),ENSG00000128965(CHAC1),ENSG00000134684(YARS1),ENSG00000135002(RFK),ENSG00000135744(AGT),ENSG00000…
BP	GO:0022604	regulation of cell morphogenesis	77	10	87	503	7.54934e-06	0.000251368	ENSG00000006837(CDKL3),ENSG00000008294(SPAG9),ENSG00000023902(PLEKHO1),ENSG00000026508(CD44),ENSG00000058404(CAMK2B),ENSG00000064300(NGFR),ENSG00000065320(NTN1),ENSG00000066248(NGEF),ENSG00000075223(SEMA3C),ENSG00000082397(EPB41L3),ENSG00000090339(ICAM1),ENSG00000091129(NRCAM),ENSG00000092820(EZR),ENSG00000100345(MYH9),ENSG00000101336(HCK),ENSG00000102879(CORO1A),ENSG00000108691(CCL2),ENSG0000010…	ENSG00000053108(FSTL4),ENSG00000082684(SEMA5B),ENSG00000083290(ULK2),ENSG00000124006(OBSL1),ENSG00000128283(CDC42EP1),ENSG00000158528(PPP1R9A),ENSG00000173156(RHOD),ENSG00000176884(GRIN1),ENSG00000179051(RCC2),ENSG00000242498(ARPIN)
BP	GO:0002250	adaptive immune response	66	10	76	424	7.72874e-06	0.000256685	ENSG00000010671(BTK),ENSG00000013725(CD6),ENSG00000028137(TNFRSF1B),ENSG00000028277(POU2F2),ENSG00000057657(PRDM1),ENSG00000069667(RORA),ENSG00000074966(TXK),ENSG00000076641(PAG1),ENSG00000079385(CEACAM1),ENSG00000081189(MEF2C),ENSG00000081237(PTPRC),ENSG00000089692(LAG3),ENSG00000090339(ICAM1),ENSG00000101017(CD40),ENSG00000101384(JAG1),ENSG00000105329(TGFB1),ENSG00000107485(GATA3),ENSG000001117…	ENSG00000106804(C5),ENSG00000110057(UNC93B1),ENSG00000112561(TFEB),ENSG00000123838(C4BPA),ENSG00000139178(C1RL),ENSG00000169621(APLF),ENSG00000174564(IL20RB),ENSG00000214279(SCART1),ENSG00000242574(HLA-DMB),ENSG00000244731(C4A)
BP	GO:0110149	regulation of biomineralization	25	1	26	96	7.80552e-06	0.000258575	ENSG00000012223(LTF),ENSG00000081189(MEF2C),ENSG00000101144(BMP7),ENSG00000105329(TGFB1),ENSG00000105664(COMP),ENSG00000122691(TWIST1),ENSG00000125378(BMP4),ENSG00000125398(SOX9),ENSG00000125845(BMP2),ENSG00000138696(BMPR1B),ENSG00000142871(CCN1),ENSG00000143369(ECM1),ENSG00000148400(NOTCH1),ENSG00000153162(BMP6),ENSG00000162733(DDR2),ENSG00000164867(NOS3),ENSG00000166923(GREM1),ENSG00000166949(S…	ENSG00000137203(TFAP2A)
BP	GO:0007409	axonogenesis	76	9	85	489	7.88015e-06	0.000260385	ENSG00000006837(CDKL3),ENSG00000033327(GAB2),ENSG00000044524(EPHA3),ENSG00000058085(LAMC2),ENSG00000064300(NGFR),ENSG00000065320(NTN1),ENSG00000070886(EPHA8),ENSG00000075223(SEMA3C),ENSG00000085552(IGSF9),ENSG00000090776(EFNB1),ENSG00000091010(POU4F3),ENSG00000091129(NRCAM),ENSG00000092820(EZR),ENSG00000101144(BMP7),ENSG00000101680(LAMA1),ENSG00000105649(RAB3A),ENSG00000106571(GLI3),ENSG000001071…	ENSG00000053108(FSTL4),ENSG00000082684(SEMA5B),ENSG00000083290(ULK2),ENSG00000162068(NTN3),ENSG00000171246(NPTX1),ENSG00000176884(GRIN1),ENSG00000182704(TSKU),ENSG00000183317(EPHA10),ENSG00000188517(COL25A1)
BP	GO:1903532	positive regulation of secretion by cell	54	8	62	326	7.94129e-06	0.000261422	ENSG00000007516(BAIAP3),ENSG00000010310(GIPR),ENSG00000011347(SYT7),ENSG00000033327(GAB2),ENSG00000053438(NNAT),ENSG00000069482(GAL),ENSG00000075073(TACR2),ENSG00000077782(FGFR1),ENSG00000078401(EDN1),ENSG00000087085(ACHE),ENSG00000092820(EZR),ENSG00000101605(MYOM1),ENSG00000102760(RGCC),ENSG00000105383(CD33),ENSG00000105649(RAB3A),ENSG00000106089(STX1A),ENSG00000109255(NMU),ENSG00000110218(PANX1…	ENSG00000008130(NADK),ENSG00000100889(PCK2),ENSG00000102981(PARD6A),ENSG00000103056(SMPD3),ENSG00000108984(MAP2K6),ENSG00000135744(AGT),ENSG00000157388(CACNA1D),ENSG00000204936(CD177)
BP	GO:0051384	response to glucocorticoid	26	9	35	149	7.95169e-06	0.000261422	ENSG00000073756(PTGS2),ENSG00000078401(EDN1),ENSG00000090339(ICAM1),ENSG00000105329(TGFB1),ENSG00000109321(AREG),ENSG00000113140(SPARC),ENSG00000114200(BCHE),ENSG00000116285(ERRFI1),ENSG00000125740(FOSB),ENSG00000135046(ANXA1),ENSG00000136244(IL6),ENSG00000136689(IL1RN),ENSG00000139287(TPH2),ENSG00000145147(SLIT2),ENSG00000148926(ADM),ENSG00000153162(BMP6),ENSG00000156804(FBXO32),ENSG00000158022(…	ENSG00000021826(CPS1),ENSG00000069535(MAOB),ENSG00000100889(PCK2),ENSG00000108602(ALDH3A1),ENSG00000120053(GOT1),ENSG00000130707(ASS1),ENSG00000158571(PFKFB1),ENSG00000167972(ABCA3),ENSG00000168209(DDIT4)
BP	GO:0090287	regulation of cellular response to growth factor stimulus	50	7	57	292	8.14079e-06	0.000266965	ENSG00000011465(DCN),ENSG00000050165(DKK3),ENSG00000058668(ATP2B4),ENSG00000064300(NGFR),ENSG00000068971(PPP2R5B),ENSG00000077782(FGFR1),ENSG00000105974(CAV1),ENSG00000107485(GATA3),ENSG00000107984(DKK1),ENSG00000113083(LOX),ENSG00000113578(FGF1),ENSG00000124813(RUNX2),ENSG00000125378(BMP4),ENSG00000125538(IL1B),ENSG00000134363(FST),ENSG00000136158(SPRY2),ENSG00000136352(NKX2-1),ENSG00000137801(T…	ENSG00000109072(VTN),ENSG00000120053(GOT1),ENSG00000120057(SFRP5),ENSG00000135744(AGT),ENSG00000140479(PCSK6),ENSG00000166033(HTRA1),ENSG00000184489(PTP4A3)
BP	GO:0031960	response to corticosteroid	28	10	38	168	8.53842e-06	0.000279301	ENSG00000073756(PTGS2),ENSG00000078401(EDN1),ENSG00000090339(ICAM1),ENSG00000105329(TGFB1),ENSG00000109321(AREG),ENSG00000113140(SPARC),ENSG00000114200(BCHE),ENSG00000116285(ERRFI1),ENSG00000118523(CCN2),ENSG00000125740(FOSB),ENSG00000135046(ANXA1),ENSG00000136244(IL6),ENSG00000136689(IL1RN),ENSG00000139287(TPH2),ENSG00000145147(SLIT2),ENSG00000148400(NOTCH1),ENSG00000148926(ADM),ENSG00000153162(…	ENSG00000021826(CPS1),ENSG00000069535(MAOB),ENSG00000100889(PCK2),ENSG00000108602(ALDH3A1),ENSG00000120053(GOT1),ENSG00000130707(ASS1),ENSG00000158571(PFKFB1),ENSG00000167972(ABCA3),ENSG00000168209(DDIT4),ENSG00000196139(AKR1C3)
BP	GO:0051146	striated muscle cell differentiation	50	5	55	279	8.64446e-06	0.000282061	ENSG00000008294(SPAG9),ENSG00000023902(PLEKHO1),ENSG00000048052(HDAC9),ENSG00000078401(EDN1),ENSG00000081189(MEF2C),ENSG00000086991(NOX4),ENSG00000100345(MYH9),ENSG00000101096(NFATC2),ENSG00000105664(COMP),ENSG00000107984(DKK1),ENSG00000110047(EHD1),ENSG00000112276(BVES),ENSG00000113083(LOX),ENSG00000115641(FHL2),ENSG00000116741(RGS2),ENSG00000117152(RGS4),ENSG00000123095(BHLHE41),ENSG00000125266…	ENSG00000068024(HDAC4),ENSG00000124006(OBSL1),ENSG00000135744(AGT),ENSG00000154556(SORBS2),ENSG00000184058(TBX1)
BP	GO:0071260	cellular response to mechanical stimulus	18	5	23	80	8.78741e-06	0.000286008	ENSG00000018625(ATP1A2),ENSG00000073756(PTGS2),ENSG00000101017(CD40),ENSG00000105329(TGFB1),ENSG00000116717(GADD45A),ENSG00000123700(KCNJ2),ENSG00000125398(SOX9),ENSG00000125538(IL1B),ENSG00000125735(TNFSF14),ENSG00000136238(RAC1),ENSG00000137757(CASP5),ENSG00000142867(BCL10),ENSG00000148677(ANKRD1),ENSG00000151929(BAG3),ENSG00000153162(BMP6),ENSG00000171522(PTGER4),ENSG00000176171(BNIP3),ENSG000…	ENSG00000068024(HDAC4),ENSG00000120053(GOT1),ENSG00000135744(AGT),ENSG00000154864(PIEZO2),ENSG00000164342(TLR3)
BP	GO:0048661	positive regulation of smooth muscle cell proliferation	22	3	25	91	8.82538e-06	0.000286528	ENSG00000006210(CX3CL1),ENSG00000073756(PTGS2),ENSG00000078401(EDN1),ENSG00000100292(HMOX1),ENSG00000100311(PDGFB),ENSG00000100985(MMP9),ENSG00000105835(NAMPT),ENSG00000113070(HBEGF),ENSG00000124882(EREG),ENSG00000125378(BMP4),ENSG00000136244(IL6),ENSG00000137801(THBS1),ENSG00000154734(ADAMTS1),ENSG00000160712(IL6R),ENSG00000164120(HPGD),ENSG00000167711(SERPINF2),ENSG00000169403(PTAFR),ENSG000001…	ENSG00000068024(HDAC4),ENSG00000103056(SMPD3),ENSG00000135744(AGT)
BP	GO:2000352	negative regulation of endothelial cell apoptotic process	13	0	13	31	8.92817e-06	0.000289144	ENSG00000090339(ICAM1),ENSG00000107485(GATA3),ENSG00000112902(SEMA5A),ENSG00000118503(TNFAIP3),ENSG00000120156(TEK),ENSG00000166484(MAPK7),ENSG00000167772(ANGPTL4),ENSG00000168884(TNIP2),ENSG00000171557(FGG),ENSG00000171560(FGA),ENSG00000171564(FGB),ENSG00000173376(NDNF),ENSG00000179776(CDH5)	-
BP	GO:0051251	positive regulation of lymphocyte activation	55	2	57	293	9.05711e-06	0.00029173	ENSG00000010671(BTK),ENSG00000013725(CD6),ENSG00000081189(MEF2C),ENSG00000081237(PTPRC),ENSG00000090776(EFNB1),ENSG00000101017(CD40),ENSG00000101096(NFATC2),ENSG00000102879(CORO1A),ENSG00000105329(TGFB1),ENSG00000105974(CAV1),ENSG00000106571(GLI3),ENSG00000107485(GATA3),ENSG00000108691(CCL2),ENSG00000108947(EFNB3),ENSG00000112299(VNN1),ENSG00000113916(BCL6),ENSG00000114013(CD86),ENSG00000115008(I…	ENSG00000107099(DOCK8),ENSG00000242574(HLA-DMB)
MF	GO:0098772	molecular function regulator	229	31	260	1885	9.06104e-06	0.00029173	ENSG00000002745(WNT16),ENSG00000005001(PRSS22),ENSG00000006210(CX3CL1),ENSG00000006606(CCL26),ENSG00000012223(LTF),ENSG00000013588(GPRC5A),ENSG00000023445(BIRC3),ENSG00000031081(ARHGAP31),ENSG00000042832(TG),ENSG00000050165(DKK3),ENSG00000052344(PRSS8),ENSG00000052795(FNIP2),ENSG00000057149(SERPINB3),ENSG00000057294(PKP2),ENSG00000058668(ATP2B4),ENSG00000059915(PSD),ENSG00000066248(NGEF),ENSG0000…	ENSG00000065361(ERBB3),ENSG00000076344(RGS11),ENSG00000082684(SEMA5B),ENSG00000088756(ARHGAP28),ENSG00000106804(C5),ENSG00000106927(AMBP),ENSG00000107099(DOCK8),ENSG00000110245(APOC3),ENSG00000128165(ADM2),ENSG00000128731(HERC2),ENSG00000131584(ACAP3),ENSG00000133706(LARS1),ENSG00000133710(SPINK5),ENSG00000135744(AGT),ENSG00000136161(RCBTB2),ENSG00000139269(INHBE),ENSG00000140105(WARS1),ENSG00000…
BP	GO:0071347	cellular response to interleukin-1	40	0	40	181	9.07525e-06	0.00029173	ENSG00000006210(CX3CL1),ENSG00000006606(CCL26),ENSG00000069667(RORA),ENSG00000078401(EDN1),ENSG00000090339(ICAM1),ENSG00000101017(CD40),ENSG00000102962(CCL22),ENSG00000102970(CCL17),ENSG00000108691(CCL2),ENSG00000115008(IL1A),ENSG00000115009(CCL20),ENSG00000115590(IL1R2),ENSG00000115594(IL1R1),ENSG00000115598(IL1RL2),ENSG00000117009(KMO),ENSG00000125398(SOX9),ENSG00000125538(IL1B),ENSG00000127528…	-
BP	GO:0032609	interferon-gamma production	26	4	30	120	9.41448e-06	0.000301889	ENSG00000074966(TXK),ENSG00000107485(GATA3),ENSG00000113263(ITK),ENSG00000115594(IL1R1),ENSG00000115602(IL1RL1),ENSG00000115604(IL18R1),ENSG00000120217(CD274),ENSG00000122641(INHBA),ENSG00000125538(IL1B),ENSG00000126895(AVPR2),ENSG00000134242(PTPN22),ENSG00000135077(HAVCR2),ENSG00000136695(IL36RN),ENSG00000137033(IL33),ENSG00000143184(XCL1),ENSG00000162511(LAPTM5),ENSG00000163508(EOMES),ENSG00000…	ENSG00000103257(SLC7A5),ENSG00000153879(CEBPG),ENSG00000164342(TLR3),ENSG00000174564(IL20RB)
BP	GO:0030500	regulation of bone mineralization	21	1	22	75	9.60157e-06	0.000307132	ENSG00000012223(LTF),ENSG00000081189(MEF2C),ENSG00000101144(BMP7),ENSG00000105664(COMP),ENSG00000122691(TWIST1),ENSG00000125378(BMP4),ENSG00000125398(SOX9),ENSG00000125845(BMP2),ENSG00000138696(BMPR1B),ENSG00000142871(CCN1),ENSG00000143369(ECM1),ENSG00000153162(BMP6),ENSG00000162733(DDR2),ENSG00000166923(GREM1),ENSG00000166949(SMAD3),ENSG00000169252(ADRB2),ENSG00000170989(S1PR1),ENSG00000173868(P…	ENSG00000137203(TFAP2A)
CC	GO:0030016	myofibril	39	8	47	231	9.68395e-06	0.000309008	ENSG00000004939(SLC4A1),ENSG00000058668(ATP2B4),ENSG00000072110(ACTN1),ENSG00000101306(MYLK2),ENSG00000101335(MYL9),ENSG00000101605(MYOM1),ENSG00000109846(CRYAB),ENSG00000110880(CORO1C),ENSG00000115641(FHL2),ENSG00000120913(PDLIM2),ENSG00000124145(SDC4),ENSG00000128591(FLNC),ENSG00000133454(MYO18B),ENSG00000134775(FHOD3),ENSG00000136842(TMOD1),ENSG00000138100(TRIM54),ENSG00000138347(MYPN),ENSG000…	ENSG00000054654(SYNE2),ENSG00000068024(HDAC4),ENSG00000124006(OBSL1),ENSG00000154556(SORBS2),ENSG00000157150(TIMP4),ENSG00000157388(CACNA1D),ENSG00000162520(SYNC),ENSG00000198838(RYR3)
MF	GO:0004908	interleukin-1 receptor activity	6	0	6	7	9.88315e-06	0.000314594	ENSG00000115590(IL1R2),ENSG00000115594(IL1R1),ENSG00000115598(IL1RL2),ENSG00000115602(IL1RL1),ENSG00000115604(IL18R1),ENSG00000196083(IL1RAP)	-
BP	GO:0071363	cellular response to growth factor stimulus	98	15	113	700	9.94436e-06	0.00031577	ENSG00000011465(DCN),ENSG00000019549(SNAI2),ENSG00000026508(CD44),ENSG00000028137(TNFRSF1B),ENSG00000050165(DKK3),ENSG00000058668(ATP2B4),ENSG00000064300(NGFR),ENSG00000068971(PPP2R5B),ENSG00000077782(FGFR1),ENSG00000078401(EDN1),ENSG00000081189(MEF2C),ENSG00000086991(NOX4),ENSG00000100311(PDGFB),ENSG00000101144(BMP7),ENSG00000102879(CORO1A),ENSG00000103966(EHD4),ENSG00000105329(TGFB1),ENSG000001…	ENSG00000021826(CPS1),ENSG00000102981(PARD6A),ENSG00000103056(SMPD3),ENSG00000107295(SH3GL2),ENSG00000109072(VTN),ENSG00000120053(GOT1),ENSG00000120057(SFRP5),ENSG00000135744(AGT),ENSG00000140479(PCSK6),ENSG00000150593(PDCD4),ENSG00000166033(HTRA1),ENSG00000166986(MARS1),ENSG00000168209(DDIT4),ENSG00000184058(TBX1),ENSG00000184489(PTP4A3)
BP	GO:0003197	endocardial cushion development	15	1	16	45	1.06924e-05	0.000338696	ENSG00000019549(SNAI2),ENSG00000101144(BMP7),ENSG00000101384(JAG1),ENSG00000121068(TBX2),ENSG00000122691(TWIST1),ENSG00000124216(SNAI1),ENSG00000125378(BMP4),ENSG00000125398(SOX9),ENSG00000125845(BMP2),ENSG00000148400(NOTCH1),ENSG00000163132(MSX1),ENSG00000163909(HEYL),ENSG00000164442(CITED2),ENSG00000164867(NOS3),ENSG00000166341(DCHS1)	ENSG00000065361(ERBB3)
BP	GO:0009914	hormone transport	55	8	63	336	1.07718e-05	0.000340384	ENSG00000007516(BAIAP3),ENSG00000010310(GIPR),ENSG00000010671(BTK),ENSG00000011347(SYT7),ENSG00000053438(NNAT),ENSG00000054356(PTPRN),ENSG00000069482(GAL),ENSG00000075073(TACR2),ENSG00000077782(FGFR1),ENSG00000078401(EDN1),ENSG00000091428(RAPGEF4),ENSG00000092068(SLC7A8),ENSG00000099985(OSM),ENSG00000103316(CRYM),ENSG00000106089(STX1A),ENSG00000107485(GATA3),ENSG00000109255(NMU),ENSG00000112033(P…	ENSG00000008130(NADK),ENSG00000100889(PCK2),ENSG00000103056(SMPD3),ENSG00000103257(SLC7A5),ENSG00000120451(SNX19),ENSG00000135744(AGT),ENSG00000157388(CACNA1D),ENSG00000162337(LRP5)
BP	GO:0032956	regulation of actin cytoskeleton organization	59	8	67	364	1.08146e-05	0.000340907	ENSG00000006210(CX3CL1),ENSG00000006606(CCL26),ENSG00000034510(TMSB10),ENSG00000044524(EPHA3),ENSG00000050405(LIMA1),ENSG00000078401(EDN1),ENSG00000081189(MEF2C),ENSG00000086991(NOX4),ENSG00000090339(ICAM1),ENSG00000101336(HCK),ENSG00000102760(RGCC),ENSG00000102879(CORO1A),ENSG00000105329(TGFB1),ENSG00000108342(CSF3),ENSG00000111348(ARHGDIB),ENSG00000112902(SEMA5A),ENSG00000115963(RND3),ENSG00000…	ENSG00000088756(ARHGAP28),ENSG00000106526(ACTR3C),ENSG00000128283(CDC42EP1),ENSG00000133627(ACTR3B),ENSG00000158528(PPP1R9A),ENSG00000173156(RHOD),ENSG00000204991(SPIRE2),ENSG00000242498(ARPIN)
BP	GO:0014033	neural crest cell differentiation	23	2	25	92	1.08802e-05	0.000342147	ENSG00000019549(SNAI2),ENSG00000075223(SEMA3C),ENSG00000078401(EDN1),ENSG00000081189(MEF2C),ENSG00000090776(EFNB1),ENSG00000101144(BMP7),ENSG00000101384(JAG1),ENSG00000110880(CORO1C),ENSG00000112902(SEMA5A),ENSG00000115414(FN1),ENSG00000122691(TWIST1),ENSG00000125378(BMP4),ENSG00000125398(SOX9),ENSG00000137872(SEMA6D),ENSG00000138623(SEMA7A),ENSG00000157168(NRG1),ENSG00000164442(CITED2),ENSG00000…	ENSG00000082684(SEMA5B),ENSG00000184058(TBX1)
BP	GO:0014910	regulation of smooth muscle cell migration	16	4	20	65	1.09784e-05	0.000344405	ENSG00000081189(MEF2C),ENSG00000086991(NOX4),ENSG00000100311(PDGFB),ENSG00000112033(PPARD),ENSG00000122861(PLAU),ENSG00000128512(DOCK4),ENSG00000137872(SEMA6D),ENSG00000145147(SLIT2),ENSG00000146674(IGFBP3),ENSG00000154734(ADAMTS1),ENSG00000170961(HAS2),ENSG00000170962(PDGFD),ENSG00000173334(TRIB1),ENSG00000185532(PRKG1),ENSG00000198121(LPAR1),ENSG00000271503(CCL5)	ENSG00000068024(HDAC4),ENSG00000109072(VTN),ENSG00000135744(AGT),ENSG00000159640(ACE)
BP	GO:0120039	plasma membrane bounded cell projection morphogenesis	96	16	112	694	1.10228e-05	0.000344764	ENSG00000006837(CDKL3),ENSG00000008294(SPAG9),ENSG00000008735(MAPK8IP2),ENSG00000023902(PLEKHO1),ENSG00000026508(CD44),ENSG00000033327(GAB2),ENSG00000044524(EPHA3),ENSG00000058085(LAMC2),ENSG00000058404(CAMK2B),ENSG00000064300(NGFR),ENSG00000065320(NTN1),ENSG00000066248(NGEF),ENSG00000070808(CAMK2A),ENSG00000070886(EPHA8),ENSG00000075223(SEMA3C),ENSG00000082397(EPB41L3),ENSG00000085552(IGSF9),ENS…	ENSG00000053108(FSTL4),ENSG00000082684(SEMA5B),ENSG00000083290(ULK2),ENSG00000106460(TMEM106B),ENSG00000107295(SH3GL2),ENSG00000124006(OBSL1),ENSG00000132640(BTBD3),ENSG00000143126(CELSR2),ENSG00000158528(PPP1R9A),ENSG00000162068(NTN3),ENSG00000171246(NPTX1),ENSG00000176884(GRIN1),ENSG00000182704(TSKU),ENSG00000183317(EPHA10),ENSG00000188517(COL25A1),ENSG00000242498(ARPIN)
BP	GO:0035296	regulation of tube diameter	31	3	34	145	1.10929e-05	0.000344764	ENSG00000018625(ATP1A2),ENSG00000073756(PTGS2),ENSG00000078401(EDN1),ENSG00000090339(ICAM1),ENSG00000100292(HMOX1),ENSG00000105664(COMP),ENSG00000105974(CAV1),ENSG00000112033(PPARD),ENSG00000112096(SOD2),ENSG00000116741(RGS2),ENSG00000120937(NPPB),ENSG00000123454(DBH),ENSG00000126895(AVPR2),ENSG00000128512(DOCK4),ENSG00000130203(APOE),ENSG00000144891(AGTR1),ENSG00000148926(ADM),ENSG00000164867(NO…	ENSG00000021826(CPS1),ENSG00000135744(AGT),ENSG00000159640(ACE)
BP	GO:0097746	regulation of blood vessel diameter	31	3	34	145	1.10929e-05	0.000344764	ENSG00000018625(ATP1A2),ENSG00000073756(PTGS2),ENSG00000078401(EDN1),ENSG00000090339(ICAM1),ENSG00000100292(HMOX1),ENSG00000105664(COMP),ENSG00000105974(CAV1),ENSG00000112033(PPARD),ENSG00000112096(SOD2),ENSG00000116741(RGS2),ENSG00000120937(NPPB),ENSG00000123454(DBH),ENSG00000126895(AVPR2),ENSG00000128512(DOCK4),ENSG00000130203(APOE),ENSG00000144891(AGTR1),ENSG00000148926(ADM),ENSG00000164867(NO…	ENSG00000021826(CPS1),ENSG00000135744(AGT),ENSG00000159640(ACE)
BP	GO:0051962	positive regulation of nervous system development	83	10	93	552	1.10958e-05	0.000344764	ENSG00000006210(CX3CL1),ENSG00000006837(CDKL3),ENSG00000008294(SPAG9),ENSG00000027075(PRKCH),ENSG00000028137(TNFRSF1B),ENSG00000044524(EPHA3),ENSG00000058404(CAMK2B),ENSG00000064300(NGFR),ENSG00000065320(NTN1),ENSG00000068971(PPP2R5B),ENSG00000077782(FGFR1),ENSG00000080166(DCT),ENSG00000081189(MEF2C),ENSG00000091129(NRCAM),ENSG00000101144(BMP7),ENSG00000102359(SRPX2),ENSG00000105329(TGFB1),ENSG00…	ENSG00000105662(CRTC1),ENSG00000106460(TMEM106B),ENSG00000111087(GLI1),ENSG00000124006(OBSL1),ENSG00000135744(AGT),ENSG00000140262(TCF12),ENSG00000151917(BEND6),ENSG00000158528(PPP1R9A),ENSG00000167740(CYB5D2),ENSG00000172260(NEGR1)
BP	GO:0002830	positive regulation of type 2 immune response	9	0	9	16	1.17292e-05	0.000363576	ENSG00000107485(GATA3),ENSG00000114013(CD86),ENSG00000131203(IDO1),ENSG00000134321(RSAD2),ENSG00000136244(IL6),ENSG00000137033(IL33),ENSG00000143184(XCL1),ENSG00000162711(NLRP3),ENSG00000167207(NOD2)	-
BP	GO:0002684	positive regulation of immune system process	136	15	151	996	1.19145e-05	0.000368443	ENSG00000006210(CX3CL1),ENSG00000007908(SELE),ENSG00000010671(BTK),ENSG00000012124(CD22),ENSG00000013725(CD6),ENSG00000027075(PRKCH),ENSG00000033327(GAB2),ENSG00000074966(TXK),ENSG00000076641(PAG1),ENSG00000078401(EDN1),ENSG00000079385(CEACAM1),ENSG00000081189(MEF2C),ENSG00000081237(PTPRC),ENSG00000082074(FYB1),ENSG00000085063(CD59),ENSG00000089692(LAG3),ENSG00000090339(ICAM1),ENSG00000090776(EFN…	ENSG00000013503(POLR3B),ENSG00000088888(MAVS),ENSG00000103257(SLC7A5),ENSG00000106804(C5),ENSG00000107099(DOCK8),ENSG00000109072(VTN),ENSG00000110080(ST3GAL4),ENSG00000117983(MUC5B),ENSG00000123838(C4BPA),ENSG00000139178(C1RL),ENSG00000164010(ERMAP),ENSG00000204936(CD177),ENSG00000242574(HLA-DMB),ENSG00000244731(C4A),ENSG00000245848(CEBPA)
BP	GO:0010634	positive regulation of epithelial cell migration	32	3	35	152	1.26565e-05	0.000390462	ENSG00000048052(HDAC9),ENSG00000073756(PTGS2),ENSG00000077782(FGFR1),ENSG00000078401(EDN1),ENSG00000100292(HMOX1),ENSG00000100311(PDGFB),ENSG00000100985(MMP9),ENSG00000101017(CD40),ENSG00000102359(SRPX2),ENSG00000107485(GATA3),ENSG00000112902(SEMA5A),ENSG00000113070(HBEGF),ENSG00000113140(SPARC),ENSG00000113578(FGF1),ENSG00000117020(AKT3),ENSG00000120156(TEK),ENSG00000125378(BMP4),ENSG00000125398…	ENSG00000135744(AGT),ENSG00000168874(ATOH8),ENSG00000174951(FUT1)
BP	GO:0032989	cellular component morphogenesis	111	16	127	811	1.2923e-05	0.000397347	ENSG00000006837(CDKL3),ENSG00000008294(SPAG9),ENSG00000008735(MAPK8IP2),ENSG00000023902(PLEKHO1),ENSG00000026508(CD44),ENSG00000033327(GAB2),ENSG00000044524(EPHA3),ENSG00000058085(LAMC2),ENSG00000058404(CAMK2B),ENSG00000064300(NGFR),ENSG00000065320(NTN1),ENSG00000066248(NGEF),ENSG00000070808(CAMK2A),ENSG00000070886(EPHA8),ENSG00000075223(SEMA3C),ENSG00000078401(EDN1),ENSG00000081189(MEF2C),ENSG00…	ENSG00000053108(FSTL4),ENSG00000082684(SEMA5B),ENSG00000083290(ULK2),ENSG00000106460(TMEM106B),ENSG00000107295(SH3GL2),ENSG00000124006(OBSL1),ENSG00000132640(BTBD3),ENSG00000143126(CELSR2),ENSG00000158528(PPP1R9A),ENSG00000162068(NTN3),ENSG00000171246(NPTX1),ENSG00000176884(GRIN1),ENSG00000182704(TSKU),ENSG00000183317(EPHA10),ENSG00000188517(COL25A1),ENSG00000242498(ARPIN)
BP	GO:0001837	epithelial to mesenchymal transition	33	1	34	146	1.29712e-05	0.000397347	ENSG00000002745(WNT16),ENSG00000019549(SNAI2),ENSG00000044524(EPHA3),ENSG00000057149(SERPINB3),ENSG00000077782(FGFR1),ENSG00000101144(BMP7),ENSG00000101384(JAG1),ENSG00000102760(RGCC),ENSG00000105329(TGFB1),ENSG00000107485(GATA3),ENSG00000122691(TWIST1),ENSG00000124216(SNAI1),ENSG00000125378(BMP4),ENSG00000125398(SOX9),ENSG00000125538(IL1B),ENSG00000125845(BMP2),ENSG00000136158(SPRY2),ENSG0000013…	ENSG00000150593(PDCD4)
BP	GO:0035150	regulation of tube size	31	3	34	146	1.29712e-05	0.000397347	ENSG00000018625(ATP1A2),ENSG00000073756(PTGS2),ENSG00000078401(EDN1),ENSG00000090339(ICAM1),ENSG00000100292(HMOX1),ENSG00000105664(COMP),ENSG00000105974(CAV1),ENSG00000112033(PPARD),ENSG00000112096(SOD2),ENSG00000116741(RGS2),ENSG00000120937(NPPB),ENSG00000123454(DBH),ENSG00000126895(AVPR2),ENSG00000128512(DOCK4),ENSG00000130203(APOE),ENSG00000144891(AGTR1),ENSG00000148926(ADM),ENSG00000164867(NO…	ENSG00000021826(CPS1),ENSG00000135744(AGT),ENSG00000159640(ACE)
BP	GO:0017144	drug metabolic process	54	47	101	614	1.32978e-05	0.000406395	ENSG00000007350(TKTL1),ENSG00000008513(ST3GAL1),ENSG00000011465(DCN),ENSG00000050165(DKK3),ENSG00000058668(ATP2B4),ENSG00000069667(RORA),ENSG00000073737(DHRS9),ENSG00000073756(PTGS2),ENSG00000078401(EDN1),ENSG00000085465(OVGP1),ENSG00000087085(ACHE),ENSG00000088826(SMOX),ENSG00000090339(ICAM1),ENSG00000099998(GGT5),ENSG00000102172(SMS),ENSG00000103485(QPRT),ENSG00000104951(IL4I1),ENSG00000105974(…	ENSG00000006534(ALDH3B1),ENSG00000021826(CPS1),ENSG00000049239(H6PD),ENSG00000065911(MTHFD2),ENSG00000069535(MAOB),ENSG00000070669(ASNS),ENSG00000072210(ALDH3A2),ENSG00000073067(CYP2W1),ENSG00000073849(ST6GAL1),ENSG00000084110(HAL),ENSG00000092621(PHGDH),ENSG00000100197(CYP2D6),ENSG00000100889(PCK2),ENSG00000102125(TAZ),ENSG00000112294(ALDH5A1),ENSG00000113924(HGD),ENSG00000115425(PECR),ENSG00000…
BP	GO:0045582	positive regulation of T cell differentiation	25	0	25	93	1.33602e-05	0.000407344	ENSG00000081237(PTPRC),ENSG00000105329(TGFB1),ENSG00000106571(GLI3),ENSG00000107485(GATA3),ENSG00000112299(VNN1),ENSG00000113916(BCL6),ENSG00000114013(CD86),ENSG00000115008(IL1A),ENSG00000115598(IL1RL2),ENSG00000125538(IL1B),ENSG00000125657(TNFSF9),ENSG00000135046(ANXA1),ENSG00000136696(IL36B),ENSG00000143507(DUSP10),ENSG00000144802(NFKBIZ),ENSG00000159216(RUNX1),ENSG00000162711(NLRP3),ENSG000001…	-
BP	GO:0014066	regulation of phosphatidylinositol 3-kinase signaling	27	4	31	128	1.34264e-05	0.000408408	ENSG00000002745(WNT16),ENSG00000011465(DCN),ENSG00000068971(PPP2R5B),ENSG00000077782(FGFR1),ENSG00000079385(CEACAM1),ENSG00000099985(OSM),ENSG00000100100(PIK3IP1),ENSG00000100311(PDGFB),ENSG00000108342(CSF3),ENSG00000112033(PPARD),ENSG00000120156(TEK),ENSG00000122691(TWIST1),ENSG00000125398(SOX9),ENSG00000135919(SERPINE2),ENSG00000137331(IER3),ENSG00000145431(PDGFC),ENSG00000145675(PIK3R1),ENSG00…	ENSG00000065361(ERBB3),ENSG00000135744(AGT),ENSG00000163629(PTPN13),ENSG00000187097(ENTPD5)
BP	GO:0043086	negative regulation of catalytic activity	108	19	127	812	1.3722e-05	0.000416427	ENSG00000004939(SLC4A1),ENSG00000011422(PLAUR),ENSG00000012223(LTF),ENSG00000013588(GPRC5A),ENSG00000023445(BIRC3),ENSG00000026508(CD44),ENSG00000048052(HDAC9),ENSG00000052795(FNIP2),ENSG00000057149(SERPINB3),ENSG00000058668(ATP2B4),ENSG00000064300(NGFR),ENSG00000070808(CAMK2A),ENSG00000071575(TRIB2),ENSG00000073756(PTGS2),ENSG00000073910(FRY),ENSG00000079385(CEACAM1),ENSG00000081237(PTPRC),ENSG0…	ENSG00000106804(C5),ENSG00000106927(AMBP),ENSG00000109072(VTN),ENSG00000110245(APOC3),ENSG00000112425(EPM2A),ENSG00000129474(AJUBA),ENSG00000133710(SPINK5),ENSG00000135744(AGT),ENSG00000140105(WARS1),ENSG00000143412(ANXA9),ENSG00000150593(PDCD4),ENSG00000157150(TIMP4),ENSG00000162337(LRP5),ENSG00000166143(PPP1R14D),ENSG00000168517(HEXIM2),ENSG00000179051(RCC2),ENSG00000181019(NQO1),ENSG0000024473…
BP	GO:0070848	response to growth factor	101	15	116	728	1.3935e-05	0.000421908	ENSG00000011465(DCN),ENSG00000019549(SNAI2),ENSG00000026508(CD44),ENSG00000028137(TNFRSF1B),ENSG00000041982(TNC),ENSG00000050165(DKK3),ENSG00000058668(ATP2B4),ENSG00000064300(NGFR),ENSG00000068971(PPP2R5B),ENSG00000077782(FGFR1),ENSG00000078401(EDN1),ENSG00000081189(MEF2C),ENSG00000086991(NOX4),ENSG00000100311(PDGFB),ENSG00000101144(BMP7),ENSG00000102879(CORO1A),ENSG00000103966(EHD4),ENSG00000105…	ENSG00000021826(CPS1),ENSG00000102981(PARD6A),ENSG00000103056(SMPD3),ENSG00000107295(SH3GL2),ENSG00000109072(VTN),ENSG00000120053(GOT1),ENSG00000120057(SFRP5),ENSG00000135744(AGT),ENSG00000140479(PCSK6),ENSG00000150593(PDCD4),ENSG00000166033(HTRA1),ENSG00000166986(MARS1),ENSG00000168209(DDIT4),ENSG00000184058(TBX1),ENSG00000184489(PTP4A3)
BP	GO:0044092	negative regulation of molecular function	143	29	172	1165	1.40424e-05	0.000424172	ENSG00000004939(SLC4A1),ENSG00000011422(PLAUR),ENSG00000012223(LTF),ENSG00000013588(GPRC5A),ENSG00000018625(ATP1A2),ENSG00000023445(BIRC3),ENSG00000026508(CD44),ENSG00000048052(HDAC9),ENSG00000050165(DKK3),ENSG00000052795(FNIP2),ENSG00000057149(SERPINB3),ENSG00000058668(ATP2B4),ENSG00000064300(NGFR),ENSG00000070808(CAMK2A),ENSG00000071575(TRIB2),ENSG00000073756(PTGS2),ENSG00000073910(FRY),ENSG000…	ENSG00000068024(HDAC4),ENSG00000069275(NUCKS1),ENSG00000088756(ARHGAP28),ENSG00000100197(CYP2D6),ENSG00000106804(C5),ENSG00000106927(AMBP),ENSG00000109072(VTN),ENSG00000110245(APOC3),ENSG00000112425(EPM2A),ENSG00000118762(PKD2),ENSG00000120057(SFRP5),ENSG00000129474(AJUBA),ENSG00000133710(SPINK5),ENSG00000135744(AGT),ENSG00000140105(WARS1),ENSG00000143412(ANXA9),ENSG00000150593(PDCD4),ENSG0000015…
BP	GO:0031344	regulation of cell projection organization	95	19	114	713	1.4133e-05	0.00042592	ENSG00000006210(CX3CL1),ENSG00000006837(CDKL3),ENSG00000008294(SPAG9),ENSG00000026025(VIM),ENSG00000026508(CD44),ENSG00000044524(EPHA3),ENSG00000058404(CAMK2B),ENSG00000064300(NGFR),ENSG00000065320(NTN1),ENSG00000066248(NGEF),ENSG00000067798(NAV3),ENSG00000068971(PPP2R5B),ENSG00000075223(SEMA3C),ENSG00000077782(FGFR1),ENSG00000081189(MEF2C),ENSG00000081923(ATP8B1),ENSG00000090339(ICAM1),ENSG00000…	ENSG00000006611(USH1C),ENSG00000053108(FSTL4),ENSG00000054654(SYNE2),ENSG00000068024(HDAC4),ENSG00000082684(SEMA5B),ENSG00000083290(ULK2),ENSG00000105662(CRTC1),ENSG00000106460(TMEM106B),ENSG00000124006(OBSL1),ENSG00000128283(CDC42EP1),ENSG00000130347(RTN4IP1),ENSG00000131584(ACAP3),ENSG00000135744(AGT),ENSG00000158528(PPP1R9A),ENSG00000172260(NEGR1),ENSG00000176884(GRIN1),ENSG00000179051(RCC2),E…
BP	GO:0050789	regulation of biological process	1082	275	1357	11731	1.43763e-05	0.00043225	ENSG00000002745(WNT16),ENSG00000002822(MAD1L1),ENSG00000004939(SLC4A1),ENSG00000005001(PRSS22),ENSG00000006210(CX3CL1),ENSG00000006432(MAP3K9),ENSG00000006459(KDM7A),ENSG00000006606(CCL26),ENSG00000006837(CDKL3),ENSG00000007516(BAIAP3),ENSG00000007908(SELE),ENSG00000008294(SPAG9),ENSG00000008513(ST3GAL1),ENSG00000008735(MAPK8IP2),ENSG00000010310(GIPR),ENSG00000010671(BTK),ENSG00000011332(DPF1),EN…	ENSG00000004660(CAMKK1),ENSG00000005156(LIG3),ENSG00000006611(USH1C),ENSG00000007314(SCN4A),ENSG00000008130(NADK),ENSG00000009950(MLXIPL),ENSG00000012174(MBTPS2),ENSG00000013503(POLR3B),ENSG00000015171(ZMYND11),ENSG00000016402(IL20RA),ENSG00000031698(SARS1),ENSG00000049239(H6PD),ENSG00000049246(PER3),ENSG00000053108(FSTL4),ENSG00000054654(SYNE2),ENSG00000056736(IL17RB),ENSG00000065029(ZNF76),ENSG…
BP	GO:0060602	branch elongation of an epithelium	10	0	10	20	1.49573e-05	0.000448685	ENSG00000041982(TNC),ENSG00000091831(ESR1),ENSG00000105329(TGFB1),ENSG00000109321(AREG),ENSG00000113578(FGF1),ENSG00000125378(BMP4),ENSG00000125398(SOX9),ENSG00000136158(SPRY2),ENSG00000164056(SPRY1),ENSG00000164690(SHH)	-
BP	GO:0070278	extracellular matrix constituent secretion	7	1	8	13	1.5029e-05	0.000449798	ENSG00000028137(TNFRSF1B),ENSG00000102760(RGCC),ENSG00000111863(ADTRP),ENSG00000118523(CCN2),ENSG00000125845(BMP2),ENSG00000148400(NOTCH1),ENSG00000157613(CREB3L1)	ENSG00000135744(AGT)
BP	GO:0050729	positive regulation of inflammatory response	29	5	34	147	1.51366e-05	0.000451981	ENSG00000006210(CX3CL1),ENSG00000010671(BTK),ENSG00000013725(CD6),ENSG00000073756(PTGS2),ENSG00000099985(OSM),ENSG00000115602(IL1RL1),ENSG00000125538(IL1B),ENSG00000129988(LBP),ENSG00000130164(LDLR),ENSG00000131203(IDO1),ENSG00000134954(ETS1),ENSG00000136244(IL6),ENSG00000137033(IL33),ENSG00000141655(TNFRSF11A),ENSG00000143546(S100A8),ENSG00000144802(NFKBIZ),ENSG00000144891(AGTR1),ENSG00000154451…	ENSG00000056736(IL17RB),ENSG00000135744(AGT),ENSG00000150593(PDCD4),ENSG00000164342(TLR3),ENSG00000245848(CEBPA)
BP	GO:0001755	neural crest cell migration	16	2	18	56	1.53277e-05	0.000456638	ENSG00000075223(SEMA3C),ENSG00000090776(EFNB1),ENSG00000101144(BMP7),ENSG00000110880(CORO1C),ENSG00000112902(SEMA5A),ENSG00000115414(FN1),ENSG00000122691(TWIST1),ENSG00000125378(BMP4),ENSG00000137872(SEMA6D),ENSG00000138623(SEMA7A),ENSG00000164690(SHH),ENSG00000169554(ZEB2),ENSG00000185033(SEMA4B),ENSG00000187764(SEMA4D),ENSG00000196189(SEMA4A),ENSG00000197043(ANXA6)	ENSG00000082684(SEMA5B),ENSG00000184058(TBX1)
BP	GO:0007507	heart development	81	13	94	564	1.55284e-05	0.000461547	ENSG00000002745(WNT16),ENSG00000019549(SNAI2),ENSG00000028137(TNFRSF1B),ENSG00000048052(HDAC9),ENSG00000049192(ADAMTS6),ENSG00000057294(PKP2),ENSG00000057657(PRDM1),ENSG00000070495(JMJD6),ENSG00000075223(SEMA3C),ENSG00000077782(FGFR1),ENSG00000078401(EDN1),ENSG00000081189(MEF2C),ENSG00000086991(NOX4),ENSG00000100311(PDGFB),ENSG00000101144(BMP7),ENSG00000101306(MYLK2),ENSG00000101384(JAG1),ENSG000…	ENSG00000065361(ERBB3),ENSG00000071655(MBD3),ENSG00000102125(TAZ),ENSG00000111087(GLI1),ENSG00000118762(PKD2),ENSG00000124006(OBSL1),ENSG00000135744(AGT),ENSG00000143013(LMO4),ENSG00000150593(PDCD4),ENSG00000154556(SORBS2),ENSG00000159792(PSKH1),ENSG00000184058(TBX1),ENSG00000254901(BORCS8)
BP	GO:0008544	epidermis development	68	15	83	483	1.55633e-05	0.000461547	ENSG00000002745(WNT16),ENSG00000027075(PRKCH),ENSG00000052344(PRSS8),ENSG00000052850(ALX4),ENSG00000057294(PKP2),ENSG00000058085(LAMC2),ENSG00000062038(CDH3),ENSG00000064300(NGFR),ENSG00000065618(COL17A1),ENSG00000069482(GAL),ENSG00000073282(TP63),ENSG00000077782(FGFR1),ENSG00000080166(DCT),ENSG00000087494(PTHLH),ENSG00000091010(POU4F3),ENSG00000101384(JAG1),ENSG00000105141(CASP14),ENSG0000010798…	ENSG00000006611(USH1C),ENSG00000072210(ALDH3A2),ENSG00000109101(FOXN1),ENSG00000111087(GLI1),ENSG00000114113(RBP2),ENSG00000122592(HOXA7),ENSG00000133321(PLAAT4),ENSG00000133710(SPINK5),ENSG00000135960(EDAR),ENSG00000140479(PCSK6),ENSG00000163472(TMEM79),ENSG00000164930(FZD6),ENSG00000165124(SVEP1),ENSG00000170523(KRT83),ENSG00000196139(AKR1C3)
BP	GO:0022612	gland morphogenesis	28	3	31	129	1.58578e-05	0.000467241	ENSG00000019549(SNAI2),ENSG00000041982(TNC),ENSG00000065320(NTN1),ENSG00000073282(TP63),ENSG00000075223(SEMA3C),ENSG00000077782(FGFR1),ENSG00000079385(CEACAM1),ENSG00000091831(ESR1),ENSG00000101144(BMP7),ENSG00000101680(LAMA1),ENSG00000105329(TGFB1),ENSG00000105974(CAV1),ENSG00000106571(GLI3),ENSG00000109321(AREG),ENSG00000113578(FGF1),ENSG00000118503(TNFAIP3),ENSG00000121068(TBX2),ENSG0000012537…	ENSG00000111087(GLI1),ENSG00000135960(EDAR),ENSG00000162337(LRP5)
BP	GO:0071621	granulocyte chemotaxis	31	0	31	129	1.58578e-05	0.000467241	ENSG00000006210(CX3CL1),ENSG00000006606(CCL26),ENSG00000078401(EDN1),ENSG00000081041(CXCL2),ENSG00000102962(CCL22),ENSG00000102970(CCL17),ENSG00000108691(CCL2),ENSG00000115009(CCL20),ENSG00000125538(IL1B),ENSG00000128340(RAC2),ENSG00000129988(LBP),ENSG00000134830(C5AR2),ENSG00000135046(ANXA1),ENSG00000136238(RAC1),ENSG00000137801(THBS1),ENSG00000143184(XCL1),ENSG00000143546(S100A8),ENSG0000014514…	-
BP	GO:2000181	negative regulation of blood vessel morphogenesis	27	3	30	123	1.5863e-05	0.000467241	ENSG00000011465(DCN),ENSG00000058668(ATP2B4),ENSG00000064300(NGFR),ENSG00000066056(TIE1),ENSG00000102760(RGCC),ENSG00000113140(SPARC),ENSG00000116717(GADD45A),ENSG00000120156(TEK),ENSG00000120937(NPPB),ENSG00000127528(KLF2),ENSG00000128917(DLL4),ENSG00000133121(STARD13),ENSG00000136158(SPRY2),ENSG00000137801(THBS1),ENSG00000145632(PLK2),ENSG00000148400(NOTCH1),ENSG00000154734(ADAMTS1),ENSG0000015…	ENSG00000031698(SARS1),ENSG00000133710(SPINK5),ENSG00000135744(AGT)
BP	GO:0043583	ear development	40	7	47	231	1.63023e-05	0.000479097	ENSG00000065320(NTN1),ENSG00000077782(FGFR1),ENSG00000078401(EDN1),ENSG00000081923(ATP8B1),ENSG00000091010(POU4F3),ENSG00000091536(MYO15A),ENSG00000099954(CECR2),ENSG00000101384(JAG1),ENSG00000104327(CALB1),ENSG00000105329(TGFB1),ENSG00000106571(GLI3),ENSG00000107187(LHX3),ENSG00000107485(GATA3),ENSG00000107736(CDH23),ENSG00000111052(LIN7A),ENSG00000113140(SPARC),ENSG00000116039(ATP6V1B1),ENSG000…	ENSG00000006611(USH1C),ENSG00000137203(TFAP2A),ENSG00000164930(FZD6),ENSG00000165730(STOX1),ENSG00000184058(TBX1),ENSG00000204311(PJVK),ENSG00000245848(CEBPA)
BP	GO:1902107	positive regulation of leukocyte differentiation	36	0	36	160	1.64816e-05	0.000483275	ENSG00000010671(BTK),ENSG00000081237(PTPRC),ENSG00000105329(TGFB1),ENSG00000106571(GLI3),ENSG00000107485(GATA3),ENSG00000112299(VNN1),ENSG00000113916(BCL6),ENSG00000114013(CD86),ENSG00000115008(IL1A),ENSG00000115598(IL1RL2),ENSG00000125538(IL1B),ENSG00000125657(TNFSF9),ENSG00000134256(CD101),ENSG00000135046(ANXA1),ENSG00000136696(IL36B),ENSG00000143507(DUSP10),ENSG00000144802(NFKBIZ),ENSG00000157…	-
BP	GO:1902903	regulation of supramolecular fiber organization	60	8	68	376	1.6977e-05	0.000496682	ENSG00000006210(CX3CL1),ENSG00000006606(CCL26),ENSG00000034510(TMSB10),ENSG00000050405(LIMA1),ENSG00000067798(NAV3),ENSG00000078401(EDN1),ENSG00000081189(MEF2C),ENSG00000084764(MAPRE3),ENSG00000086991(NOX4),ENSG00000090339(ICAM1),ENSG00000101222(SPEF1),ENSG00000101336(HCK),ENSG00000102760(RGCC),ENSG00000102879(CORO1A),ENSG00000108342(CSF3),ENSG00000109846(CRYAB),ENSG00000112902(SEMA5A),ENSG000001…	ENSG00000088756(ARHGAP28),ENSG00000106526(ACTR3C),ENSG00000115266(APC2),ENSG00000128283(CDC42EP1),ENSG00000133627(ACTR3B),ENSG00000158528(PPP1R9A),ENSG00000204991(SPIRE2),ENSG00000242498(ARPIN)
BP	GO:0035710	CD4-positive, alpha-beta T cell activation	26	0	26	100	1.72766e-05	0.000504313	ENSG00000069667(RORA),ENSG00000107485(GATA3),ENSG00000113916(BCL6),ENSG00000114013(CD86),ENSG00000115604(IL18R1),ENSG00000120217(CD274),ENSG00000134321(RSAD2),ENSG00000135046(ANXA1),ENSG00000135047(CTSL),ENSG00000136244(IL6),ENSG00000143184(XCL1),ENSG00000144802(NFKBIZ),ENSG00000154447(SH3RF1),ENSG00000159216(RUNX1),ENSG00000160712(IL6R),ENSG00000162711(NLRP3),ENSG00000168811(IL12A),ENSG000001689…	-
BP	GO:0044281	small molecule metabolic process	164	113	277	2026	1.73306e-05	0.000504758	ENSG00000004939(SLC4A1),ENSG00000007350(TKTL1),ENSG00000008513(ST3GAL1),ENSG00000011465(DCN),ENSG00000015520(NPC1L1),ENSG00000019186(CYP24A1),ENSG00000019549(SNAI2),ENSG00000026508(CD44),ENSG00000050165(DKK3),ENSG00000050405(LIMA1),ENSG00000058668(ATP2B4),ENSG00000059804(SLC2A3),ENSG00000069667(RORA),ENSG00000073737(DHRS9),ENSG00000073756(PTGS2),ENSG00000077782(FGFR1),ENSG00000078401(EDN1),ENSG00…	ENSG00000006534(ALDH3B1),ENSG00000006757(PNPLA4),ENSG00000008130(NADK),ENSG00000009950(MLXIPL),ENSG00000012174(MBTPS2),ENSG00000021826(CPS1),ENSG00000031698(SARS1),ENSG00000049239(H6PD),ENSG00000065621(GSTO2),ENSG00000065911(MTHFD2),ENSG00000068024(HDAC4),ENSG00000070669(ASNS),ENSG00000072210(ALDH3A2),ENSG00000073067(CYP2W1),ENSG00000073849(ST6GAL1),ENSG00000084110(HAL),ENSG00000090861(AARS1),ENS…
BP	GO:0048871	multicellular organismal homeostasis	79	11	90	536	1.7509e-05	0.000508817	ENSG00000012223(LTF),ENSG00000062038(CDH3),ENSG00000073282(TP63),ENSG00000073756(PTGS2),ENSG00000077585(GPR137B),ENSG00000078804(TP53INP2),ENSG00000086991(NOX4),ENSG00000087085(ACHE),ENSG00000102879(CORO1A),ENSG00000103942(HOMER2),ENSG00000104967(NOVA2),ENSG00000105329(TGFB1),ENSG00000105974(CAV1),ENSG00000107736(CDH23),ENSG00000109255(NMU),ENSG00000112769(LAMA4),ENSG00000113494(PRLR),ENSG0000011…	ENSG00000006611(USH1C),ENSG00000009950(MLXIPL),ENSG00000016402(IL20RA),ENSG00000104325(DECR1),ENSG00000105662(CRTC1),ENSG00000107295(SH3GL2),ENSG00000108984(MAP2K6),ENSG00000163472(TMEM79),ENSG00000174564(IL20RB),ENSG00000186204(CYP4F12),ENSG00000197599(CCDC154)
BP	GO:0032990	cell part morphogenesis	98	16	114	717	1.82168e-05	0.000528205	ENSG00000006837(CDKL3),ENSG00000008294(SPAG9),ENSG00000008735(MAPK8IP2),ENSG00000023902(PLEKHO1),ENSG00000026508(CD44),ENSG00000033327(GAB2),ENSG00000044524(EPHA3),ENSG00000058085(LAMC2),ENSG00000058404(CAMK2B),ENSG00000064300(NGFR),ENSG00000065320(NTN1),ENSG00000066248(NGEF),ENSG00000070808(CAMK2A),ENSG00000070886(EPHA8),ENSG00000075223(SEMA3C),ENSG00000082397(EPB41L3),ENSG00000085552(IGSF9),ENS…	ENSG00000053108(FSTL4),ENSG00000082684(SEMA5B),ENSG00000083290(ULK2),ENSG00000106460(TMEM106B),ENSG00000107295(SH3GL2),ENSG00000124006(OBSL1),ENSG00000132640(BTBD3),ENSG00000143126(CELSR2),ENSG00000158528(PPP1R9A),ENSG00000162068(NTN3),ENSG00000171246(NPTX1),ENSG00000176884(GRIN1),ENSG00000182704(TSKU),ENSG00000183317(EPHA10),ENSG00000188517(COL25A1),ENSG00000242498(ARPIN)
BP	GO:0050886	endocrine process	22	2	24	89	1.86484e-05	0.000539518	ENSG00000069482(GAL),ENSG00000075073(TACR2),ENSG00000077782(FGFR1),ENSG00000078401(EDN1),ENSG00000107485(GATA3),ENSG00000122641(INHBA),ENSG00000125538(IL1B),ENSG00000126895(AVPR2),ENSG00000135631(RAB11FIP5),ENSG00000144891(AGTR1),ENSG00000145244(CORIN),ENSG00000153162(BMP6),ENSG00000163751(CPA3),ENSG00000164867(NOS3),ENSG00000167034(NKX3-1),ENSG00000167711(SERPINF2),ENSG00000171388(APLN),ENSG0000…	ENSG00000135744(AGT),ENSG00000159640(ACE)
BP	GO:0070371	ERK1 and ERK2 cascade	58	1	59	314	1.89788e-05	0.000547859	ENSG00000006210(CX3CL1),ENSG00000006606(CCL26),ENSG00000026508(CD44),ENSG00000047936(ROS1),ENSG00000079385(CEACAM1),ENSG00000081237(PTPRC),ENSG00000086991(NOX4),ENSG00000090339(ICAM1),ENSG00000092820(EZR),ENSG00000100234(TIMP3),ENSG00000100311(PDGFB),ENSG00000102962(CCL22),ENSG00000102970(CCL17),ENSG00000108691(CCL2),ENSG00000115009(CCL20),ENSG00000115414(FN1),ENSG00000116285(ERRFI1),ENSG00000118…	ENSG00000135744(AGT)
BP	GO:0010721	negative regulation of cell development	58	4	62	335	1.91263e-05	0.000549917	ENSG00000006210(CX3CL1),ENSG00000006837(CDKL3),ENSG00000008294(SPAG9),ENSG00000012223(LTF),ENSG00000026025(VIM),ENSG00000064300(NGFR),ENSG00000065320(NTN1),ENSG00000066248(NGEF),ENSG00000075223(SEMA3C),ENSG00000087494(PTHLH),ENSG00000101144(BMP7),ENSG00000101384(JAG1),ENSG00000105329(TGFB1),ENSG00000106571(GLI3),ENSG00000107984(DKK1),ENSG00000108947(EFNB3),ENSG00000110880(CORO1C),ENSG00000112902(…	ENSG00000053108(FSTL4),ENSG00000082684(SEMA5B),ENSG00000083290(ULK2),ENSG00000179051(RCC2)
BP	GO:0061448	connective tissue development	47	5	52	266	1.91345e-05	0.000549917	ENSG00000019549(SNAI2),ENSG00000026508(CD44),ENSG00000077782(FGFR1),ENSG00000078401(EDN1),ENSG00000081189(MEF2C),ENSG00000087494(PTHLH),ENSG00000100311(PDGFB),ENSG00000101144(BMP7),ENSG00000105329(TGFB1),ENSG00000105664(COMP),ENSG00000105855(ITGB8),ENSG00000106571(GLI3),ENSG00000112033(PPARD),ENSG00000113083(LOX),ENSG00000115844(DLX2),ENSG00000118263(KLF7),ENSG00000118523(CCN2),ENSG00000124216(SN…	ENSG00000103056(SMPD3),ENSG00000107829(FBXW4),ENSG00000120451(SNX19),ENSG00000162337(LRP5),ENSG00000198353(HOXC4)
BP	GO:0019229	regulation of vasoconstriction	17	2	19	62	1.93089e-05	0.000552489	ENSG00000018625(ATP1A2),ENSG00000073756(PTGS2),ENSG00000078401(EDN1),ENSG00000090339(ICAM1),ENSG00000105974(CAV1),ENSG00000123454(DBH),ENSG00000126895(AVPR2),ENSG00000128512(DOCK4),ENSG00000144891(AGTR1),ENSG00000148926(ADM),ENSG00000169403(PTAFR),ENSG00000170214(ADRA1B),ENSG00000171388(APLN),ENSG00000171557(FGG),ENSG00000171560(FGA),ENSG00000171564(FGB),ENSG00000184160(ADRA2C)	ENSG00000135744(AGT),ENSG00000159640(ACE)
BP	GO:1902475	L-alpha-amino acid transmembrane transport	9	10	19	62	1.93089e-05	0.000552489	ENSG00000018625(ATP1A2),ENSG00000079215(SLC1A3),ENSG00000092068(SLC7A8),ENSG00000104888(SLC17A7),ENSG00000112499(SLC22A2),ENSG00000116741(RGS2),ENSG00000117152(RGS4),ENSG00000147003(CLTRN),ENSG00000182902(SLC25A18)	ENSG00000103257(SLC7A5),ENSG00000105281(SLC1A5),ENSG00000112425(EPM2A),ENSG00000115902(SLC1A4),ENSG00000135744(AGT),ENSG00000142494(SLC47A1),ENSG00000149150(SLC43A1),ENSG00000151012(SLC7A11),ENSG00000168003(SLC3A2),ENSG00000196517(SLC6A9)
BP	GO:0042475	odontogenesis of dentin-containing tooth	20	5	25	95	1.9914e-05	0.000568553	ENSG00000041982(TNC),ENSG00000054967(RELT),ENSG00000064300(NGFR),ENSG00000073282(TP63),ENSG00000087258(GNAO1),ENSG00000101144(BMP7),ENSG00000105329(TGFB1),ENSG00000106571(GLI3),ENSG00000110400(NECTIN1),ENSG00000115221(ITGB6),ENSG00000115844(DLX2),ENSG00000124813(RUNX2),ENSG00000125378(BMP4),ENSG00000125845(BMP2),ENSG00000134363(FST),ENSG00000148926(ADM),ENSG00000158158(CNNM4),ENSG00000163132(MSX1…	ENSG00000103056(SMPD3),ENSG00000135960(EDAR),ENSG00000166033(HTRA1),ENSG00000184058(TBX1),ENSG00000197599(CCDC154)
BP	GO:0150077	regulation of neuroinflammatory response	13	0	13	33	2.01282e-05	0.000572413	ENSG00000006210(CX3CL1),ENSG00000028137(TNFRSF1B),ENSG00000073756(PTGS2),ENSG00000081237(PTPRC),ENSG00000100985(MMP9),ENSG00000125538(IL1B),ENSG00000130164(LDLR),ENSG00000132718(SYT11),ENSG00000136244(IL6),ENSG00000137033(IL33),ENSG00000176170(SPHK1),ENSG00000184599(TAFA3),ENSG00000232810(TNF)	-
BP	GO:0002790	peptide secretion	77	8	85	501	2.01371e-05	0.000572413	ENSG00000007516(BAIAP3),ENSG00000010310(GIPR),ENSG00000011347(SYT7),ENSG00000012124(CD22),ENSG00000028277(POU2F2),ENSG00000048052(HDAC9),ENSG00000053438(NNAT),ENSG00000054356(PTPRN),ENSG00000069482(GAL),ENSG00000075073(TACR2),ENSG00000078401(EDN1),ENSG00000087085(ACHE),ENSG00000091428(RAPGEF4),ENSG00000092820(EZR),ENSG00000101017(CD40),ENSG00000101605(MYOM1),ENSG00000102312(PORCN),ENSG00000102760…	ENSG00000008130(NADK),ENSG00000100889(PCK2),ENSG00000102981(PARD6A),ENSG00000103056(SMPD3),ENSG00000120451(SNX19),ENSG00000135744(AGT),ENSG00000157388(CACNA1D),ENSG00000162337(LRP5)
BP	GO:0070372	regulation of ERK1 and ERK2 cascade	56	0	56	294	2.04524e-05	0.00058011	ENSG00000006210(CX3CL1),ENSG00000006606(CCL26),ENSG00000026508(CD44),ENSG00000047936(ROS1),ENSG00000079385(CEACAM1),ENSG00000081237(PTPRC),ENSG00000086991(NOX4),ENSG00000090339(ICAM1),ENSG00000092820(EZR),ENSG00000100234(TIMP3),ENSG00000100311(PDGFB),ENSG00000102962(CCL22),ENSG00000102970(CCL17),ENSG00000108691(CCL2),ENSG00000115009(CCL20),ENSG00000115414(FN1),ENSG00000116285(ERRFI1),ENSG00000118…	-
BP	GO:0048705	skeletal system morphogenesis	41	6	47	233	2.05801e-05	0.000582463	ENSG00000012223(LTF),ENSG00000052850(ALX4),ENSG00000077782(FGFR1),ENSG00000081189(MEF2C),ENSG00000092607(TBX15),ENSG00000101144(BMP7),ENSG00000105329(TGFB1),ENSG00000105664(COMP),ENSG00000106571(GLI3),ENSG00000112559(MDFI),ENSG00000115844(DLX2),ENSG00000118523(CCN2),ENSG00000120156(TEK),ENSG00000122691(TWIST1),ENSG00000124813(RUNX2),ENSG00000125378(BMP4),ENSG00000125398(SOX9),ENSG00000125629(INSI…	ENSG00000103056(SMPD3),ENSG00000122592(HOXA7),ENSG00000137203(TFAP2A),ENSG00000162337(LRP5),ENSG00000184058(TBX1),ENSG00000198353(HOXC4)
BP	GO:0120035	regulation of plasma membrane bounded cell projection organization	93	19	112	704	2.09876e-05	0.000592705	ENSG00000006210(CX3CL1),ENSG00000006837(CDKL3),ENSG00000008294(SPAG9),ENSG00000026025(VIM),ENSG00000026508(CD44),ENSG00000044524(EPHA3),ENSG00000058404(CAMK2B),ENSG00000064300(NGFR),ENSG00000065320(NTN1),ENSG00000066248(NGEF),ENSG00000067798(NAV3),ENSG00000068971(PPP2R5B),ENSG00000075223(SEMA3C),ENSG00000077782(FGFR1),ENSG00000081189(MEF2C),ENSG00000081923(ATP8B1),ENSG00000090339(ICAM1),ENSG00000…	ENSG00000006611(USH1C),ENSG00000053108(FSTL4),ENSG00000054654(SYNE2),ENSG00000068024(HDAC4),ENSG00000082684(SEMA5B),ENSG00000083290(ULK2),ENSG00000105662(CRTC1),ENSG00000106460(TMEM106B),ENSG00000124006(OBSL1),ENSG00000128283(CDC42EP1),ENSG00000130347(RTN4IP1),ENSG00000131584(ACAP3),ENSG00000135744(AGT),ENSG00000158528(PPP1R9A),ENSG00000172260(NEGR1),ENSG00000176884(GRIN1),ENSG00000179051(RCC2),E…
BP	GO:0032675	regulation of interleukin-6 production	29	4	33	143	2.10957e-05	0.000593186	ENSG00000006210(CX3CL1),ENSG00000028277(POU2F2),ENSG00000115008(IL1A),ENSG00000115598(IL1RL2),ENSG00000118503(TNFAIP3),ENSG00000122691(TWIST1),ENSG00000124882(EREG),ENSG00000125538(IL1B),ENSG00000127528(KLF2),ENSG00000129988(LBP),ENSG00000132718(SYT11),ENSG00000134242(PTPN22),ENSG00000134830(C5AR2),ENSG00000135077(HAVCR2),ENSG00000136244(IL6),ENSG00000136695(IL36RN),ENSG00000137033(IL33),ENSG0000…	ENSG00000088888(MAVS),ENSG00000153064(BANK1),ENSG00000160703(NLRX1),ENSG00000164342(TLR3)
BP	GO:0050921	positive regulation of chemotaxis	33	0	33	143	2.10957e-05	0.000593186	ENSG00000006606(CCL26),ENSG00000077782(FGFR1),ENSG00000078401(EDN1),ENSG00000100311(PDGFB),ENSG00000112902(SEMA5A),ENSG00000117407(ARTN),ENSG00000117525(F3),ENSG00000119630(PGF),ENSG00000121966(CXCR4),ENSG00000125735(TNFSF14),ENSG00000128340(RAC2),ENSG00000129988(LBP),ENSG00000133789(SWAP70),ENSG00000136238(RAC1),ENSG00000136244(IL6),ENSG00000137285(TUBB2B),ENSG00000137801(THBS1),ENSG00000143184(…	-
CC	GO:0016020	membrane	832	269	1101	9522	2.16466e-05	0.000606288	ENSG00000004939(SLC4A1),ENSG00000006118(TMEM132A),ENSG00000006210(CX3CL1),ENSG00000007516(BAIAP3),ENSG00000007908(SELE),ENSG00000008118(CAMK1G),ENSG00000008294(SPAG9),ENSG00000008513(ST3GAL1),ENSG00000010310(GIPR),ENSG00000010671(BTK),ENSG00000011083(SLC6A7),ENSG00000011105(TSPAN9),ENSG00000011347(SYT7),ENSG00000011422(PLAUR),ENSG00000012124(CD22),ENSG00000012223(LTF),ENSG00000013588(GPRC5A),ENSG…	ENSG00000006534(ALDH3B1),ENSG00000006611(USH1C),ENSG00000006756(ARSD),ENSG00000006757(PNPLA4),ENSG00000007255(TRAPPC6A),ENSG00000007314(SCN4A),ENSG00000012174(MBTPS2),ENSG00000015171(ZMYND11),ENSG00000016391(CHDH),ENSG00000016402(IL20RA),ENSG00000021826(CPS1),ENSG00000022567(SLC45A4),ENSG00000054654(SYNE2),ENSG00000056736(IL17RB),ENSG00000065361(ERBB3),ENSG00000069535(MAOB),ENSG00000070731(ST6GAL…
BP	GO:0051048	negative regulation of secretion	36	3	39	181	2.16548e-05	0.000606288	ENSG00000012124(CD22),ENSG00000028137(TNFRSF1B),ENSG00000048052(HDAC9),ENSG00000075073(TACR2),ENSG00000078401(EDN1),ENSG00000079385(CEACAM1),ENSG00000099985(OSM),ENSG00000100292(HMOX1),ENSG00000101180(HRH3),ENSG00000102760(RGCC),ENSG00000109255(NMU),ENSG00000111863(ADTRP),ENSG00000118263(KLF7),ENSG00000122641(INHBA),ENSG00000123496(IL13RA2),ENSG00000125538(IL1B),ENSG00000126562(WNK4),ENSG00000126…	ENSG00000065361(ERBB3),ENSG00000069535(MAOB),ENSG00000158528(PPP1R9A)
CC	GO:0045121	membrane raft	57	4	61	336	2.22852e-05	0.000622597	ENSG00000007908(SELE),ENSG00000010671(BTK),ENSG00000018625(ATP1A2),ENSG00000023445(BIRC3),ENSG00000028137(TNFRSF1B),ENSG00000058668(ATP2B4),ENSG00000073756(PTGS2),ENSG00000076641(PAG1),ENSG00000081237(PTPRC),ENSG00000090339(ICAM1),ENSG00000090776(EFNB1),ENSG00000092820(EZR),ENSG00000095637(SORBS1),ENSG00000100292(HMOX1),ENSG00000101336(HCK),ENSG00000105974(CAV1),ENSG00000109991(P2RX3),ENSG0000011…	ENSG00000111716(LDHB),ENSG00000147676(MAL2),ENSG00000166866(MYO1A),ENSG00000204936(CD177)
BP	GO:1902105	regulation of leukocyte differentiation	51	4	55	288	2.23765e-05	0.00062381	ENSG00000010671(BTK),ENSG00000012223(LTF),ENSG00000057657(PRDM1),ENSG00000077585(GPR137B),ENSG00000079385(CEACAM1),ENSG00000081237(PTPRC),ENSG00000089692(LAG3),ENSG00000101096(NFATC2),ENSG00000105329(TGFB1),ENSG00000106565(TMEM176B),ENSG00000106571(GLI3),ENSG00000107485(GATA3),ENSG00000112299(VNN1),ENSG00000113916(BCL6),ENSG00000114013(CD86),ENSG00000115008(IL1A),ENSG00000115598(IL1RL2),ENSG00000…	ENSG00000109101(FOXN1),ENSG00000122592(HOXA7),ENSG00000133710(SPINK5),ENSG00000164342(TLR3)
BP	GO:0060973	cell migration involved in heart development	9	0	9	17	2.25132e-05	0.000626281	ENSG00000019549(SNAI2),ENSG00000075223(SEMA3C),ENSG00000101144(BMP7),ENSG00000112276(BVES),ENSG00000122691(TWIST1),ENSG00000125378(BMP4),ENSG00000125848(FLRT3),ENSG00000148400(NOTCH1),ENSG00000166341(DCHS1)	-
BP	GO:0042445	hormone metabolic process	38	12	50	254	2.26416e-05	0.00062851	ENSG00000042832(TG),ENSG00000050165(DKK3),ENSG00000069482(GAL),ENSG00000073737(DHRS9),ENSG00000077782(FGFR1),ENSG00000080511(RDH8),ENSG00000086696(HSD17B2),ENSG00000087085(ACHE),ENSG00000091831(ESR1),ENSG00000100867(DHRS2),ENSG00000103316(CRYM),ENSG00000105641(SLC5A5),ENSG00000106258(CYP3A5),ENSG00000107485(GATA3),ENSG00000117594(HSD11B1),ENSG00000125538(IL1B),ENSG00000125845(BMP2),ENSG0000013504…	ENSG00000006757(PNPLA4),ENSG00000049239(H6PD),ENSG00000073067(CYP2W1),ENSG00000100197(CYP2D6),ENSG00000128039(SRD5A3),ENSG00000140479(PCSK6),ENSG00000151632(AKR1C2),ENSG00000159640(ACE),ENSG00000196139(AKR1C3),ENSG00000198610(AKR1C4),ENSG00000204228(HSD17B8),ENSG00000288656(AC020765.6)
BP	GO:0014065	phosphatidylinositol 3-kinase signaling	30	5	35	156	2.28949e-05	0.000632842	ENSG00000002745(WNT16),ENSG00000011465(DCN),ENSG00000068971(PPP2R5B),ENSG00000077782(FGFR1),ENSG00000078401(EDN1),ENSG00000079385(CEACAM1),ENSG00000099985(OSM),ENSG00000100100(PIK3IP1),ENSG00000100311(PDGFB),ENSG00000107485(GATA3),ENSG00000108342(CSF3),ENSG00000112033(PPARD),ENSG00000120156(TEK),ENSG00000122691(TWIST1),ENSG00000125398(SOX9),ENSG00000135919(SERPINE2),ENSG00000137331(IER3),ENSG0000…	ENSG00000065361(ERBB3),ENSG00000133056(PIK3C2B),ENSG00000135744(AGT),ENSG00000163629(PTPN13),ENSG00000187097(ENTPD5)
BP	GO:0051250	negative regulation of lymphocyte activation	33	2	35	156	2.28949e-05	0.000632842	ENSG00000002822(MAD1L1),ENSG00000010671(BTK),ENSG00000069482(GAL),ENSG00000076641(PAG1),ENSG00000079385(CEACAM1),ENSG00000089692(LAG3),ENSG00000105329(TGFB1),ENSG00000106571(GLI3),ENSG00000113916(BCL6),ENSG00000114013(CD86),ENSG00000118503(TNFAIP3),ENSG00000120217(CD274),ENSG00000122641(INHBA),ENSG00000124145(SDC4),ENSG00000125378(BMP4),ENSG00000131203(IDO1),ENSG00000134242(PTPN22),ENSG0000013504…	ENSG00000153064(BANK1),ENSG00000174564(IL20RB)
BP	GO:0010633	negative regulation of epithelial cell migration	20	0	20	68	2.3087e-05	0.000635455	ENSG00000011465(DCN),ENSG00000058668(ATP2B4),ENSG00000081189(MEF2C),ENSG00000102760(RGCC),ENSG00000110880(CORO1C),ENSG00000116717(GADD45A),ENSG00000128917(DLL4),ENSG00000130203(APOE),ENSG00000133121(STARD13),ENSG00000137801(THBS1),ENSG00000143507(DUSP10),ENSG00000145147(SLIT2),ENSG00000148400(NOTCH1),ENSG00000153233(PTPRR),ENSG00000159167(STC1),ENSG00000163217(BMP10),ENSG00000163638(ADAMTS9),ENSG…	-
BP	GO:0032623	interleukin-2 production	19	1	20	68	2.3087e-05	0.000635455	ENSG00000067798(NAV3),ENSG00000081237(PTPRC),ENSG00000089692(LAG3),ENSG00000092820(EZR),ENSG00000103942(HOMER2),ENSG00000107485(GATA3),ENSG00000114013(CD86),ENSG00000115008(IL1A),ENSG00000118503(TNFAIP3),ENSG00000125538(IL1B),ENSG00000135046(ANXA1),ENSG00000135077(HAVCR2),ENSG00000143184(XCL1),ENSG00000158869(FCER1G),ENSG00000159216(RUNX1),ENSG00000162511(LAPTM5),ENSG00000170909(OSCAR),ENSG000001…	ENSG00000174564(IL20RB)
BP	GO:0080134	regulation of response to stress	183	27	210	1482	2.34092e-05	0.000642964	ENSG00000002745(WNT16),ENSG00000006210(CX3CL1),ENSG00000006432(MAP3K9),ENSG00000007908(SELE),ENSG00000008294(SPAG9),ENSG00000008735(MAPK8IP2),ENSG00000010671(BTK),ENSG00000011422(PLAUR),ENSG00000013725(CD6),ENSG00000019549(SNAI2),ENSG00000023445(BIRC3),ENSG00000026508(CD44),ENSG00000028137(TNFRSF1B),ENSG00000056558(TRAF1),ENSG00000057149(SERPINB3),ENSG00000058404(CAMK2B),ENSG00000058668(ATP2B4),E…	ENSG00000013503(POLR3B),ENSG00000015171(ZMYND11),ENSG00000056736(IL17RB),ENSG00000088888(MAVS),ENSG00000106692(FKTN),ENSG00000106927(AMBP),ENSG00000109072(VTN),ENSG00000110080(ST3GAL4),ENSG00000115365(LANCL1),ENSG00000117983(MUC5B),ENSG00000129474(AJUBA),ENSG00000130768(SMPDL3B),ENSG00000132182(NUP210),ENSG00000133710(SPINK5),ENSG00000135744(AGT),ENSG00000135960(EDAR),ENSG00000150593(PDCD4),ENSG0…
BP	GO:0046631	alpha-beta T cell activation	34	0	34	150	2.37676e-05	0.000651431	ENSG00000057657(PRDM1),ENSG00000069667(RORA),ENSG00000081237(PTPRC),ENSG00000106571(GLI3),ENSG00000107485(GATA3),ENSG00000113263(ITK),ENSG00000113916(BCL6),ENSG00000114013(CD86),ENSG00000115604(IL18R1),ENSG00000120217(CD274),ENSG00000134242(PTPN22),ENSG00000134321(RSAD2),ENSG00000134516(DOCK2),ENSG00000135046(ANXA1),ENSG00000135047(CTSL),ENSG00000136244(IL6),ENSG00000143184(XCL1),ENSG00000144802(…	-
BP	GO:0003333	amino acid transmembrane transport	14	11	25	96	2.41775e-05	0.000661276	ENSG00000011083(SLC6A7),ENSG00000018625(ATP1A2),ENSG00000079215(SLC1A3),ENSG00000092068(SLC7A8),ENSG00000104888(SLC17A7),ENSG00000112499(SLC22A2),ENSG00000116741(RGS2),ENSG00000117152(RGS4),ENSG00000147003(CLTRN),ENSG00000147100(SLC16A2),ENSG00000164363(SLC6A18),ENSG00000171488(LRRC8C),ENSG00000174358(SLC6A19),ENSG00000182902(SLC25A18)	ENSG00000103257(SLC7A5),ENSG00000105281(SLC1A5),ENSG00000112425(EPM2A),ENSG00000115902(SLC1A4),ENSG00000135744(AGT),ENSG00000142494(SLC47A1),ENSG00000149150(SLC43A1),ENSG00000151012(SLC7A11),ENSG00000156398(SFXN2),ENSG00000168003(SLC3A2),ENSG00000196517(SLC6A9)
CC	GO:0098857	membrane microdomain	57	4	61	337	2.44391e-05	0.000667027	ENSG00000007908(SELE),ENSG00000010671(BTK),ENSG00000018625(ATP1A2),ENSG00000023445(BIRC3),ENSG00000028137(TNFRSF1B),ENSG00000058668(ATP2B4),ENSG00000073756(PTGS2),ENSG00000076641(PAG1),ENSG00000081237(PTPRC),ENSG00000090339(ICAM1),ENSG00000090776(EFNB1),ENSG00000092820(EZR),ENSG00000095637(SORBS1),ENSG00000100292(HMOX1),ENSG00000101336(HCK),ENSG00000105974(CAV1),ENSG00000109991(P2RX3),ENSG0000011…	ENSG00000111716(LDHB),ENSG00000147676(MAL2),ENSG00000166866(MYO1A),ENSG00000204936(CD177)
BP	GO:0050954	sensory perception of mechanical stimulus	30	9	39	182	2.47162e-05	0.000673181	ENSG00000019549(SNAI2),ENSG00000077782(FGFR1),ENSG00000079215(SLC1A3),ENSG00000081923(ATP8B1),ENSG00000090339(ICAM1),ENSG00000091010(POU4F3),ENSG00000091536(MYO15A),ENSG00000103316(CRYM),ENSG00000103888(CEMIP),ENSG00000103942(HOMER2),ENSG00000105649(RAB3A),ENSG00000105929(ATP6V0A4),ENSG00000107736(CDH23),ENSG00000115155(OTOF),ENSG00000116039(ATP6V1B1),ENSG00000121966(CXCR4),ENSG00000129355(CDKN2D…	ENSG00000006611(USH1C),ENSG00000137203(TFAP2A),ENSG00000154864(PIEZO2),ENSG00000157388(CACNA1D),ENSG00000166866(MYO1A),ENSG00000184058(TBX1),ENSG00000187017(ESPN),ENSG00000188162(OTOG),ENSG00000204311(PJVK)
BP	GO:0001822	kidney development	52	5	57	303	2.51887e-05	0.000684187	ENSG00000011465(DCN),ENSG00000049192(ADAMTS6),ENSG00000057657(PRDM1),ENSG00000070495(JMJD6),ENSG00000077782(FGFR1),ENSG00000081189(MEF2C),ENSG00000100311(PDGFB),ENSG00000100985(MMP9),ENSG00000101144(BMP7),ENSG00000101384(JAG1),ENSG00000104327(CALB1),ENSG00000105329(TGFB1),ENSG00000106571(GLI3),ENSG00000107485(GATA3),ENSG00000113578(FGF1),ENSG00000120156(TEK),ENSG00000124145(SDC4),ENSG00000125266(…	ENSG00000118762(PKD2),ENSG00000130707(ASS1),ENSG00000135744(AGT),ENSG00000137203(TFAP2A),ENSG00000159640(ACE)
BP	GO:0046683	response to organophosphorus	24	8	32	138	2.52254e-05	0.000684187	ENSG00000054356(PTPRN),ENSG00000073756(PTGS2),ENSG00000086991(NOX4),ENSG00000092820(EZR),ENSG00000105641(SLC5A5),ENSG00000106546(AHR),ENSG00000109321(AREG),ENSG00000109991(P2RX3),ENSG00000110218(PANX1),ENSG00000113140(SPARC),ENSG00000120156(TEK),ENSG00000125538(IL1B),ENSG00000125740(FOSB),ENSG00000128564(VGF),ENSG00000142319(SLC6A3),ENSG00000159167(STC1),ENSG00000169403(PTAFR),ENSG00000175591(P2R…	ENSG00000021826(CPS1),ENSG00000099957(P2RX6),ENSG00000108602(ALDH3A1),ENSG00000118507(AKAP7),ENSG00000118762(PKD2),ENSG00000130707(ASS1),ENSG00000158571(PFKFB1),ENSG00000198838(RYR3)
BP	GO:0002009	morphogenesis of an epithelium	80	14	94	571	2.55005e-05	0.000690209	ENSG00000002745(WNT16),ENSG00000019549(SNAI2),ENSG00000026508(CD44),ENSG00000041982(TNC),ENSG00000064300(NGFR),ENSG00000065320(NTN1),ENSG00000073282(TP63),ENSG00000075223(SEMA3C),ENSG00000077782(FGFR1),ENSG00000078401(EDN1),ENSG00000079385(CEACAM1),ENSG00000081189(MEF2C),ENSG00000091831(ESR1),ENSG00000099954(CECR2),ENSG00000100592(DAAM1),ENSG00000101144(BMP7),ENSG00000101222(SPEF1),ENSG0000010138…	ENSG00000102981(PARD6A),ENSG00000109101(FOXN1),ENSG00000118762(PKD2),ENSG00000121897(LIAS),ENSG00000129474(AJUBA),ENSG00000135744(AGT),ENSG00000137203(TFAP2A),ENSG00000143013(LMO4),ENSG00000143126(CELSR2),ENSG00000162337(LRP5),ENSG00000163472(TMEM79),ENSG00000164930(FZD6),ENSG00000165730(STOX1),ENSG00000183579(ZNRF3)
BP	GO:0035988	chondrocyte proliferation	10	0	10	21	2.57702e-05	0.000696063	ENSG00000012223(LTF),ENSG00000105664(COMP),ENSG00000118523(CCN2),ENSG00000125398(SOX9),ENSG00000136999(CCN3),ENSG00000138696(BMPR1B),ENSG00000149948(HMGA2),ENSG00000157227(MMP14),ENSG00000159167(STC1),ENSG00000162733(DDR2)	-
BP	GO:0007169	transmembrane receptor protein tyrosine kinase signaling pathway	102	14	116	738	2.59177e-05	0.000698597	ENSG00000011422(PLAUR),ENSG00000011465(DCN),ENSG00000013588(GPRC5A),ENSG00000027644(INSRR),ENSG00000033327(GAB2),ENSG00000044524(EPHA3),ENSG00000047936(ROS1),ENSG00000062038(CDH3),ENSG00000064300(NGFR),ENSG00000066056(TIE1),ENSG00000066248(NGEF),ENSG00000068971(PPP2R5B),ENSG00000070886(EPHA8),ENSG00000077782(FGFR1),ENSG00000079385(CEACAM1),ENSG00000090776(EFNB1),ENSG00000095637(SORBS1),ENSG000001…	ENSG00000053108(FSTL4),ENSG00000065361(ERBB3),ENSG00000069275(NUCKS1),ENSG00000103056(SMPD3),ENSG00000107295(SH3GL2),ENSG00000109072(VTN),ENSG00000135744(AGT),ENSG00000165113(GKAP1),ENSG00000165124(SVEP1),ENSG00000168209(DDIT4),ENSG00000176884(GRIN1),ENSG00000178752(ERFE),ENSG00000183317(EPHA10),ENSG00000184489(PTP4A3)
BP	GO:0060350	endochondral bone morphogenesis	17	1	18	58	2.62606e-05	0.000705181	ENSG00000081189(MEF2C),ENSG00000105664(COMP),ENSG00000120156(TEK),ENSG00000124813(RUNX2),ENSG00000125378(BMP4),ENSG00000125398(SOX9),ENSG00000137745(MMP13),ENSG00000138696(BMPR1B),ENSG00000139219(COL2A1),ENSG00000153162(BMP6),ENSG00000157227(MMP14),ENSG00000159167(STC1),ENSG00000168646(AXIN2),ENSG00000173868(PHOSPHO1),ENSG00000183160(TMEM119),ENSG00000197043(ANXA6),ENSG00000197467(COL13A1)	ENSG00000103056(SMPD3)
BP	GO:0016525	negative regulation of angiogenesis	26	3	29	120	2.62703e-05	0.000705181	ENSG00000011465(DCN),ENSG00000058668(ATP2B4),ENSG00000064300(NGFR),ENSG00000066056(TIE1),ENSG00000102760(RGCC),ENSG00000113140(SPARC),ENSG00000116717(GADD45A),ENSG00000120156(TEK),ENSG00000120937(NPPB),ENSG00000127528(KLF2),ENSG00000128917(DLL4),ENSG00000133121(STARD13),ENSG00000136158(SPRY2),ENSG00000137801(THBS1),ENSG00000145632(PLK2),ENSG00000148400(NOTCH1),ENSG00000154734(ADAMTS1),ENSG0000015…	ENSG00000031698(SARS1),ENSG00000133710(SPINK5),ENSG00000135744(AGT)
BP	GO:0030850	prostate gland development	15	1	16	48	2.7149e-05	0.00072727	ENSG00000041982(TNC),ENSG00000073282(TP63),ENSG00000091831(ESR1),ENSG00000101144(BMP7),ENSG00000106571(GLI3),ENSG00000125378(BMP4),ENSG00000125398(SOX9),ENSG00000135046(ANXA1),ENSG00000137869(CYP19A1),ENSG00000148400(NOTCH1),ENSG00000164690(SHH),ENSG00000167034(NKX3-1),ENSG00000178597(PSAPL1),ENSG00000181690(PLAG1),ENSG00000206075(SERPINB5)	ENSG00000111087(GLI1)
BP	GO:0043535	regulation of blood vessel endothelial cell migration	24	0	24	91	2.78562e-05	0.000744681	ENSG00000048052(HDAC9),ENSG00000058668(ATP2B4),ENSG00000073756(PTGS2),ENSG00000077782(FGFR1),ENSG00000081189(MEF2C),ENSG00000100292(HMOX1),ENSG00000100311(PDGFB),ENSG00000101017(CD40),ENSG00000102359(SRPX2),ENSG00000102760(RGCC),ENSG00000116717(GADD45A),ENSG00000117020(AKT3),ENSG00000128917(DLL4),ENSG00000130203(APOE),ENSG00000133121(STARD13),ENSG00000134954(ETS1),ENSG00000135046(ANXA1),ENSG00000…	-
BP	GO:1990868	response to chemokine	24	1	25	97	2.92486e-05	0.000778708	ENSG00000006210(CX3CL1),ENSG00000006606(CCL26),ENSG00000078401(EDN1),ENSG00000081041(CXCL2),ENSG00000102962(CCL22),ENSG00000102970(CCL17),ENSG00000108691(CCL2),ENSG00000113083(LOX),ENSG00000115009(CCL20),ENSG00000121797(CCRL2),ENSG00000121966(CXCR4),ENSG00000143184(XCL1),ENSG00000144230(GPR17),ENSG00000145147(SLIT2),ENSG00000160181(TFF2),ENSG00000163734(CXCL3),ENSG00000163736(PPBP),ENSG0000016373…	ENSG00000107099(DOCK8)
BP	GO:1990869	cellular response to chemokine	24	1	25	97	2.92486e-05	0.000778708	ENSG00000006210(CX3CL1),ENSG00000006606(CCL26),ENSG00000078401(EDN1),ENSG00000081041(CXCL2),ENSG00000102962(CCL22),ENSG00000102970(CCL17),ENSG00000108691(CCL2),ENSG00000113083(LOX),ENSG00000115009(CCL20),ENSG00000121797(CCRL2),ENSG00000121966(CXCR4),ENSG00000143184(XCL1),ENSG00000144230(GPR17),ENSG00000145147(SLIT2),ENSG00000160181(TFF2),ENSG00000163734(CXCL3),ENSG00000163736(PPBP),ENSG0000016373…	ENSG00000107099(DOCK8)
BP	GO:0009893	positive regulation of metabolic process	410	89	499	3938	2.96636e-05	0.000788144	ENSG00000002745(WNT16),ENSG00000005001(PRSS22),ENSG00000006210(CX3CL1),ENSG00000006432(MAP3K9),ENSG00000006459(KDM7A),ENSG00000006606(CCL26),ENSG00000007908(SELE),ENSG00000008294(SPAG9),ENSG00000008735(MAPK8IP2),ENSG00000011332(DPF1),ENSG00000011422(PLAUR),ENSG00000011465(DCN),ENSG00000012223(LTF),ENSG00000013588(GPRC5A),ENSG00000013725(CD6),ENSG00000019549(SNAI2),ENSG00000023445(BIRC3),ENSG00000…	ENSG00000004660(CAMKK1),ENSG00000009950(MLXIPL),ENSG00000012174(MBTPS2),ENSG00000013503(POLR3B),ENSG00000056736(IL17RB),ENSG00000065029(ZNF76),ENSG00000065361(ERBB3),ENSG00000068024(HDAC4),ENSG00000069275(NUCKS1),ENSG00000069535(MAOB),ENSG00000083290(ULK2),ENSG00000088888(MAVS),ENSG00000089022(MAPKAPK5),ENSG00000099622(CIRBP),ENSG00000101104(PABPC1L),ENSG00000102125(TAZ),ENSG00000103056(SMPD3),EN…
BP	GO:1903708	positive regulation of hemopoiesis	42	0	42	203	2.97789e-05	0.000789597	ENSG00000010671(BTK),ENSG00000081237(PTPRC),ENSG00000101384(JAG1),ENSG00000105329(TGFB1),ENSG00000106571(GLI3),ENSG00000107485(GATA3),ENSG00000108342(CSF3),ENSG00000112299(VNN1),ENSG00000113916(BCL6),ENSG00000114013(CD86),ENSG00000115008(IL1A),ENSG00000115598(IL1RL2),ENSG00000122641(INHBA),ENSG00000125538(IL1B),ENSG00000125657(TNFSF9),ENSG00000134256(CD101),ENSG00000134954(ETS1),ENSG00000135046(A…	-
BP	GO:0010959	regulation of metal ion transport	58	12	70	397	3.03491e-05	0.000803078	ENSG00000006210(CX3CL1),ENSG00000018625(ATP1A2),ENSG00000026559(KCNG1),ENSG00000052344(PRSS8),ENSG00000057294(PKP2),ENSG00000058404(CAMK2B),ENSG00000058668(ATP2B4),ENSG00000069482(GAL),ENSG00000070808(CAMK2A),ENSG00000073756(PTGS2),ENSG00000084628(NKAIN1),ENSG00000087258(GNAO1),ENSG00000090339(ICAM1),ENSG00000100311(PDGFB),ENSG00000101198(NKAIN4),ENSG00000102879(CORO1A),ENSG00000103888(CEMIP),ENS…	ENSG00000118507(AKAP7),ENSG00000118762(PKD2),ENSG00000135744(AGT),ENSG00000152642(GPD1L),ENSG00000153956(CACNA2D1),ENSG00000157388(CACNA1D),ENSG00000167995(BEST1),ENSG00000175318(GRAMD2A),ENSG00000176884(GRIN1),ENSG00000177685(CRACR2B),ENSG00000184709(LRRC26),ENSG00000196517(SLC6A9)
MF	GO:0016491	oxidoreductase activity	66	53	119	771	3.12343e-05	0.000824826	ENSG00000006459(KDM7A),ENSG00000019186(CYP24A1),ENSG00000070495(JMJD6),ENSG00000072682(P4HA2),ENSG00000073737(DHRS9),ENSG00000073756(PTGS2),ENSG00000080166(DCT),ENSG00000080511(RDH8),ENSG00000086696(HSD17B2),ENSG00000086991(NOX4),ENSG00000088826(SMOX),ENSG00000090530(P3H2),ENSG00000095303(PTGS1),ENSG00000100033(PRODH),ENSG00000100292(HMOX1),ENSG00000100867(DHRS2),ENSG00000103316(CRYM),ENSG0000010…	ENSG00000006534(ALDH3B1),ENSG00000016391(CHDH),ENSG00000049239(H6PD),ENSG00000065621(GSTO2),ENSG00000065911(MTHFD2),ENSG00000069535(MAOB),ENSG00000072210(ALDH3A2),ENSG00000073067(CYP2W1),ENSG00000092621(PHGDH),ENSG00000100197(CYP2D6),ENSG00000104325(DECR1),ENSG00000108602(ALDH3A1),ENSG00000111716(LDHB),ENSG00000112294(ALDH5A1),ENSG00000113924(HGD),ENSG00000115425(PECR),ENSG00000116353(MECR),ENSG0…
BP	GO:0045859	regulation of protein kinase activity	104	20	124	803	3.15227e-05	0.000830615	ENSG00000006432(MAP3K9),ENSG00000008294(SPAG9),ENSG00000012223(LTF),ENSG00000013588(GPRC5A),ENSG00000057149(SERPINB3),ENSG00000058668(ATP2B4),ENSG00000071575(TRIB2),ENSG00000077782(FGFR1),ENSG00000078401(EDN1),ENSG00000079385(CEACAM1),ENSG00000081189(MEF2C),ENSG00000081237(PTPRC),ENSG00000084764(MAPRE3),ENSG00000086991(NOX4),ENSG00000099860(GADD45B),ENSG00000100311(PDGFB),ENSG00000101017(CD40),EN…	ENSG00000004660(CAMKK1),ENSG00000065361(ERBB3),ENSG00000089022(MAPKAPK5),ENSG00000106804(C5),ENSG00000108984(MAP2K6),ENSG00000112425(EPM2A),ENSG00000118762(PKD2),ENSG00000129474(AJUBA),ENSG00000135744(AGT),ENSG00000140105(WARS1),ENSG00000143543(JTB),ENSG00000150593(PDCD4),ENSG00000158528(PPP1R9A),ENSG00000159640(ACE),ENSG00000162337(LRP5),ENSG00000164342(TLR3),ENSG00000165730(STOX1),ENSG000001685…
BP	GO:0048812	neuron projection morphogenesis	93	15	108	680	3.15811e-05	0.000830615	ENSG00000006837(CDKL3),ENSG00000008294(SPAG9),ENSG00000008735(MAPK8IP2),ENSG00000033327(GAB2),ENSG00000044524(EPHA3),ENSG00000058085(LAMC2),ENSG00000058404(CAMK2B),ENSG00000064300(NGFR),ENSG00000065320(NTN1),ENSG00000066248(NGEF),ENSG00000070808(CAMK2A),ENSG00000070886(EPHA8),ENSG00000075223(SEMA3C),ENSG00000082397(EPB41L3),ENSG00000085552(IGSF9),ENSG00000090776(EFNB1),ENSG00000091010(POU4F3),ENS…	ENSG00000053108(FSTL4),ENSG00000082684(SEMA5B),ENSG00000083290(ULK2),ENSG00000106460(TMEM106B),ENSG00000107295(SH3GL2),ENSG00000124006(OBSL1),ENSG00000132640(BTBD3),ENSG00000143126(CELSR2),ENSG00000158528(PPP1R9A),ENSG00000162068(NTN3),ENSG00000171246(NPTX1),ENSG00000176884(GRIN1),ENSG00000182704(TSKU),ENSG00000183317(EPHA10),ENSG00000188517(COL25A1)
CC	GO:0098797	plasma membrane protein complex	76	18	94	586	3.30461e-05	0.000865994	ENSG00000013725(CD6),ENSG00000018625(ATP1A2),ENSG00000026559(KCNG1),ENSG00000027644(INSRR),ENSG00000040731(CDH10),ENSG00000059769(DNAJC25),ENSG00000062038(CDH3),ENSG00000075043(KCNQ2),ENSG00000079385(CEACAM1),ENSG00000086991(NOX4),ENSG00000087258(GNAO1),ENSG00000089558(KCNH4),ENSG00000100385(IL2RB),ENSG00000101017(CD40),ENSG00000102312(PORCN),ENSG00000105855(ITGB8),ENSG00000105974(CAV1),ENSG00000…	ENSG00000007314(SCN4A),ENSG00000065361(ERBB3),ENSG00000103257(SLC7A5),ENSG00000106804(C5),ENSG00000109072(VTN),ENSG00000115266(APC2),ENSG00000128266(GNAZ),ENSG00000153956(CACNA2D1),ENSG00000155511(GRIA1),ENSG00000156049(GNA14),ENSG00000157388(CACNA1D),ENSG00000162337(LRP5),ENSG00000168003(SLC3A2),ENSG00000176884(GRIN1),ENSG00000184709(LRRC26),ENSG00000188747(NOXA1),ENSG00000205464(ATP6AP1L),ENSG0…
BP	GO:0002687	positive regulation of leukocyte migration	31	2	33	146	3.30593e-05	0.000865994	ENSG00000006210(CX3CL1),ENSG00000007908(SELE),ENSG00000078401(EDN1),ENSG00000090339(ICAM1),ENSG00000105329(TGFB1),ENSG00000115009(CCL20),ENSG00000115594(IL1R1),ENSG00000119630(PGF),ENSG00000125735(TNFSF14),ENSG00000128340(RAC2),ENSG00000129988(LBP),ENSG00000130300(PLVAP),ENSG00000133789(SWAP70),ENSG00000136238(RAC1),ENSG00000136244(IL6),ENSG00000137801(THBS1),ENSG00000143184(XCL1),ENSG00000150630…	ENSG00000107099(DOCK8),ENSG00000110080(ST3GAL4)
CC	GO:0005577	fibrinogen complex	6	0	6	8	3.37249e-05	0.000881655	ENSG00000115414(FN1),ENSG00000137801(THBS1),ENSG00000167711(SERPINF2),ENSG00000171557(FGG),ENSG00000171560(FGA),ENSG00000171564(FGB)	-
BP	GO:0050922	negative regulation of chemotaxis	16	2	18	59	3.39806e-05	0.000884786	ENSG00000075223(SEMA3C),ENSG00000108691(CCL2),ENSG00000112902(SEMA5A),ENSG00000134830(C5AR2),ENSG00000136999(CCN3),ENSG00000137801(THBS1),ENSG00000137869(CYP19A1),ENSG00000137872(SEMA6D),ENSG00000138623(SEMA7A),ENSG00000145147(SLIT2),ENSG00000148400(NOTCH1),ENSG00000158714(SLAMF8),ENSG00000166923(GREM1),ENSG00000185033(SEMA4B),ENSG00000187764(SEMA4D),ENSG00000196189(SEMA4A)	ENSG00000082684(SEMA5B),ENSG00000106804(C5)
BP	GO:0051148	negative regulation of muscle cell differentiation	16	2	18	59	3.39806e-05	0.000884786	ENSG00000100311(PDGFB),ENSG00000101096(NFATC2),ENSG00000107984(DKK1),ENSG00000116741(RGS2),ENSG00000117152(RGS4),ENSG00000123095(BHLHE41),ENSG00000124882(EREG),ENSG00000125845(BMP2),ENSG00000131196(NFATC1),ENSG00000136999(CCN3),ENSG00000148400(NOTCH1),ENSG00000163132(MSX1),ENSG00000164690(SHH),ENSG00000169245(CXCL10),ENSG00000183160(TMEM119),ENSG00000198719(DLL1)	ENSG00000068024(HDAC4),ENSG00000150593(PDCD4)
BP	GO:0001958	endochondral ossification	11	1	12	30	3.50495e-05	0.000908984	ENSG00000081189(MEF2C),ENSG00000120156(TEK),ENSG00000124813(RUNX2),ENSG00000125378(BMP4),ENSG00000137745(MMP13),ENSG00000139219(COL2A1),ENSG00000153162(BMP6),ENSG00000157227(MMP14),ENSG00000173868(PHOSPHO1),ENSG00000183160(TMEM119),ENSG00000197467(COL13A1)	ENSG00000103056(SMPD3)
BP	GO:0036075	replacement ossification	11	1	12	30	3.50495e-05	0.000908984	ENSG00000081189(MEF2C),ENSG00000120156(TEK),ENSG00000124813(RUNX2),ENSG00000125378(BMP4),ENSG00000137745(MMP13),ENSG00000139219(COL2A1),ENSG00000153162(BMP6),ENSG00000157227(MMP14),ENSG00000173868(PHOSPHO1),ENSG00000183160(TMEM119),ENSG00000197467(COL13A1)	ENSG00000103056(SMPD3)
BP	GO:0002042	cell migration involved in sprouting angiogenesis	17	0	17	54	3.55837e-05	0.000921001	ENSG00000048052(HDAC9),ENSG00000073756(PTGS2),ENSG00000100292(HMOX1),ENSG00000102359(SRPX2),ENSG00000111863(ADTRP),ENSG00000117020(AKT3),ENSG00000125266(EFNB2),ENSG00000128917(DLL4),ENSG00000133121(STARD13),ENSG00000135046(ANXA1),ENSG00000137801(THBS1),ENSG00000145147(SLIT2),ENSG00000145632(PLK2),ENSG00000148400(NOTCH1),ENSG00000165757(JCAD),ENSG00000166923(GREM1),ENSG00000179388(EGR3)	-
BP	GO:0007492	endoderm development	21	1	22	81	3.63483e-05	0.000938925	ENSG00000100985(MMP9),ENSG00000105329(TGFB1),ENSG00000107984(DKK1),ENSG00000115414(FN1),ENSG00000120875(DUSP4),ENSG00000122641(INHBA),ENSG00000125378(BMP4),ENSG00000136352(NKX2-1),ENSG00000138166(DUSP5),ENSG00000142156(COL6A1),ENSG00000148400(NOTCH1),ENSG00000149948(HMGA2),ENSG00000152684(PELO),ENSG00000157227(MMP14),ENSG00000161638(ITGA5),ENSG00000163508(EOMES),ENSG00000166949(SMAD3),ENSG0000019…	ENSG00000109072(VTN)
BP	GO:0002062	chondrocyte differentiation	25	2	27	110	3.66723e-05	0.000945419	ENSG00000019549(SNAI2),ENSG00000077782(FGFR1),ENSG00000081189(MEF2C),ENSG00000087494(PTHLH),ENSG00000105664(COMP),ENSG00000106571(GLI3),ENSG00000118523(CCN2),ENSG00000124813(RUNX2),ENSG00000125378(BMP4),ENSG00000125398(SOX9),ENSG00000125845(BMP2),ENSG00000136999(CCN3),ENSG00000138696(BMPR1B),ENSG00000139219(COL2A1),ENSG00000143369(ECM1),ENSG00000143797(MBOAT2),ENSG00000143816(WNT9A),ENSG000001499…	ENSG00000103056(SMPD3),ENSG00000120451(SNX19)
BP	GO:0032268	regulation of cellular protein metabolic process	295	57	352	2679	3.67984e-05	0.000946796	ENSG00000002745(WNT16),ENSG00000005001(PRSS22),ENSG00000006210(CX3CL1),ENSG00000006432(MAP3K9),ENSG00000006606(CCL26),ENSG00000008294(SPAG9),ENSG00000008735(MAPK8IP2),ENSG00000011422(PLAUR),ENSG00000012223(LTF),ENSG00000013588(GPRC5A),ENSG00000019549(SNAI2),ENSG00000023445(BIRC3),ENSG00000026025(VIM),ENSG00000026508(CD44),ENSG00000028137(TNFRSF1B),ENSG00000047936(ROS1),ENSG00000052795(FNIP2),ENSG…	ENSG00000004660(CAMKK1),ENSG00000009950(MLXIPL),ENSG00000015171(ZMYND11),ENSG00000065361(ERBB3),ENSG00000068024(HDAC4),ENSG00000088888(MAVS),ENSG00000089022(MAPKAPK5),ENSG00000090861(AARS1),ENSG00000099622(CIRBP),ENSG00000102981(PARD6A),ENSG00000103056(SMPD3),ENSG00000106692(FKTN),ENSG00000106804(C5),ENSG00000106927(AMBP),ENSG00000107295(SH3GL2),ENSG00000108984(MAP2K6),ENSG00000109072(VTN),ENSG00…
BP	GO:0007015	actin filament organization	61	15	76	443	3.71374e-05	0.000953632	ENSG00000006210(CX3CL1),ENSG00000006606(CCL26),ENSG00000034510(TMSB10),ENSG00000050405(LIMA1),ENSG00000072110(ACTN1),ENSG00000086991(NOX4),ENSG00000090339(ICAM1),ENSG00000091536(MYO15A),ENSG00000092820(EZR),ENSG00000095637(SORBS1),ENSG00000101336(HCK),ENSG00000102760(RGCC),ENSG00000102879(CORO1A),ENSG00000108342(CSF3),ENSG00000110880(CORO1C),ENSG00000112902(SEMA5A),ENSG00000115963(RND3),ENSG00000…	ENSG00000006611(USH1C),ENSG00000088756(ARHGAP28),ENSG00000106526(ACTR3C),ENSG00000128283(CDC42EP1),ENSG00000132846(ZBED3),ENSG00000133627(ACTR3B),ENSG00000148450(MSRB2),ENSG00000154556(SORBS2),ENSG00000158528(PPP1R9A),ENSG00000161609(KASH5),ENSG00000166866(MYO1A),ENSG00000173156(RHOD),ENSG00000187017(ESPN),ENSG00000204991(SPIRE2),ENSG00000242498(ARPIN)
BP	GO:0045664	regulation of neuron differentiation	92	15	107	675	3.72287e-05	0.000954096	ENSG00000006210(CX3CL1),ENSG00000006837(CDKL3),ENSG00000008294(SPAG9),ENSG00000026025(VIM),ENSG00000044524(EPHA3),ENSG00000058404(CAMK2B),ENSG00000064300(NGFR),ENSG00000065320(NTN1),ENSG00000066248(NGEF),ENSG00000068971(PPP2R5B),ENSG00000075223(SEMA3C),ENSG00000077782(FGFR1),ENSG00000081189(MEF2C),ENSG00000091129(NRCAM),ENSG00000101144(BMP7),ENSG00000101384(JAG1),ENSG00000106571(GLI3),ENSG0000010…	ENSG00000053108(FSTL4),ENSG00000082684(SEMA5B),ENSG00000083290(ULK2),ENSG00000105662(CRTC1),ENSG00000106460(TMEM106B),ENSG00000124006(OBSL1),ENSG00000130347(RTN4IP1),ENSG00000131584(ACAP3),ENSG00000135744(AGT),ENSG00000140262(TCF12),ENSG00000151917(BEND6),ENSG00000158528(PPP1R9A),ENSG00000167740(CYB5D2),ENSG00000172260(NEGR1),ENSG00000176884(GRIN1)
BP	GO:0003007	heart morphogenesis	46	3	49	252	3.79402e-05	0.00097042	ENSG00000002745(WNT16),ENSG00000019549(SNAI2),ENSG00000057294(PKP2),ENSG00000075223(SEMA3C),ENSG00000081189(MEF2C),ENSG00000101144(BMP7),ENSG00000101306(MYLK2),ENSG00000101384(JAG1),ENSG00000105329(TGFB1),ENSG00000107485(GATA3),ENSG00000107984(DKK1),ENSG00000115641(FHL2),ENSG00000120156(TEK),ENSG00000121068(TBX2),ENSG00000122691(TWIST1),ENSG00000124216(SNAI1),ENSG00000125378(BMP4),ENSG00000125398…	ENSG00000118762(PKD2),ENSG00000150593(PDCD4),ENSG00000184058(TBX1)
BP	GO:0048732	gland development	63	15	78	458	3.81866e-05	0.000974808	ENSG00000002822(MAD1L1),ENSG00000019549(SNAI2),ENSG00000041982(TNC),ENSG00000042832(TG),ENSG00000050165(DKK3),ENSG00000065320(NTN1),ENSG00000073282(TP63),ENSG00000075223(SEMA3C),ENSG00000077782(FGFR1),ENSG00000079385(CEACAM1),ENSG00000091831(ESR1),ENSG00000094841(UPRT),ENSG00000100292(HMOX1),ENSG00000101144(BMP7),ENSG00000101680(LAMA1),ENSG00000105329(TGFB1),ENSG00000105974(CAV1),ENSG00000106571(…	ENSG00000021826(CPS1),ENSG00000070669(ASNS),ENSG00000100889(PCK2),ENSG00000105516(DBP),ENSG00000109101(FOXN1),ENSG00000111087(GLI1),ENSG00000118762(PKD2),ENSG00000130707(ASS1),ENSG00000135960(EDAR),ENSG00000137491(SLCO2B1),ENSG00000143013(LMO4),ENSG00000153879(CEBPG),ENSG00000162337(LRP5),ENSG00000184058(TBX1),ENSG00000245848(CEBPA)
BP	GO:0050730	regulation of peptidyl-tyrosine phosphorylation	44	6	50	259	3.86547e-05	0.000984825	ENSG00000013588(GPRC5A),ENSG00000026508(CD44),ENSG00000068971(PPP2R5B),ENSG00000081237(PTPRC),ENSG00000086991(NOX4),ENSG00000090339(ICAM1),ENSG00000099985(OSM),ENSG00000100311(PDGFB),ENSG00000101017(CD40),ENSG00000103966(EHD4),ENSG00000105974(CAV1),ENSG00000108342(CSF3),ENSG00000109103(UNC119),ENSG00000109321(AREG),ENSG00000113070(HBEGF),ENSG00000114423(CBLB),ENSG00000116285(ERRFI1),ENSG000001248…	ENSG00000065361(ERBB3),ENSG00000109072(VTN),ENSG00000135744(AGT),ENSG00000153064(BANK1),ENSG00000159640(ACE),ENSG00000175920(DOK7)
BP	GO:0070098	chemokine-mediated signaling pathway	23	0	23	87	3.89791e-05	0.00099115	ENSG00000006210(CX3CL1),ENSG00000006606(CCL26),ENSG00000078401(EDN1),ENSG00000081041(CXCL2),ENSG00000102962(CCL22),ENSG00000102970(CCL17),ENSG00000108691(CCL2),ENSG00000115009(CCL20),ENSG00000121797(CCRL2),ENSG00000121966(CXCR4),ENSG00000143184(XCL1),ENSG00000144230(GPR17),ENSG00000145147(SLIT2),ENSG00000160181(TFF2),ENSG00000163734(CXCL3),ENSG00000163736(PPBP),ENSG00000163739(CXCL1),ENSG00000169…	-
BP	GO:0031652	positive regulation of heat generation	7	0	7	11	3.95711e-05	0.00100424	ENSG00000073756(PTGS2),ENSG00000109255(NMU),ENSG00000125538(IL1B),ENSG00000141655(TNFRSF11A),ENSG00000171388(APLN),ENSG00000183044(ABAT),ENSG00000232810(TNF)	-
BP	GO:0032703	negative regulation of interleukin-2 production	10	1	11	26	4.00026e-05	0.00101322	ENSG00000067798(NAV3),ENSG00000081237(PTPRC),ENSG00000089692(LAG3),ENSG00000092820(EZR),ENSG00000103942(HOMER2),ENSG00000107485(GATA3),ENSG00000118503(TNFAIP3),ENSG00000135077(HAVCR2),ENSG00000143184(XCL1),ENSG00000162511(LAPTM5)	ENSG00000174564(IL20RB)
BP	GO:0090257	regulation of muscle system process	43	4	47	239	4.03691e-05	0.00102052	ENSG00000018625(ATP1A2),ENSG00000028137(TNFRSF1B),ENSG00000057294(PKP2),ENSG00000058404(CAMK2B),ENSG00000058668(ATP2B4),ENSG00000071282(LMCD1),ENSG00000073756(PTGS2),ENSG00000075073(TACR2),ENSG00000078401(EDN1),ENSG00000101306(MYLK2),ENSG00000101335(MYL9),ENSG00000105974(CAV1),ENSG00000109255(NMU),ENSG00000116285(ERRFI1),ENSG00000116741(RGS2),ENSG00000117152(RGS4),ENSG00000117971(CHRNB4),ENSG0000…	ENSG00000007314(SCN4A),ENSG00000068024(HDAC4),ENSG00000135744(AGT),ENSG00000215375(MYL5)
BP	GO:0031649	heat generation	9	0	9	18	4.06755e-05	0.00102627	ENSG00000073756(PTGS2),ENSG00000109255(NMU),ENSG00000115008(IL1A),ENSG00000125538(IL1B),ENSG00000141655(TNFRSF11A),ENSG00000169252(ADRB2),ENSG00000171388(APLN),ENSG00000183044(ABAT),ENSG00000232810(TNF)	-
BP	GO:0070664	negative regulation of leukocyte proliferation	23	1	24	93	4.09738e-05	0.00102984	ENSG00000002822(MAD1L1),ENSG00000010671(BTK),ENSG00000069482(GAL),ENSG00000105329(TGFB1),ENSG00000114013(CD86),ENSG00000118503(TNFAIP3),ENSG00000120217(CD274),ENSG00000124145(SDC4),ENSG00000125378(BMP4),ENSG00000131203(IDO1),ENSG00000135077(HAVCR2),ENSG00000137033(IL33),ENSG00000143184(XCL1),ENSG00000162511(LAPTM5),ENSG00000164690(SHH),ENSG00000166923(GREM1),ENSG00000168918(INPP5D),ENSG0000016896…	ENSG00000174564(IL20RB)
BP	GO:0045666	positive regulation of neuron differentiation	58	9	67	379	4.09751e-05	0.00102984	ENSG00000006210(CX3CL1),ENSG00000006837(CDKL3),ENSG00000008294(SPAG9),ENSG00000044524(EPHA3),ENSG00000058404(CAMK2B),ENSG00000064300(NGFR),ENSG00000065320(NTN1),ENSG00000068971(PPP2R5B),ENSG00000077782(FGFR1),ENSG00000081189(MEF2C),ENSG00000091129(NRCAM),ENSG00000101144(BMP7),ENSG00000107984(DKK1),ENSG00000110047(EHD1),ENSG00000111344(RASAL1),ENSG00000112902(SEMA5A),ENSG00000113916(BCL6),ENSG0000…	ENSG00000105662(CRTC1),ENSG00000106460(TMEM106B),ENSG00000124006(OBSL1),ENSG00000135744(AGT),ENSG00000140262(TCF12),ENSG00000151917(BEND6),ENSG00000158528(PPP1R9A),ENSG00000167740(CYB5D2),ENSG00000172260(NEGR1)
CC	GO:0098589	membrane region	58	4	62	350	4.11034e-05	0.00103107	ENSG00000007908(SELE),ENSG00000010671(BTK),ENSG00000018625(ATP1A2),ENSG00000023445(BIRC3),ENSG00000028137(TNFRSF1B),ENSG00000058668(ATP2B4),ENSG00000073756(PTGS2),ENSG00000076641(PAG1),ENSG00000081237(PTPRC),ENSG00000090339(ICAM1),ENSG00000090776(EFNB1),ENSG00000092820(EZR),ENSG00000095637(SORBS1),ENSG00000100292(HMOX1),ENSG00000101336(HCK),ENSG00000105974(CAV1),ENSG00000109991(P2RX3),ENSG0000011…	ENSG00000111716(LDHB),ENSG00000147676(MAL2),ENSG00000166866(MYO1A),ENSG00000204936(CD177)
BP	GO:0048771	tissue remodeling	32	5	37	173	4.1211e-05	0.00103178	ENSG00000002745(WNT16),ENSG00000011347(SYT7),ENSG00000075223(SEMA3C),ENSG00000077585(GPR137B),ENSG00000079385(CEACAM1),ENSG00000081189(MEF2C),ENSG00000086991(NOX4),ENSG00000101384(JAG1),ENSG00000105974(CAV1),ENSG00000115008(IL1A),ENSG00000118503(TNFAIP3),ENSG00000123454(DBH),ENSG00000128340(RAC2),ENSG00000128917(DLL4),ENSG00000135046(ANXA1),ENSG00000135926(TMBIM1),ENSG00000136238(RAC1),ENSG000001…	ENSG00000016402(IL20RA),ENSG00000135744(AGT),ENSG00000159640(ACE),ENSG00000162337(LRP5),ENSG00000197599(CCDC154)
BP	GO:0009628	response to abiotic stimulus	151	31	182	1268	4.13563e-05	0.00103343	ENSG00000011465(DCN),ENSG00000018625(ATP1A2),ENSG00000019549(SNAI2),ENSG00000027644(INSRR),ENSG00000041982(TNC),ENSG00000058404(CAMK2B),ENSG00000058668(ATP2B4),ENSG00000064300(NGFR),ENSG00000069667(RORA),ENSG00000070808(CAMK2A),ENSG00000073756(PTGS2),ENSG00000075073(TACR2),ENSG00000078401(EDN1),ENSG00000079215(SLC1A3),ENSG00000080166(DCT),ENSG00000081237(PTPRC),ENSG00000086991(NOX4),ENSG000000903…	ENSG00000049246(PER3),ENSG00000068024(HDAC4),ENSG00000069275(NUCKS1),ENSG00000070669(ASNS),ENSG00000082684(SEMA5B),ENSG00000099622(CIRBP),ENSG00000102104(RS1),ENSG00000105662(CRTC1),ENSG00000108602(ALDH3A1),ENSG00000115255(REEP6),ENSG00000118762(PKD2),ENSG00000120053(GOT1),ENSG00000121988(ZRANB3),ENSG00000129474(AJUBA),ENSG00000130711(PRDM12),ENSG00000132182(NUP210),ENSG00000135744(AGT),ENSG00000…
BP	GO:0002449	lymphocyte mediated immunity	41	9	50	260	4.29005e-05	0.00106996	ENSG00000010671(BTK),ENSG00000028137(TNFRSF1B),ENSG00000028277(POU2F2),ENSG00000079385(CEACAM1),ENSG00000081237(PTPRC),ENSG00000089692(LAG3),ENSG00000090339(ICAM1),ENSG00000101017(CD40),ENSG00000101384(JAG1),ENSG00000102879(CORO1A),ENSG00000107485(GATA3),ENSG00000111732(AICDA),ENSG00000113600(C9),ENSG00000113916(BCL6),ENSG00000115594(IL1R1),ENSG00000115604(IL18R1),ENSG00000123496(IL13RA2),ENSG000…	ENSG00000106804(C5),ENSG00000111981(ULBP1),ENSG00000123838(C4BPA),ENSG00000139178(C1RL),ENSG00000153879(CEBPG),ENSG00000169621(APLF),ENSG00000174564(IL20RB),ENSG00000214279(SCART1),ENSG00000244731(C4A)
BP	GO:1904062	regulation of cation transmembrane transport	51	12	63	351	4.31946e-05	0.00107524	ENSG00000006210(CX3CL1),ENSG00000008735(MAPK8IP2),ENSG00000018625(ATP1A2),ENSG00000026559(KCNG1),ENSG00000058668(ATP2B4),ENSG00000069482(GAL),ENSG00000081189(MEF2C),ENSG00000100985(MMP9),ENSG00000102879(CORO1A),ENSG00000103888(CEMIP),ENSG00000105329(TGFB1),ENSG00000105974(CAV1),ENSG00000108691(CCL2),ENSG00000116741(RGS2),ENSG00000117152(RGS4),ENSG00000122691(TWIST1),ENSG00000123700(KCNJ2),ENSG000…	ENSG00000118507(AKAP7),ENSG00000118762(PKD2),ENSG00000135744(AGT),ENSG00000149150(SLC43A1),ENSG00000150756(ATPSCKMT),ENSG00000152642(GPD1L),ENSG00000153956(CACNA2D1),ENSG00000155511(GRIA1),ENSG00000157388(CACNA1D),ENSG00000176884(GRIN1),ENSG00000184709(LRRC26),ENSG00000196517(SLC6A9)
BP	GO:0072676	lymphocyte migration	26	2	28	117	4.33841e-05	0.0010779	ENSG00000006210(CX3CL1),ENSG00000006606(CCL26),ENSG00000072786(STK10),ENSG00000090339(ICAM1),ENSG00000102962(CCL22),ENSG00000102970(CCL17),ENSG00000107485(GATA3),ENSG00000108691(CCL2),ENSG00000111863(ADTRP),ENSG00000115009(CCL20),ENSG00000117407(ARTN),ENSG00000125735(TNFSF14),ENSG00000139626(ITGB7),ENSG00000143184(XCL1),ENSG00000143369(ECM1),ENSG00000147065(MSN),ENSG00000169245(CXCL10),ENSG000001…	ENSG00000107099(DOCK8),ENSG00000161921(CXCL16)
BP	GO:0031663	lipopolysaccharide-mediated signaling pathway	18	0	18	60	4.36527e-05	0.0010825	ENSG00000006210(CX3CL1),ENSG00000012223(LTF),ENSG00000013725(CD6),ENSG00000101336(HCK),ENSG00000108691(CCL2),ENSG00000118503(TNFAIP3),ENSG00000125538(IL1B),ENSG00000129988(LBP),ENSG00000134070(IRAK2),ENSG00000134242(PTPN22),ENSG00000142867(BCL10),ENSG00000153162(BMP6),ENSG00000164867(NOS3),ENSG00000169403(PTAFR),ENSG00000170458(CD14),ENSG00000173334(TRIB1),ENSG00000232810(TNF),ENSG00000271503(CCL…	-
CC	GO:0031224	intrinsic component of membrane	524	176	700	5839	4.41331e-05	0.00109234	ENSG00000004939(SLC4A1),ENSG00000006118(TMEM132A),ENSG00000006210(CX3CL1),ENSG00000007908(SELE),ENSG00000008294(SPAG9),ENSG00000008513(ST3GAL1),ENSG00000010310(GIPR),ENSG00000011083(SLC6A7),ENSG00000011105(TSPAN9),ENSG00000011347(SYT7),ENSG00000011422(PLAUR),ENSG00000012124(CD22),ENSG00000013588(GPRC5A),ENSG00000013725(CD6),ENSG00000015520(NPC1L1),ENSG00000018625(ATP1A2),ENSG00000026508(CD44),ENS…	ENSG00000006756(ARSD),ENSG00000007314(SCN4A),ENSG00000012174(MBTPS2),ENSG00000015171(ZMYND11),ENSG00000016402(IL20RA),ENSG00000022567(SLC45A4),ENSG00000054654(SYNE2),ENSG00000056736(IL17RB),ENSG00000065361(ERBB3),ENSG00000069535(MAOB),ENSG00000070731(ST6GALNAC2),ENSG00000070915(SLC12A3),ENSG00000072210(ALDH3A2),ENSG00000073849(ST6GAL1),ENSG00000080293(SCTR),ENSG00000082684(SEMA5B),ENSG00000088888…
MF	GO:0070851	growth factor receptor binding	32	0	32	143	4.43989e-05	0.00109683	ENSG00000100311(PDGFB),ENSG00000107485(GATA3),ENSG00000108342(CSF3),ENSG00000109321(AREG),ENSG00000113070(HBEGF),ENSG00000113578(FGF1),ENSG00000115008(IL1A),ENSG00000115594(IL1R1),ENSG00000117407(ARTN),ENSG00000119630(PGF),ENSG00000124882(EREG),ENSG00000125538(IL1B),ENSG00000125848(FLRT3),ENSG00000136244(IL6),ENSG00000136688(IL36G),ENSG00000136689(IL1RN),ENSG00000136695(IL36RN),ENSG00000136696(IL…	-
BP	GO:0051216	cartilage development	37	4	41	200	4.59778e-05	0.00113368	ENSG00000019549(SNAI2),ENSG00000026508(CD44),ENSG00000077782(FGFR1),ENSG00000078401(EDN1),ENSG00000081189(MEF2C),ENSG00000087494(PTHLH),ENSG00000101144(BMP7),ENSG00000105329(TGFB1),ENSG00000105664(COMP),ENSG00000105855(ITGB8),ENSG00000106571(GLI3),ENSG00000115844(DLX2),ENSG00000118523(CCN2),ENSG00000124216(SNAI1),ENSG00000124813(RUNX2),ENSG00000125378(BMP4),ENSG00000125398(SOX9),ENSG00000125845(B…	ENSG00000103056(SMPD3),ENSG00000107829(FBXW4),ENSG00000120451(SNX19),ENSG00000198353(HOXC4)
BP	GO:0032689	negative regulation of interferon-gamma production	13	1	14	40	4.63672e-05	0.00114112	ENSG00000107485(GATA3),ENSG00000115602(IL1RL1),ENSG00000120217(CD274),ENSG00000122641(INHBA),ENSG00000135077(HAVCR2),ENSG00000136695(IL36RN),ENSG00000137033(IL33),ENSG00000143184(XCL1),ENSG00000162511(LAPTM5),ENSG00000168961(LGALS9),ENSG00000170298(LGALS9B),ENSG00000171916(LGALS9C),ENSG00000197646(PDCD1LG2)	ENSG00000174564(IL20RB)
BP	GO:0043405	regulation of MAP kinase activity	56	6	62	345	4.76656e-05	0.00117086	ENSG00000006432(MAP3K9),ENSG00000008294(SPAG9),ENSG00000057149(SERPINB3),ENSG00000071575(TRIB2),ENSG00000077782(FGFR1),ENSG00000078401(EDN1),ENSG00000081189(MEF2C),ENSG00000081237(PTPRC),ENSG00000086991(NOX4),ENSG00000099860(GADD45B),ENSG00000100311(PDGFB),ENSG00000101017(CD40),ENSG00000101144(BMP7),ENSG00000101197(BIRC7),ENSG00000105974(CAV1),ENSG00000107984(DKK1),ENSG00000113578(FGF1),ENSG00000…	ENSG00000089022(MAPKAPK5),ENSG00000106804(C5),ENSG00000108984(MAP2K6),ENSG00000129474(AJUBA),ENSG00000135744(AGT),ENSG00000150593(PDCD4)
BP	GO:0003008	system process	247	58	305	2289	4.77813e-05	0.0011715	ENSG00000004939(SLC4A1),ENSG00000008735(MAPK8IP2),ENSG00000015520(NPC1L1),ENSG00000018625(ATP1A2),ENSG00000019549(SNAI2),ENSG00000026025(VIM),ENSG00000028137(TNFRSF1B),ENSG00000033178(UBA6),ENSG00000048740(CELF2),ENSG00000050405(LIMA1),ENSG00000057294(PKP2),ENSG00000058404(CAMK2B),ENSG00000058668(ATP2B4),ENSG00000059804(SLC2A3),ENSG00000062038(CDH3),ENSG00000069482(GAL),ENSG00000071282(LMCD1),ENS…	ENSG00000006611(USH1C),ENSG00000007314(SCN4A),ENSG00000021826(CPS1),ENSG00000068024(HDAC4),ENSG00000082684(SEMA5B),ENSG00000090861(AARS1),ENSG00000091262(ABCC6),ENSG00000099957(P2RX6),ENSG00000102104(RS1),ENSG00000102125(TAZ),ENSG00000103257(SLC7A5),ENSG00000105281(SLC1A5),ENSG00000105662(CRTC1),ENSG00000107295(SH3GL2),ENSG00000108846(ABCC3),ENSG00000108984(MAP2K6),ENSG00000110080(ST3GAL4),ENSG00…
BP	GO:0006953	acute-phase response	14	2	16	50	4.79952e-05	0.00117232	ENSG00000073756(PTGS2),ENSG00000115008(IL1A),ENSG00000115414(FN1),ENSG00000125538(IL1B),ENSG00000129988(LBP),ENSG00000134339(SAA2),ENSG00000136244(IL6),ENSG00000136689(IL1RN),ENSG00000141655(TNFRSF11A),ENSG00000160712(IL6R),ENSG00000167711(SERPINF2),ENSG00000173432(SAA1),ENSG00000197249(SERPINA1),ENSG00000232810(TNF)	ENSG00000130707(ASS1),ENSG00000185010(F8)
BP	GO:0060986	endocrine hormone secretion	15	1	16	50	4.79952e-05	0.00117232	ENSG00000069482(GAL),ENSG00000075073(TACR2),ENSG00000077782(FGFR1),ENSG00000107485(GATA3),ENSG00000122641(INHBA),ENSG00000125538(IL1B),ENSG00000135631(RAB11FIP5),ENSG00000144891(AGTR1),ENSG00000153162(BMP6),ENSG00000167034(NKX3-1),ENSG00000171388(APLN),ENSG00000173918(C1QTNF1),ENSG00000182782(HCAR2),ENSG00000240583(AQP1),ENSG00000251493(FOXD1)	ENSG00000135744(AGT)
MF	GO:0140375	immune receptor activity	25	5	30	131	4.80872e-05	0.00117237	ENSG00000026508(CD44),ENSG00000100385(IL2RB),ENSG00000113494(PRLR),ENSG00000115590(IL1R2),ENSG00000115594(IL1R1),ENSG00000115598(IL1RL2),ENSG00000115602(IL1RL1),ENSG00000115604(IL18R1),ENSG00000117525(F3),ENSG00000121797(CCRL2),ENSG00000121966(CXCR4),ENSG00000123496(IL13RA2),ENSG00000134830(C5AR2),ENSG00000144230(GPR17),ENSG00000144730(IL17RD),ENSG00000147168(IL2RG),ENSG00000158869(FCER1G),ENSG00…	ENSG00000016402(IL20RA),ENSG00000056736(IL17RB),ENSG00000174564(IL20RB),ENSG00000188263(IL17REL),ENSG00000198223(CSF2RA)
BP	GO:0030856	regulation of epithelial cell differentiation	30	4	34	155	4.85359e-05	0.0011811	ENSG00000027075(PRKCH),ENSG00000073282(TP63),ENSG00000079385(CEACAM1),ENSG00000100985(MMP9),ENSG00000101384(JAG1),ENSG00000105974(CAV1),ENSG00000107485(GATA3),ENSG00000116285(ERRFI1),ENSG00000116990(MYCL),ENSG00000118263(KLF7),ENSG00000125378(BMP4),ENSG00000125398(SOX9),ENSG00000125538(IL1B),ENSG00000133639(BTG1),ENSG00000134317(GRHL1),ENSG00000135047(CTSL),ENSG00000136158(SPRY2),ENSG00000148400(…	ENSG00000109101(FOXN1),ENSG00000122592(HOXA7),ENSG00000133321(PLAAT4),ENSG00000168874(ATOH8)
BP	GO:0030030	cell projection organization	181	43	224	1615	4.99288e-05	0.00121273	ENSG00000006210(CX3CL1),ENSG00000006837(CDKL3),ENSG00000008294(SPAG9),ENSG00000008735(MAPK8IP2),ENSG00000023902(PLEKHO1),ENSG00000026025(VIM),ENSG00000026508(CD44),ENSG00000033178(UBA6),ENSG00000033327(GAB2),ENSG00000041982(TNC),ENSG00000044524(EPHA3),ENSG00000050405(LIMA1),ENSG00000058085(LAMC2),ENSG00000058404(CAMK2B),ENSG00000059915(PSD),ENSG00000064300(NGFR),ENSG00000065320(NTN1),ENSG00000066…	ENSG00000006611(USH1C),ENSG00000053108(FSTL4),ENSG00000054654(SYNE2),ENSG00000068024(HDAC4),ENSG00000082684(SEMA5B),ENSG00000083290(ULK2),ENSG00000092621(PHGDH),ENSG00000105662(CRTC1),ENSG00000106460(TMEM106B),ENSG00000107295(SH3GL2),ENSG00000118762(PKD2),ENSG00000124006(OBSL1),ENSG00000128283(CDC42EP1),ENSG00000129474(AJUBA),ENSG00000130347(RTN4IP1),ENSG00000130638(ATXN10),ENSG00000130711(PRDM12…
BP	GO:0032677	regulation of interleukin-8 production	19	2	21	77	5.07575e-05	0.00122827	ENSG00000081237(PTPRC),ENSG00000105383(CD33),ENSG00000117525(F3),ENSG00000125538(IL1B),ENSG00000129988(LBP),ENSG00000134242(PTPN22),ENSG00000134830(C5AR2),ENSG00000135046(ANXA1),ENSG00000136244(IL6),ENSG00000142867(BCL10),ENSG00000160712(IL6R),ENSG00000167207(NOD2),ENSG00000168961(LGALS9),ENSG00000169129(AFAP1L2),ENSG00000170458(CD14),ENSG00000182261(NLRP10),ENSG00000204388(HSPA1B),ENSG0000020438…	ENSG00000088888(MAVS),ENSG00000164342(TLR3)
BP	GO:1903524	positive regulation of blood circulation	21	0	21	77	5.07575e-05	0.00122827	ENSG00000018625(ATP1A2),ENSG00000073756(PTGS2),ENSG00000078401(EDN1),ENSG00000090339(ICAM1),ENSG00000105974(CAV1),ENSG00000109255(NMU),ENSG00000116741(RGS2),ENSG00000117152(RGS4),ENSG00000118523(CCN2),ENSG00000123454(DBH),ENSG00000125384(PTGER2),ENSG00000126895(AVPR2),ENSG00000148926(ADM),ENSG00000169403(PTAFR),ENSG00000170214(ADRA1B),ENSG00000171388(APLN),ENSG00000171557(FGG),ENSG00000171560(FGA…	-
BP	GO:0006812	cation transport	136	36	172	1192	5.09195e-05	0.00122859	ENSG00000006210(CX3CL1),ENSG00000008735(MAPK8IP2),ENSG00000010671(BTK),ENSG00000011083(SLC6A7),ENSG00000011347(SYT7),ENSG00000012223(LTF),ENSG00000018625(ATP1A2),ENSG00000026559(KCNG1),ENSG00000052344(PRSS8),ENSG00000057294(PKP2),ENSG00000058404(CAMK2B),ENSG00000058668(ATP2B4),ENSG00000069482(GAL),ENSG00000070808(CAMK2A),ENSG00000073756(PTGS2),ENSG00000075043(KCNQ2),ENSG00000075073(TACR2),ENSG000…	ENSG00000007314(SCN4A),ENSG00000069535(MAOB),ENSG00000070915(SLC12A3),ENSG00000099957(P2RX6),ENSG00000103257(SLC7A5),ENSG00000105281(SLC1A5),ENSG00000112425(EPM2A),ENSG00000115902(SLC1A4),ENSG00000118507(AKAP7),ENSG00000118762(PKD2),ENSG00000124249(KCNK15),ENSG00000125375(DMAC2L),ENSG00000135744(AGT),ENSG00000140015(KCNH5),ENSG00000142494(SLC47A1),ENSG00000143412(ANXA9),ENSG00000149150(SLC43A1),E…
BP	GO:0002548	monocyte chemotaxis	19	0	19	66	5.09591e-05	0.00122859	ENSG00000006210(CX3CL1),ENSG00000006606(CCL26),ENSG00000100311(PDGFB),ENSG00000102962(CCL22),ENSG00000102970(CCL17),ENSG00000108691(CCL2),ENSG00000115009(CCL20),ENSG00000135046(ANXA1),ENSG00000136244(IL6),ENSG00000136999(CCN3),ENSG00000141655(TNFRSF11A),ENSG00000143184(XCL1),ENSG00000145147(SLIT2),ENSG00000158714(SLAMF8),ENSG00000160712(IL6R),ENSG00000166923(GREM1),ENSG00000169245(CXCL10),ENSG000…	-
BP	GO:0002828	regulation of type 2 immune response	12	0	12	31	5.15473e-05	0.00123818	ENSG00000107485(GATA3),ENSG00000113916(BCL6),ENSG00000114013(CD86),ENSG00000131203(IDO1),ENSG00000134321(RSAD2),ENSG00000135046(ANXA1),ENSG00000136244(IL6),ENSG00000137033(IL33),ENSG00000143184(XCL1),ENSG00000143369(ECM1),ENSG00000162711(NLRP3),ENSG00000167207(NOD2)	-
BP	GO:0060317	cardiac epithelial to mesenchymal transition	11	1	12	31	5.15473e-05	0.00123818	ENSG00000002745(WNT16),ENSG00000019549(SNAI2),ENSG00000101384(JAG1),ENSG00000122691(TWIST1),ENSG00000124216(SNAI1),ENSG00000125845(BMP2),ENSG00000148400(NOTCH1),ENSG00000163132(MSX1),ENSG00000163909(HEYL),ENSG00000164056(SPRY1),ENSG00000170961(HAS2)	ENSG00000150593(PDCD4)
BP	GO:0009306	protein secretion	71	7	78	462	5.16851e-05	0.0012392	ENSG00000007516(BAIAP3),ENSG00000010310(GIPR),ENSG00000011347(SYT7),ENSG00000012124(CD22),ENSG00000028277(POU2F2),ENSG00000048052(HDAC9),ENSG00000053438(NNAT),ENSG00000054356(PTPRN),ENSG00000069482(GAL),ENSG00000075073(TACR2),ENSG00000087085(ACHE),ENSG00000091428(RAPGEF4),ENSG00000092820(EZR),ENSG00000101017(CD40),ENSG00000101605(MYOM1),ENSG00000102312(PORCN),ENSG00000102760(RGCC),ENSG00000105383…	ENSG00000008130(NADK),ENSG00000100889(PCK2),ENSG00000102981(PARD6A),ENSG00000120451(SNX19),ENSG00000135744(AGT),ENSG00000157388(CACNA1D),ENSG00000162337(LRP5)
BP	GO:0120036	plasma membrane bounded cell projection organization	176	43	219	1575	5.21989e-05	0.00124922	ENSG00000006210(CX3CL1),ENSG00000006837(CDKL3),ENSG00000008294(SPAG9),ENSG00000008735(MAPK8IP2),ENSG00000023902(PLEKHO1),ENSG00000026025(VIM),ENSG00000026508(CD44),ENSG00000033178(UBA6),ENSG00000033327(GAB2),ENSG00000041982(TNC),ENSG00000044524(EPHA3),ENSG00000050405(LIMA1),ENSG00000058085(LAMC2),ENSG00000058404(CAMK2B),ENSG00000059915(PSD),ENSG00000064300(NGFR),ENSG00000065320(NTN1),ENSG00000066…	ENSG00000006611(USH1C),ENSG00000053108(FSTL4),ENSG00000054654(SYNE2),ENSG00000068024(HDAC4),ENSG00000082684(SEMA5B),ENSG00000083290(ULK2),ENSG00000092621(PHGDH),ENSG00000105662(CRTC1),ENSG00000106460(TMEM106B),ENSG00000107295(SH3GL2),ENSG00000118762(PKD2),ENSG00000124006(OBSL1),ENSG00000128283(CDC42EP1),ENSG00000129474(AJUBA),ENSG00000130347(RTN4IP1),ENSG00000130638(ATXN10),ENSG00000130711(PRDM12…
BP	GO:0006811	ion transport	187	50	237	1724	5.33847e-05	0.00127526	ENSG00000004939(SLC4A1),ENSG00000006210(CX3CL1),ENSG00000008735(MAPK8IP2),ENSG00000010671(BTK),ENSG00000011083(SLC6A7),ENSG00000011347(SYT7),ENSG00000012223(LTF),ENSG00000018625(ATP1A2),ENSG00000026559(KCNG1),ENSG00000042832(TG),ENSG00000047936(ROS1),ENSG00000052344(PRSS8),ENSG00000057294(PKP2),ENSG00000058404(CAMK2B),ENSG00000058668(ATP2B4),ENSG00000069482(GAL),ENSG00000070808(CAMK2A),ENSG000000…	ENSG00000007314(SCN4A),ENSG00000069535(MAOB),ENSG00000070915(SLC12A3),ENSG00000099957(P2RX6),ENSG00000103257(SLC7A5),ENSG00000105281(SLC1A5),ENSG00000108846(ABCC3),ENSG00000108932(SLC16A6),ENSG00000108984(MAP2K6),ENSG00000110245(APOC3),ENSG00000112425(EPM2A),ENSG00000115902(SLC1A4),ENSG00000118507(AKAP7),ENSG00000118762(PKD2),ENSG00000124249(KCNK15),ENSG00000125375(DMAC2L),ENSG00000135744(AGT),EN…
BP	GO:0071692	protein localization to extracellular region	72	7	79	470	5.41308e-05	0.00129071	ENSG00000007516(BAIAP3),ENSG00000010310(GIPR),ENSG00000011347(SYT7),ENSG00000012124(CD22),ENSG00000028277(POU2F2),ENSG00000048052(HDAC9),ENSG00000053438(NNAT),ENSG00000054356(PTPRN),ENSG00000069482(GAL),ENSG00000075073(TACR2),ENSG00000087085(ACHE),ENSG00000091428(RAPGEF4),ENSG00000092820(EZR),ENSG00000101017(CD40),ENSG00000101605(MYOM1),ENSG00000102312(PORCN),ENSG00000102760(RGCC),ENSG00000105383…	ENSG00000008130(NADK),ENSG00000100889(PCK2),ENSG00000102981(PARD6A),ENSG00000120451(SNX19),ENSG00000135744(AGT),ENSG00000157388(CACNA1D),ENSG00000162337(LRP5)
BP	GO:0001558	regulation of cell growth	64	9	73	426	5.45012e-05	0.00129717	ENSG00000006837(CDKL3),ENSG00000008294(SPAG9),ENSG00000047936(ROS1),ENSG00000057019(DCBLD2),ENSG00000065320(NTN1),ENSG00000075223(SEMA3C),ENSG00000078401(EDN1),ENSG00000079385(CEACAM1),ENSG00000082397(EPB41L3),ENSG00000091129(NRCAM),ENSG00000103175(WFDC1),ENSG00000105329(TGFB1),ENSG00000109846(CRYAB),ENSG00000111344(RASAL1),ENSG00000112033(PPARD),ENSG00000112902(SEMA5A),ENSG00000113070(HBEGF),ENS…	ENSG00000053108(FSTL4),ENSG00000056736(IL17RB),ENSG00000082684(SEMA5B),ENSG00000083290(ULK2),ENSG00000099910(KLHL22),ENSG00000112425(EPM2A),ENSG00000112667(DNPH1),ENSG00000135744(AGT),ENSG00000161921(CXCL16)
BP	GO:0050769	positive regulation of neurogenesis	72	9	81	485	5.49268e-05	0.00130491	ENSG00000006210(CX3CL1),ENSG00000006837(CDKL3),ENSG00000008294(SPAG9),ENSG00000027075(PRKCH),ENSG00000028137(TNFRSF1B),ENSG00000044524(EPHA3),ENSG00000058404(CAMK2B),ENSG00000064300(NGFR),ENSG00000065320(NTN1),ENSG00000068971(PPP2R5B),ENSG00000077782(FGFR1),ENSG00000080166(DCT),ENSG00000081189(MEF2C),ENSG00000091129(NRCAM),ENSG00000101144(BMP7),ENSG00000105329(TGFB1),ENSG00000106571(GLI3),ENSG000…	ENSG00000105662(CRTC1),ENSG00000106460(TMEM106B),ENSG00000124006(OBSL1),ENSG00000135744(AGT),ENSG00000140262(TCF12),ENSG00000151917(BEND6),ENSG00000158528(PPP1R9A),ENSG00000167740(CYB5D2),ENSG00000172260(NEGR1)
BP	GO:0035592	establishment of protein localization to extracellular region	71	7	78	463	5.5687e-05	0.00131822	ENSG00000007516(BAIAP3),ENSG00000010310(GIPR),ENSG00000011347(SYT7),ENSG00000012124(CD22),ENSG00000028277(POU2F2),ENSG00000048052(HDAC9),ENSG00000053438(NNAT),ENSG00000054356(PTPRN),ENSG00000069482(GAL),ENSG00000075073(TACR2),ENSG00000087085(ACHE),ENSG00000091428(RAPGEF4),ENSG00000092820(EZR),ENSG00000101017(CD40),ENSG00000101605(MYOM1),ENSG00000102312(PORCN),ENSG00000102760(RGCC),ENSG00000105383…	ENSG00000008130(NADK),ENSG00000100889(PCK2),ENSG00000102981(PARD6A),ENSG00000120451(SNX19),ENSG00000135744(AGT),ENSG00000157388(CACNA1D),ENSG00000162337(LRP5)
BP	GO:0034113	heterotypic cell-cell adhesion	18	0	18	61	5.56896e-05	0.00131822	ENSG00000026508(CD44),ENSG00000057294(PKP2),ENSG00000081237(PTPRC),ENSG00000091129(NRCAM),ENSG00000101144(BMP7),ENSG00000125538(IL1B),ENSG00000134755(DSC2),ENSG00000136689(IL1RN),ENSG00000139626(ITGB7),ENSG00000140678(ITGAX),ENSG00000161638(ITGA5),ENSG00000166484(MAPK7),ENSG00000171557(FGG),ENSG00000171560(FGA),ENSG00000171564(FGB),ENSG00000179820(MYADM),ENSG00000232810(TNF),ENSG00000259207(ITGB3)	-
BP	GO:0072507	divalent inorganic cation homeostasis	76	9	85	515	5.59061e-05	0.00132095	ENSG00000006210(CX3CL1),ENSG00000010310(GIPR),ENSG00000018625(ATP1A2),ENSG00000058668(ATP2B4),ENSG00000078401(EDN1),ENSG00000081237(PTPRC),ENSG00000091831(ESR1),ENSG00000101017(CD40),ENSG00000102879(CORO1A),ENSG00000103888(CEMIP),ENSG00000104154(SLC30A4),ENSG00000104327(CALB1),ENSG00000105329(TGFB1),ENSG00000105974(CAV1),ENSG00000107736(CDH23),ENSG00000109255(NMU),ENSG00000109991(P2RX3),ENSG00000…	ENSG00000118762(PKD2),ENSG00000120053(GOT1),ENSG00000135744(AGT),ENSG00000153956(CACNA2D1),ENSG00000155511(GRIA1),ENSG00000157388(CACNA1D),ENSG00000176884(GRIN1),ENSG00000198838(RYR3),ENSG00000204882(GPR20)
BP	GO:0097190	apoptotic signaling pathway	87	11	98	613	5.62592e-05	0.00132688	ENSG00000006210(CX3CL1),ENSG00000008735(MAPK8IP2),ENSG00000010671(BTK),ENSG00000011422(PLAUR),ENSG00000019549(SNAI2),ENSG00000026508(CD44),ENSG00000028137(TNFRSF1B),ENSG00000052795(FNIP2),ENSG00000056558(TRAF1),ENSG00000064300(NGFR),ENSG00000073282(TP63),ENSG00000073756(PTGS2),ENSG00000077782(FGFR1),ENSG00000081237(PTPRC),ENSG00000087074(PPP1R15A),ENSG00000090339(ICAM1),ENSG00000100033(PRODH),ENS…	ENSG00000015171(ZMYND11),ENSG00000016402(IL20RA),ENSG00000065361(ERBB3),ENSG00000110536(PTPMT1),ENSG00000116761(CTH),ENSG00000128965(CHAC1),ENSG00000135744(AGT),ENSG00000139173(TMEM117),ENSG00000164342(TLR3),ENSG00000168209(DDIT4),ENSG00000215012(RTL10)
BP	GO:0045619	regulation of lymphocyte differentiation	36	2	38	182	5.6765e-05	0.00133639	ENSG00000010671(BTK),ENSG00000057657(PRDM1),ENSG00000081237(PTPRC),ENSG00000089692(LAG3),ENSG00000101096(NFATC2),ENSG00000105329(TGFB1),ENSG00000106571(GLI3),ENSG00000107485(GATA3),ENSG00000112299(VNN1),ENSG00000113916(BCL6),ENSG00000114013(CD86),ENSG00000115008(IL1A),ENSG00000115598(IL1RL2),ENSG00000122641(INHBA),ENSG00000125378(BMP4),ENSG00000125538(IL1B),ENSG00000125657(TNFSF9),ENSG00000135046…	ENSG00000109101(FOXN1),ENSG00000133710(SPINK5)
BP	GO:0007423	sensory organ development	82	14	96	598	5.68929e-05	0.00133698	ENSG00000002745(WNT16),ENSG00000026025(VIM),ENSG00000057657(PRDM1),ENSG00000058668(ATP2B4),ENSG00000065320(NTN1),ENSG00000070495(JMJD6),ENSG00000077782(FGFR1),ENSG00000078401(EDN1),ENSG00000081923(ATP8B1),ENSG00000087085(ACHE),ENSG00000091010(POU4F3),ENSG00000091536(MYO15A),ENSG00000099954(CECR2),ENSG00000101144(BMP7),ENSG00000101197(BIRC7),ENSG00000101384(JAG1),ENSG00000101605(MYOM1),ENSG0000010…	ENSG00000006611(USH1C),ENSG00000102104(RS1),ENSG00000124006(OBSL1),ENSG00000137203(TFAP2A),ENSG00000151012(SLC7A11),ENSG00000162337(LRP5),ENSG00000163499(CRYBA2),ENSG00000164930(FZD6),ENSG00000165730(STOX1),ENSG00000182704(TSKU),ENSG00000184058(TBX1),ENSG00000198732(SMOC1),ENSG00000204311(PJVK),ENSG00000245848(CEBPA)
BP	GO:0007565	female pregnancy	39	2	41	202	5.82804e-05	0.00136712	ENSG00000057657(PRDM1),ENSG00000073756(PTGS2),ENSG00000085465(OVGP1),ENSG00000087494(PTHLH),ENSG00000091831(ESR1),ENSG00000094841(UPRT),ENSG00000100985(MMP9),ENSG00000105329(TGFB1),ENSG00000105835(NAMPT),ENSG00000111348(ARHGDIB),ENSG00000111405(ENDOU),ENSG00000112033(PPARD),ENSG00000113494(PRLR),ENSG00000116741(RGS2),ENSG00000125538(IL1B),ENSG00000125740(FOSB),ENSG00000131203(IDO1),ENSG0000013495…	ENSG00000106927(AMBP),ENSG00000135744(AGT)
BP	GO:0072001	renal system development	52	5	57	312	5.92788e-05	0.00138676	ENSG00000011465(DCN),ENSG00000049192(ADAMTS6),ENSG00000057657(PRDM1),ENSG00000070495(JMJD6),ENSG00000077782(FGFR1),ENSG00000081189(MEF2C),ENSG00000100311(PDGFB),ENSG00000100985(MMP9),ENSG00000101144(BMP7),ENSG00000101384(JAG1),ENSG00000104327(CALB1),ENSG00000105329(TGFB1),ENSG00000106571(GLI3),ENSG00000107485(GATA3),ENSG00000113578(FGF1),ENSG00000120156(TEK),ENSG00000124145(SDC4),ENSG00000125266(…	ENSG00000118762(PKD2),ENSG00000130707(ASS1),ENSG00000135744(AGT),ENSG00000137203(TFAP2A),ENSG00000159640(ACE)
BP	GO:0010543	regulation of platelet activation	13	0	13	36	5.93304e-05	0.00138676	ENSG00000074966(TXK),ENSG00000079385(CEACAM1),ENSG00000100311(PDGFB),ENSG00000130203(APOE),ENSG00000135919(SERPINE2),ENSG00000154127(UBASH3B),ENSG00000158869(FCER1G),ENSG00000164867(NOS3),ENSG00000171557(FGG),ENSG00000173918(C1QTNF1),ENSG00000178726(THBD),ENSG00000183044(ABAT),ENSG00000185532(PRKG1)	-
BP	GO:0043030	regulation of macrophage activation	16	1	17	56	5.98399e-05	0.00139616	ENSG00000006210(CX3CL1),ENSG00000069667(RORA),ENSG00000077585(GPR137B),ENSG00000081237(PTPRC),ENSG00000115602(IL1RL1),ENSG00000129988(LBP),ENSG00000130164(LDLR),ENSG00000132718(SYT11),ENSG00000135077(HAVCR2),ENSG00000136244(IL6),ENSG00000137033(IL33),ENSG00000137801(THBS1),ENSG00000164509(IL31RA),ENSG00000168884(TNIP2),ENSG00000176170(SPHK1),ENSG00000184599(TAFA3)	ENSG00000245848(CEBPA)
MF	GO:0046982	protein heterodimerization activity	57	6	63	358	6.02336e-05	0.00140144	ENSG00000018625(ATP1A2),ENSG00000025039(RRAGD),ENSG00000081189(MEF2C),ENSG00000100311(PDGFB),ENSG00000105974(CAV1),ENSG00000106546(AHR),ENSG00000116717(GADD45A),ENSG00000116954(RRAGC),ENSG00000119866(BCL11A),ENSG00000123095(BHLHE41),ENSG00000124635(H2BC11),ENSG00000129990(SYT5),ENSG00000131471(AOC3),ENSG00000134070(IRAK2),ENSG00000137285(TUBB2B),ENSG00000140379(BCL2A1),ENSG00000144891(AGTR1),ENSG…	ENSG00000009950(MLXIPL),ENSG00000065361(ERBB3),ENSG00000140262(TCF12),ENSG00000186198(SLC51B),ENSG00000186496(ZNF396),ENSG00000213339(QTRT1)
BP	GO:0006865	amino acid transport	23	12	35	163	6.02815e-05	0.00140144	ENSG00000011083(SLC6A7),ENSG00000018625(ATP1A2),ENSG00000079215(SLC1A3),ENSG00000092068(SLC7A8),ENSG00000101180(HRH3),ENSG00000104888(SLC17A7),ENSG00000105649(RAB3A),ENSG00000106089(STX1A),ENSG00000112499(SLC22A2),ENSG00000116741(RGS2),ENSG00000117009(KMO),ENSG00000117152(RGS4),ENSG00000141837(CACNA1A),ENSG00000143847(PPFIA4),ENSG00000147003(CLTRN),ENSG00000147100(SLC16A2),ENSG00000159164(SV2A),E…	ENSG00000103257(SLC7A5),ENSG00000105281(SLC1A5),ENSG00000112425(EPM2A),ENSG00000115902(SLC1A4),ENSG00000135744(AGT),ENSG00000142494(SLC47A1),ENSG00000149150(SLC43A1),ENSG00000151012(SLC7A11),ENSG00000156398(SFXN2),ENSG00000168003(SLC3A2),ENSG00000183605(SFXN4),ENSG00000196517(SLC6A9)
BP	GO:0007044	cell-substrate junction assembly	22	3	25	101	6.05357e-05	0.0014046	ENSG00000044524(EPHA3),ENSG00000058085(LAMC2),ENSG00000065618(COL17A1),ENSG00000070759(TESK2),ENSG00000072110(ACTN1),ENSG00000095637(SORBS1),ENSG00000110880(CORO1C),ENSG00000115414(FN1),ENSG00000120156(TEK),ENSG00000124145(SDC4),ENSG00000136114(THSD1),ENSG00000136238(RAC1),ENSG00000137801(THBS1),ENSG00000157227(MMP14),ENSG00000161638(ITGA5),ENSG00000166923(GREM1),ENSG00000166949(SMAD3),ENSG000001…	ENSG00000129474(AJUBA),ENSG00000173156(RHOD),ENSG00000179051(RCC2)
BP	GO:2000311	regulation of AMPA receptor activity	11	0	11	27	6.08884e-05	0.0014046	ENSG00000008735(MAPK8IP2),ENSG00000081189(MEF2C),ENSG00000143786(CNIH3),ENSG00000161681(SHANK1),ENSG00000169252(ADRB2),ENSG00000174871(CNIH2),ENSG00000187902(SHISA7),ENSG00000189056(RELN),ENSG00000198576(ARC),ENSG00000234965(SHISA8),ENSG00000251322(SHANK3)	-
BP	GO:0032649	regulation of interferon-gamma production	22	4	26	107	6.0945e-05	0.0014046	ENSG00000074966(TXK),ENSG00000107485(GATA3),ENSG00000115594(IL1R1),ENSG00000115602(IL1RL1),ENSG00000115604(IL18R1),ENSG00000120217(CD274),ENSG00000122641(INHBA),ENSG00000125538(IL1B),ENSG00000134242(PTPN22),ENSG00000135077(HAVCR2),ENSG00000136695(IL36RN),ENSG00000137033(IL33),ENSG00000143184(XCL1),ENSG00000162511(LAPTM5),ENSG00000168811(IL12A),ENSG00000168961(LGALS9),ENSG00000170298(LGALS9B),ENSG…	ENSG00000103257(SLC7A5),ENSG00000153879(CEBPG),ENSG00000164342(TLR3),ENSG00000174564(IL20RB)
BP	GO:0150115	cell-substrate junction organization	23	3	26	107	6.0945e-05	0.0014046	ENSG00000044524(EPHA3),ENSG00000058085(LAMC2),ENSG00000065618(COL17A1),ENSG00000070759(TESK2),ENSG00000072110(ACTN1),ENSG00000095637(SORBS1),ENSG00000110880(CORO1C),ENSG00000115414(FN1),ENSG00000120156(TEK),ENSG00000124145(SDC4),ENSG00000136114(THSD1),ENSG00000136238(RAC1),ENSG00000137801(THBS1),ENSG00000145675(PIK3R1),ENSG00000157227(MMP14),ENSG00000161638(ITGA5),ENSG00000166923(GREM1),ENSG00000…	ENSG00000129474(AJUBA),ENSG00000173156(RHOD),ENSG00000179051(RCC2)
CC	GO:0048787	presynaptic active zone membrane	11	1	12	32	6.09823e-05	0.0014046	ENSG00000040731(CDH10),ENSG00000058668(ATP2B4),ENSG00000106089(STX1A),ENSG00000110400(NECTIN1),ENSG00000115155(OTOF),ENSG00000132718(SYT11),ENSG00000135604(STX11),ENSG00000157168(NRG1),ENSG00000157680(DGKI),ENSG00000166900(STX3),ENSG00000178750(STX19)	ENSG00000157388(CACNA1D)
MF	GO:0042802	identical protein binding	205	72	277	2079	6.1065e-05	0.0014046	ENSG00000002822(MAD1L1),ENSG00000004939(SLC4A1),ENSG00000006432(MAP3K9),ENSG00000008294(SPAG9),ENSG00000010671(BTK),ENSG00000013725(CD6),ENSG00000026025(VIM),ENSG00000030419(IKZF2),ENSG00000042832(TG),ENSG00000056558(TRAF1),ENSG00000057704(TMCC3),ENSG00000058404(CAMK2B),ENSG00000066697(MSANTD3),ENSG00000070495(JMJD6),ENSG00000070808(CAMK2A),ENSG00000072110(ACTN1),ENSG00000072786(STK10),ENSG000000…	ENSG00000031698(SARS1),ENSG00000065060(UHRF1BP1),ENSG00000065361(ERBB3),ENSG00000065621(GSTO2),ENSG00000068024(HDAC4),ENSG00000069535(MAOB),ENSG00000070669(ASNS),ENSG00000072210(ALDH3A2),ENSG00000073849(ST6GAL1),ENSG00000103056(SMPD3),ENSG00000104325(DECR1),ENSG00000105854(PON2),ENSG00000106927(AMBP),ENSG00000107295(SH3GL2),ENSG00000107902(LHPP),ENSG00000108984(MAP2K6),ENSG00000110063(DCPS),ENSG0…
[truncated: 12,453 more rows]
