# Supplementary material for: NUF2 overexpression contributes to epithelial ovarian cancer progression via ERBB3-mediated PI3K-AKT and MAPK signaling axes
Source: Front Oncol. 2022 Dec 21;12:1057198. doi: 10.3389/fonc.2022.1057198 (PMC9811817; doi:10.3389/fonc.2022.1057198)
Supplement: Supplementary file 6 [file DataSheet_2.xlsx]

## Sheet: Sheet1
PathwayID	Pathway	Level1	Level2	Up_number	Down_number	DEG_number	total_number	Pvalue	FDR	Up_gene	Down_gene	URL
hsa04060	Cytokine-cytokine receptor interaction	Environmental Information Processing	Signaling molecules and interaction	68	7	75	292	3.04155e-12	9.4288e-10	ENSG00000136688(IL36G),ENSG00000028137(TNFRSF1B),ENSG00000064300(NGFR),ENSG00000162892(IL24),ENSG00000164509(IL31RA),ENSG00000115602(IL1RL1),ENSG00000122641(INHBA),ENSG00000115594(IL1R1),ENSG00000125845(BMP2),ENSG00000181634(TNFSF15),ENSG00000121966(CXCR4),ENSG00000169248(CXCL11),ENSG00000108691(CCL2),ENSG00000162891(IL20),ENSG00000123496(IL13RA2),ENSG00000173530(TNFRSF10D),ENSG00000163701(IL17RE…	ENSG00000016402(IL20RA),ENSG00000161921(CXCL16),ENSG00000139269(INHBE),ENSG00000135960(EDAR),ENSG00000198223(CSF2RA),ENSG00000174564(IL20RB),ENSG00000056736(IL17RB)	http://www.kegg.jp/kegg-bin/show_pathway?map04060/K04387%09%23FFFFFF,red/K21083%09%23FFFFFF,red/K04672%09%23FFFFFF,red/K13578%09%23FFFFFF,red/K04189%09%23FFFFFF,red/K05055%09%23FFFFFF,red/K04519%09%23FFFFFF,red/K05478%09%23FFFFFF,red/K05472%09%23FFFFFF,red/K10035%09%23FFFFFF,green/K05077%09%23FFFFFF,red/K05147%09%23FFFFFF,red/K12672%09%23FFFFFF,red/K05081%09%23FFFFFF,red/K12967%09%23FFFFFF,red/K1…
hsa05418	Fluid shear stress and atherosclerosis	Human Diseases	Cardiovascular diseases	35	5	40	135	4.78746e-09	7.42056e-07	ENSG00000145675(PIK3R1),ENSG00000105974(CAV1),ENSG00000164867(NOS3),ENSG00000104368(PLAT),ENSG00000115008(IL1A),ENSG00000007908(SELE),ENSG00000100985(MMP9),ENSG00000100292(HMOX1),ENSG00000148834(GSTO1),ENSG00000128340(RAC2),ENSG00000125538(IL1B),ENSG00000169439(SDC2),ENSG00000138696(BMPR1B),ENSG00000156711(MAPK13),ENSG00000178726(THBD),ENSG00000116701(NCF2),ENSG00000115590(IL1R2),ENSG00000179776(…	ENSG00000169885(CALML6),ENSG00000130707(ASS1),ENSG00000065621(GSTO2),ENSG00000108984(MAP2K6),ENSG00000181019(NQO1)	http://www.kegg.jp/kegg-bin/show_pathway?map05418/K13242%09%23FFFFFF,red/K06533%09%23FFFFFF,red/K01343%09%23FFFFFF,red/K16336%09%23FFFFFF,red/K01365%09%23FFFFFF,red/K04383%09%23FFFFFF,red/K04454%09%23FFFFFF,red/K03156%09%23FFFFFF,red/K06490%09%23FFFFFF,red/K04441%09%23FFFFFF,red/K03907%09%23FFFFFF,red/K12160%09%23FFFFFF,red/K17845%09%23FFFFFF,red/K02649%09%23FFFFFF,red/K00510%09%23FFFFFF,red/K146…
hsa04512	ECM-receptor interaction	Environmental Information Processing	Signaling molecules and interaction	25	2	27	82	1.38155e-07	1.4276e-05	ENSG00000139626(ITGB7),ENSG00000058085(LAMC2),ENSG00000159164(SV2A),ENSG00000124145(SDC4),ENSG00000137801(THBS1),ENSG00000105855(ITGB8),ENSG00000112769(LAMA4),ENSG00000189056(RELN),ENSG00000088053(GP6),ENSG00000259207(ITGB3),ENSG00000143127(ITGA10),ENSG00000142156(COL6A1),ENSG00000142173(COL6A2),ENSG00000196878(LAMB3),ENSG00000026508(CD44),ENSG00000115221(ITGB6),ENSG00000049089(COL9A2),ENSG000002…	ENSG00000109072(VTN),ENSG00000092758(COL9A3)	http://www.kegg.jp/kegg-bin/show_pathway?map04512/K06256%09%23FFFFFF,red/K06249%09%23FFFFFF,red/K06480%09%23FFFFFF,red/K06241%09%23FFFFFF,red/K06591%09%23FFFFFF,red/K06590%09%23FFFFFF,red/K06484%09%23FFFFFF,red/K06493%09%23FFFFFF,red/K04659%09%23FFFFFF,red/K16857%09%23FFFFFF,red/K06586%09%23FFFFFF,red/K19719%09%23FFFFFF,red/K06244%09%23FFFFFF,red/K05637%09%23FFFFFF,red/K06589%09%23FFFFFF,red/K163…
hsa05322	Systemic lupus erythematosus	Human Diseases	Immune diseases	33	3	36	133	3.43503e-07	2.66215e-05	ENSG00000180573(H2AC6),ENSG00000276966(H4C5),ENSG00000272196(H2AC19),ENSG00000124635(H2BC11),ENSG00000114013(CD86),ENSG00000196735(HLA-DQA1),ENSG00000196787(H2AC11),ENSG00000273802(H2BC8),ENSG00000197903(H2BC12),ENSG00000101017(CD40),ENSG00000274641(H2BC17),ENSG00000233822(H2BC15),ENSG00000276180(H4C9),ENSG00000196890(H2BU1),ENSG00000274750(H3C6),ENSG00000277224(H2BC7),ENSG00000275713(H2BC9),ENSG…	ENSG00000244731(C4A),ENSG00000106804(C5),ENSG00000242574(HLA-DMB)	http://www.kegg.jp/kegg-bin/show_pathway?map05322/K11254%09%23FFFFFF,red/K05699%09%23FFFFFF,red/K05413%09%23FFFFFF,red/K11253%09%23FFFFFF,red/K03156%09%23FFFFFF,red/K11251%09%23FFFFFF,red/K04000%09%23FFFFFF,red/K06752%09%23FFFFFF,purple/K03994%09%23FFFFFF,green/K03160%09%23FFFFFF,red/K11252%09%23FFFFFF,red/K03989%09%23FFFFFF,green/
hsa04668	TNF signaling pathway	Environmental Information Processing	Signal transduction	30	1	31	108	5.49257e-07	3.40539e-05	ENSG00000023445(BIRC3),ENSG00000163734(CXCL3),ENSG00000115009(CCL20),ENSG00000078401(EDN1),ENSG00000232810(TNF),ENSG00000100985(MMP9),ENSG00000007908(SELE),ENSG00000101384(JAG1),ENSG00000167207(NOD2),ENSG00000145675(PIK3R1),ENSG00000006210(CX3CL1),ENSG00000115604(IL18R1),ENSG00000271503(CCL5),ENSG00000073756(PTGS2),ENSG00000117020(AKT3),ENSG00000136244(IL6),ENSG00000163739(CXCL1),ENSG00000177606(…	ENSG00000108984(MAP2K6)	http://www.kegg.jp/kegg-bin/show_pathway?map04668/K16366%09%23FFFFFF,red/K04433%09%23FFFFFF,green/K04456%09%23FFFFFF,red/K05508%09%23FFFFFF,red/K05141%09%23FFFFFF,red/K06052%09%23FFFFFF,red/K01403%09%23FFFFFF,red/K11859%09%23FFFFFF,red/K07763%09%23FFFFFF,red/K04448%09%23FFFFFF,red/K04441%09%23FFFFFF,red/K14624%09%23FFFFFF,red/K12671%09%23FFFFFF,red/K05427%09%23FFFFFF,red/K14625%09%23FFFFFF,red/K0…
hsa04657	IL-17 signaling pathway	Organismal Systems	Immune system	26	2	28	94	8.42646e-07	4.35367e-05	ENSG00000137745(MMP13),ENSG00000163701(IL17RE),ENSG00000175592(FOSL1),ENSG00000196611(MMP1),ENSG00000163734(CXCL3),ENSG00000108342(CSF3),ENSG00000232810(TNF),ENSG00000115009(CCL20),ENSG00000118503(TNFAIP3),ENSG00000143546(S100A8),ENSG00000163220(S100A9),ENSG00000166484(MAPK7),ENSG00000125740(FOSB),ENSG00000108691(CCL2),ENSG00000073756(PTGS2),ENSG00000100985(MMP9),ENSG00000102970(CCL17),ENSG000001…	ENSG00000117983(MUC5B),ENSG00000056736(IL17RB)	http://www.kegg.jp/kegg-bin/show_pathway?map04657/K10030%09%23FFFFFF,red/K04464%09%23FFFFFF,red/K05168%09%23FFFFFF,red/K11987%09%23FFFFFF,red/K01403%09%23FFFFFF,red/K07994%09%23FFFFFF,red/K09029%09%23FFFFFF,red/K14624%09%23FFFFFF,red/K21128%09%23FFFFFF,red/K04448%09%23FFFFFF,red/K03156%09%23FFFFFF,red/K05405%09%23FFFFFF,red/K04502%09%23FFFFFF,red/K04441%09%23FFFFFF,red/K21127%09%23FFFFFF,red/K051…
hsa05034	Alcoholism	Human Diseases	Substance dependence	38	5	43	180	1.12917e-06	5.00063e-05	ENSG00000277075(H2AC8),ENSG00000275713(H2BC9),ENSG00000277224(H2BC7),ENSG00000186469(GNG2),ENSG00000116032(GRIN3B),ENSG00000274750(H3C6),ENSG00000276180(H4C9),ENSG00000196890(H2BU1),ENSG00000274641(H2BC17),ENSG00000233822(H2BC15),ENSG00000196787(H2AC11),ENSG00000197903(H2BC12),ENSG00000273802(H2BC8),ENSG00000124635(H2BC11),ENSG00000276966(H4C5),ENSG00000180176(TH),ENSG00000272196(H2AC19),ENSG0000…	ENSG00000169885(CALML6),ENSG00000068024(HDAC4),ENSG00000069535(MAOB),ENSG00000176884(GRIN1),ENSG00000004660(CAMKK1)	http://www.kegg.jp/kegg-bin/show_pathway?map05034/K09029%09%23FFFFFF,red/K11409%09%23FFFFFF,red/K05214%09%23FFFFFF,red/K04534%09%23FFFFFF,red/K11251%09%23FFFFFF,red/K00908%09%23FFFFFF,green/K09048%09%23FFFFFF,red/K11406%09%23FFFFFF,green/K07826%09%23FFFFFF,red/K05208%09%23FFFFFF,green/K05036%09%23FFFFFF,red/K11254%09%23FFFFFF,red/K02183%09%23FFFFFF,green/K11253%09%23FFFFFF,red/K17449%09%23FFFFFF,…
hsa04510	Focal adhesion	Cellular Processes	Cellular community - eukaryotes	39	3	42	197	3.03421e-05	0.00117576	ENSG00000105855(ITGB8),ENSG00000112769(LAMA4),ENSG00000189056(RELN),ENSG00000137801(THBS1),ENSG00000136238(RAC1),ENSG00000100311(PDGFB),ENSG00000259207(ITGB3),ENSG00000143127(ITGA10),ENSG00000142156(COL6A1),ENSG00000072110(ACTN1),ENSG00000117020(AKT3),ENSG00000150630(VEGFC),ENSG00000185634(SHC4),ENSG00000139626(ITGB7),ENSG00000101306(MYLK2),ENSG00000101335(MYL9),ENSG00000058085(LAMC2),ENSG0000016…	ENSG00000215375(MYL5),ENSG00000109072(VTN),ENSG00000092758(COL9A3)	http://www.kegg.jp/kegg-bin/show_pathway?map04510/K04392%09%23FFFFFF,red/K06590%09%23FFFFFF,red/K06586%09%23FFFFFF,red/K04448%09%23FFFFFF,red/K06480%09%23FFFFFF,red/K06493%09%23FFFFFF,red/K16859%09%23FFFFFF,red/K05699%09%23FFFFFF,red/K05450%09%23FFFFFF,red/K05449%09%23FFFFFF,red/K16060%09%23FFFFFF,red/K04659%09%23FFFFFF,red/K06244%09%23FFFFFF,red/K19663%09%23FFFFFF,red/K06589%09%23FFFFFF,red/K168…
hsa05323	Rheumatoid arthritis	Human Diseases	Immune diseases	22	1	23	85	4.37979e-05	0.00150859	ENSG00000196735(HLA-DQA1),ENSG00000114013(CD86),ENSG00000125538(IL1B),ENSG00000185883(ATP6V0C),ENSG00000164400(CSF2),ENSG00000177606(JUN),ENSG00000136244(IL6),ENSG00000120156(TEK),ENSG00000276085(CCL3L3),ENSG00000271503(CCL5),ENSG00000116039(ATP6V1B1),ENSG00000169429(CXCL8),ENSG00000105929(ATP6V0A4),ENSG00000115008(IL1A),ENSG00000090339(ICAM1),ENSG00000108691(CCL2),ENSG00000141655(TNFRSF11A),ENSG…	ENSG00000242574(HLA-DMB)	http://www.kegg.jp/kegg-bin/show_pathway?map05323/K04519%09%23FFFFFF,red/K01388%09%23FFFFFF,red/K02154%09%23FFFFFF,red/K05405%09%23FFFFFF,red/K10030%09%23FFFFFF,red/K04383%09%23FFFFFF,red/K05121%09%23FFFFFF,red/K01365%09%23FFFFFF,red/K03156%09%23FFFFFF,red/K05413%09%23FFFFFF,red/K06752%09%23FFFFFF,purple/K13375%09%23FFFFFF,red/K02155%09%23FFFFFF,red/K04448%09%23FFFFFF,red/K05408%09%23FFFFFF,red/K…
hsa05144	Malaria	Human Diseases	Infectious diseases: Parasitic	16	0	16	49	5.4322e-05	0.00156794	ENSG00000136244(IL6),ENSG00000188536(HBA2),ENSG00000125538(IL1B),ENSG00000105664(COMP),ENSG00000101017(CD40),ENSG00000169439(SDC2),ENSG00000206172(HBA1),ENSG00000169429(CXCL8),ENSG00000007908(SELE),ENSG00000108691(CCL2),ENSG00000137801(THBS1),ENSG00000090339(ICAM1),ENSG00000105329(TGFB1),ENSG00000232810(TNF),ENSG00000108342(CSF3),ENSG00000168811(IL12A)	-	http://www.kegg.jp/kegg-bin/show_pathway?map05144/K16336%09%23FFFFFF,red/K10030%09%23FFFFFF,red/K04659%09%23FFFFFF,red/K13375%09%23FFFFFF,red/K13822%09%23FFFFFF,red/K05423%09%23FFFFFF,red/K05405%09%23FFFFFF,red/K06490%09%23FFFFFF,red/K14624%09%23FFFFFF,red/K05406%09%23FFFFFF,red/K03160%09%23FFFFFF,red/K06494%09%23FFFFFF,red/K16857%09%23FFFFFF,red/K04519%09%23FFFFFF,red/K03156%09%23FFFFFF,red/
hsa05146	Amoebiasis	Human Diseases	Infectious diseases: Parasitic	23	1	24	92	5.74974e-05	0.00156794	ENSG00000101333(PLCB4),ENSG00000136244(IL6),ENSG00000115590(IL1R2),ENSG00000115414(FN1),ENSG00000101680(LAMA1),ENSG00000057149(SERPINB3),ENSG00000125538(IL1B),ENSG00000164400(CSF2),ENSG00000169429(CXCL8),ENSG00000126583(PRKCG),ENSG00000196878(LAMB3),ENSG00000145675(PIK3R1),ENSG00000206073(SERPINB4),ENSG00000170458(CD14),ENSG00000072110(ACTN1),ENSG00000115594(IL1R1),ENSG00000112769(LAMA4),ENSG0000…	ENSG00000156049(GNA14)	http://www.kegg.jp/kegg-bin/show_pathway?map05146/K05405%09%23FFFFFF,red/K06241%09%23FFFFFF,red/K06246%09%23FFFFFF,red/K10030%09%23FFFFFF,red/K05717%09%23FFFFFF,red/K05699%09%23FFFFFF,red/K04636%09%23FFFFFF,green/K05637%09%23FFFFFF,red/K04000%09%23FFFFFF,red/K04391%09%23FFFFFF,red/K03156%09%23FFFFFF,red/K05427%09%23FFFFFF,red/K05858%09%23FFFFFF,red/K19663%09%23FFFFFF,red/K19720%09%23FFFFFF,red/K0…
hsa04933	AGE-RAGE signaling pathway in diabetic complications	Human Diseases	Endocrine and metabolic diseases	25	0	25	98	6.06944e-05	0.00156794	ENSG00000007908(SELE),ENSG00000115008(IL1A),ENSG00000169429(CXCL8),ENSG00000164867(NOS3),ENSG00000145675(PIK3R1),ENSG00000101333(PLCB4),ENSG00000177606(JUN),ENSG00000115414(FN1),ENSG00000136244(IL6),ENSG00000178726(THBD),ENSG00000156711(MAPK13),ENSG00000125538(IL1B),ENSG00000078401(EDN1),ENSG00000232810(TNF),ENSG00000105329(TGFB1),ENSG00000168542(COL3A1),ENSG00000117020(AKT3),ENSG00000150630(VEGF…	-	http://www.kegg.jp/kegg-bin/show_pathway?map04933/K04392%09%23FFFFFF,red/K14624%09%23FFFFFF,red/K13375%09%23FFFFFF,red/K03907%09%23FFFFFF,red/K04166%09%23FFFFFF,red/K05449%09%23FFFFFF,red/K03901%09%23FFFFFF,red/K05717%09%23FFFFFF,red/K06494%09%23FFFFFF,red/K02649%09%23FFFFFF,red/K06490%09%23FFFFFF,red/K04448%09%23FFFFFF,red/K04446%09%23FFFFFF,red/K04456%09%23FFFFFF,red/K10030%09%23FFFFFF,red/K214…
hsa04640	Hematopoietic cell lineage	Organismal Systems	Immune system	22	2	24	96	0.000119093	0.0028399	ENSG00000196735(HLA-DQA1),ENSG00000160712(IL6R),ENSG00000168685(IL7R),ENSG00000164400(CSF2),ENSG00000125538(IL1B),ENSG00000105383(CD33),ENSG00000161638(ITGA5),ENSG00000136244(IL6),ENSG00000115590(IL1R2),ENSG00000026508(CD44),ENSG00000196549(MME),ENSG00000115008(IL1A),ENSG00000213949(ITGA1),ENSG00000259207(ITGB3),ENSG00000173762(CD7),ENSG00000115594(IL1R1),ENSG00000170458(CD14),ENSG00000177455(CD1…	ENSG00000198223(CSF2RA),ENSG00000242574(HLA-DMB)	http://www.kegg.jp/kegg-bin/show_pathway?map04640/K04008%09%23FFFFFF,red/K05405%09%23FFFFFF,red/K04519%09%23FFFFFF,red/K05066%09%23FFFFFF,green/K04383%09%23FFFFFF,red/K06473%09%23FFFFFF,red/K06457%09%23FFFFFF,red/K06465%09%23FFFFFF,red/K05423%09%23FFFFFF,red/K04391%09%23FFFFFF,red/K03156%09%23FFFFFF,red/K06484%09%23FFFFFF,red/K06480%09%23FFFFFF,red/K04386%09%23FFFFFF,red/K05055%09%23FFFFFF,red/K0…
hsa05143	African trypanosomiasis	Human Diseases	Infectious diseases: Parasitic	12	0	12	33	0.000144976	0.00295113	ENSG00000007908(SELE),ENSG00000126583(PRKCG),ENSG00000206172(HBA1),ENSG00000101333(PLCB4),ENSG00000136244(IL6),ENSG00000188536(HBA2),ENSG00000125538(IL1B),ENSG00000131203(IDO1),ENSG00000232810(TNF),ENSG00000168811(IL12A),ENSG00000112769(LAMA4),ENSG00000090339(ICAM1)	-	http://www.kegg.jp/kegg-bin/show_pathway?map05143/K19663%09%23FFFFFF,red/K06494%09%23FFFFFF,red/K05406%09%23FFFFFF,red/K04519%09%23FFFFFF,red/K06490%09%23FFFFFF,red/K00463%09%23FFFFFF,red/K03156%09%23FFFFFF,red/K05858%09%23FFFFFF,red/K05405%09%23FFFFFF,red/K06241%09%23FFFFFF,red/K13822%09%23FFFFFF,red/
hsa04610	Complement and coagulation cascades	Organismal Systems	Immune system	16	5	21	80	0.000148713	0.00295113	ENSG00000171564(FGB),ENSG00000117525(F3),ENSG00000149131(SERPING1),ENSG00000197249(SERPINA1),ENSG00000167711(SERPINF2),ENSG00000171557(FGG),ENSG00000113600(C9),ENSG00000140678(ITGAX),ENSG00000085063(CD59),ENSG00000178726(THBD),ENSG00000171560(FGA),ENSG00000011422(PLAUR),ENSG00000126218(F10),ENSG00000122861(PLAU),ENSG00000197632(SERPINB2),ENSG00000104368(PLAT)	ENSG00000106804(C5),ENSG00000109072(VTN),ENSG00000123838(C4BPA),ENSG00000185010(F8),ENSG00000244731(C4A)	http://www.kegg.jp/kegg-bin/show_pathway?map04610/K03901%09%23FFFFFF,red/K03994%09%23FFFFFF,green/K03905%09%23FFFFFF,red/K04001%09%23FFFFFF,red/K03989%09%23FFFFFF,green/K03904%09%23FFFFFF,red/K01343%09%23FFFFFF,red/K01314%09%23FFFFFF,red/K19821%09%23FFFFFF,red/K03907%09%23FFFFFF,red/K01348%09%23FFFFFF,red/K03983%09%23FFFFFF,red/K04008%09%23FFFFFF,red/K03984%09%23FFFFFF,red/K06251%09%23FFFFFF,gree…
hsa05202	Transcriptional misregulation in cancer	Human Diseases	Cancers: Overview	36	1	37	178	0.000152316	0.00295113	ENSG00000104885(DOT1L),ENSG00000099860(GADD45B),ENSG00000104368(PLAT),ENSG00000122861(PLAU),ENSG00000124813(RUNX2),ENSG00000100985(MMP9),ENSG00000169429(CXCL8),ENSG00000274750(H3C6),ENSG00000164120(HPGD),ENSG00000159216(RUNX1),ENSG00000144802(NFKBIZ),ENSG00000172379(ARNT2),ENSG00000136244(IL6),ENSG00000115590(IL1R2),ENSG00000139318(DUSP6),ENSG00000164400(CSF2),ENSG00000002745(WNT16),ENSG000001140…	ENSG00000245848(CEBPA)	http://www.kegg.jp/kegg-bin/show_pathway?map05202/K04387%09%23FFFFFF,red/K02162%09%23FFFFFF,red/K06590%09%23FFFFFF,red/K15621%09%23FFFFFF,red/K14242%09%23FFFFFF,red/K00069%09%23FFFFFF,red/K03172%09%23FFFFFF,red/K04454%09%23FFFFFF,red/K05413%09%23FFFFFF,red/K11253%09%23FFFFFF,red/K04391%09%23FFFFFF,red/K21946%09%23FFFFFF,red/K09055%09%23FFFFFF,green/K03160%09%23FFFFFF,red/K05069%09%23FFFFFF,red/K0…
hsa04151	PI3K-Akt signaling pathway	Environmental Information Processing	Signal transduction	56	5	61	351	0.000347081	0.00617935	ENSG00000119630(PGF),ENSG00000196878(LAMB3),ENSG00000186469(GNG2),ENSG00000147168(IL2RG),ENSG00000049089(COL9A2),ENSG00000115221(ITGB6),ENSG00000145675(PIK3R1),ENSG00000077782(FGFR1),ENSG00000142173(COL6A2),ENSG00000113494(PRLR),ENSG00000145431(PDGFC),ENSG00000068971(PPP2R5B),ENSG00000185652(NTF3),ENSG00000213949(ITGA1),ENSG00000041982(TNC),ENSG00000164867(NOS3),ENSG00000168477(TNXB),ENSG00000139…	ENSG00000065361(ERBB3),ENSG00000092758(COL9A3),ENSG00000109072(VTN),ENSG00000168209(DDIT4),ENSG00000100889(PCK2)	http://www.kegg.jp/kegg-bin/show_pathway?map04151/K06238%09%23FFFFFF,red/K04659%09%23FFFFFF,red/K06249%09%23FFFFFF,red/K01596%09%23FFFFFF,green/K09784%09%23FFFFFF,red/K17386%09%23FFFFFF,red/K05121%09%23FFFFFF,red/K04362%09%23FFFFFF,red/K04273%09%23FFFFFF,red/K09782%09%23FFFFFF,red/K12230%09%23FFFFFF,red/K06246%09%23FFFFFF,red/K04456%09%23FFFFFF,red/K08270%09%23FFFFFF,green/K08131%09%23FFFFFF,purp…
hsa05206	MicroRNAs in cancer	Human Diseases	Cancers: Overview	26	4	30	140	0.000358801	0.00617935	ENSG00000166484(MAPK7),ENSG00000259207(ITGB3),ENSG00000100311(PDGFB),ENSG00000137801(THBS1),ENSG00000149948(HMGA2),ENSG00000100234(TIMP3),ENSG00000136158(SPRY2),ENSG00000185634(SHC4),ENSG00000073282(TP63),ENSG00000161638(ITGA5),ENSG00000019186(CYP24A1),ENSG00000168477(TNXB),ENSG00000041982(TNC),ENSG00000206075(SERPINB5),ENSG00000126583(PRKCG),ENSG00000185338(SOCS1),ENSG00000100985(MMP9),ENSG00000…	ENSG00000168209(DDIT4),ENSG00000150593(PDCD4),ENSG00000115266(APC2),ENSG00000065361(ERBB3)	http://www.kegg.jp/kegg-bin/show_pathway?map05206/K16865%09%23FFFFFF,green/K17449%09%23FFFFFF,red/K07606%09%23FFFFFF,red/K02599%09%23FFFFFF,red/K11987%09%23FFFFFF,red/K19663%09%23FFFFFF,red/K16866%09%23FFFFFF,red/K10149%09%23FFFFFF,red/K07410%09%23FFFFFF,red/K05084%09%23FFFFFF,green/K08270%09%23FFFFFF,green/K10139%09%23FFFFFF,red/K07436%09%23FFFFFF,red/K08007%09%23FFFFFF,red/K06484%09%23FFFFFF,re…
hsa04621	NOD-like receptor signaling pathway	Organismal Systems	Immune system	31	2	33	165	0.000694692	0.0113344	ENSG00000163739(CXCL1),ENSG00000136244(IL6),ENSG00000140368(PSTPIP1),ENSG00000101333(PLCB4),ENSG00000081041(CXCL2),ENSG00000177606(JUN),ENSG00000137757(CASP5),ENSG00000187688(TRPV2),ENSG00000125538(IL1B),ENSG00000164733(CTSB),ENSG00000156711(MAPK13),ENSG00000213928(IRF9),ENSG00000023445(BIRC3),ENSG00000169429(CXCL8),ENSG00000103313(MEFV),ENSG00000271503(CCL5),ENSG00000162711(NLRP3),ENSG0000010869…	ENSG00000160703(NLRX1),ENSG00000088888(MAVS)	http://www.kegg.jp/kegg-bin/show_pathway?map04621/K04448%09%23FFFFFF,red/K04441%09%23FFFFFF,red/K12648%09%23FFFFFF,green/K03156%09%23FFFFFF,red/K20899%09%23FFFFFF,red/K14216%09%23FFFFFF,red/K20898%09%23FFFFFF,red/K14624%09%23FFFFFF,red/K01363%09%23FFFFFF,red/K11859%09%23FFFFFF,red/K04971%09%23FFFFFF,red/K03443%09%23FFFFFF,red/K10165%09%23FFFFFF,red/K12499%09%23FFFFFF,red/K04395%09%23FFFFFF,red/K0…
hsa05205	Proteoglycans in cancer	Human Diseases	Cancers: Overview	33	4	37	196	0.00106334	0.0152318	ENSG00000115414(FN1),ENSG00000164690(SHH),ENSG00000122691(TWIST1),ENSG00000011422(PLAUR),ENSG00000259207(ITGB3),ENSG00000161638(ITGA5),ENSG00000137801(THBS1),ENSG00000136238(RAC1),ENSG00000124145(SDC4),ENSG00000143816(WNT9A),ENSG00000156711(MAPK13),ENSG00000002745(WNT16),ENSG00000169439(SDC2),ENSG00000091831(ESR1),ENSG00000126583(PRKCG),ENSG00000135047(CTSL),ENSG00000070808(CAMK2A),ENSG0000010532…	ENSG00000164930(FZD6),ENSG00000150593(PDCD4),ENSG00000065361(ERBB3),ENSG00000109072(VTN)	http://www.kegg.jp/kegg-bin/show_pathway?map05205/K01064%09%23FFFFFF,red/K09069%09%23FFFFFF,red/K04660%09%23FFFFFF,red/K06251%09%23FFFFFF,green/K11988%09%23FFFFFF,red/K08007%09%23FFFFFF,red/K05717%09%23FFFFFF,red/K04456%09%23FFFFFF,red/K04437%09%23FFFFFF,red/K01558%09%23FFFFFF,red/K16338%09%23FFFFFF,red/K06484%09%23FFFFFF,red/K08550%09%23FFFFFF,red/K01365%09%23FFFFFF,red/K03156%09%23FFFFFF,red/K0…
hsa04010	MAPK signaling pathway	Environmental Information Processing	Signal transduction	46	5	51	294	0.00106403	0.0152318	ENSG00000145431(PDGFC),ENSG00000115008(IL1A),ENSG00000185652(NTF3),ENSG00000099860(GADD45B),ENSG00000126583(PRKCG),ENSG00000141837(CACNA1A),ENSG00000119630(PGF),ENSG00000128591(FLNC),ENSG00000077782(FGFR1),ENSG00000159337(PLA2G4D),ENSG00000126803(HSPA2),ENSG00000139318(DUSP6),ENSG00000143507(DUSP10),ENSG00000177606(JUN),ENSG00000196083(IL1RAP),ENSG00000113578(FGF1),ENSG00000120156(TEK),ENSG000001…	ENSG00000065361(ERBB3),ENSG00000157388(CACNA1D),ENSG00000153956(CACNA2D1),ENSG00000108984(MAP2K6),ENSG00000089022(MAPKAPK5)	http://www.kegg.jp/kegg-bin/show_pathway?map04010/K04435%09%23FFFFFF,red/K05084%09%23FFFFFF,green/K04865%09%23FFFFFF,red/K21946%09%23FFFFFF,red/K04386%09%23FFFFFF,red/K04344%09%23FFFFFF,red/K04519%09%23FFFFFF,red/K04448%09%23FFFFFF,red/K17386%09%23FFFFFF,red/K04458%09%23FFFFFF,red/K04402%09%23FFFFFF,red/K03156%09%23FFFFFF,red/K04356%09%23FFFFFF,red/K04459%09%23FFFFFF,red/K04441%09%23FFFFFF,red/K0…
hsa00260	Glycine, serine and threonine metabolism	Metabolism	Amino acid metabolism	3	9	12	40	0.00108097	0.0152318	ENSG00000123453(SARDH),ENSG00000135094(SDS),ENSG00000131471(AOC3)	ENSG00000274276(CBSL),ENSG00000146733(PSPH),ENSG00000092621(PHGDH),ENSG00000135069(PSAT1),ENSG00000069535(MAOB),ENSG00000160200(CBS),ENSG00000132837(DMGDH),ENSG00000016391(CHDH),ENSG00000116761(CTH)	http://www.kegg.jp/kegg-bin/show_pathway?map00260/K00276%09%23FFFFFF,red/K01758%09%23FFFFFF,green/K17989%09%23FFFFFF,red/K00831%09%23FFFFFF,green/K00108%09%23FFFFFF,green/K01079%09%23FFFFFF,green/K00315%09%23FFFFFF,green/K00314%09%23FFFFFF,red/K01697%09%23FFFFFF,green/K00058%09%23FFFFFF,green/K00274%09%23FFFFFF,green/
hsa00350	Tyrosine metabolism	Metabolism	Amino acid metabolism	6	5	11	36	0.00146454	0.0190842	ENSG00000104951(IL4I1),ENSG00000138356(AOX1),ENSG00000080166(DCT),ENSG00000123454(DBH),ENSG00000180176(TH),ENSG00000131471(AOC3)	ENSG00000113924(HGD),ENSG00000069535(MAOB),ENSG00000108602(ALDH3A1),ENSG00000120053(GOT1),ENSG00000006534(ALDH3B1)	http://www.kegg.jp/kegg-bin/show_pathway?map00350/K01827%09%23FFFFFF,red/K00503%09%23FFFFFF,red/K03334%09%23FFFFFF,red/K00276%09%23FFFFFF,red/K00501%09%23FFFFFF,red/K00274%09%23FFFFFF,green/K14454%09%23FFFFFF,green/K00451%09%23FFFFFF,green/K00157%09%23FFFFFF,red/K00129%09%23FFFFFF,green/
hsa00790	Folate biosynthesis	Metabolism	Metabolism of cofactors and vitamins	2	7	9	26	0.00147749	0.0190842	ENSG00000139287(TPH2),ENSG00000180176(TH)	ENSG00000163295(ALPI),ENSG00000196139(AKR1C3),ENSG00000075643(MOCOS),ENSG00000163286(ALPG),ENSG00000163283(ALPP),ENSG00000178700(DHFR2),ENSG00000132570(PCBD2)	http://www.kegg.jp/kegg-bin/show_pathway?map00790/K01077%09%23FFFFFF,green/K01724%09%23FFFFFF,green/K00287%09%23FFFFFF,green/K00501%09%23FFFFFF,red/K00502%09%23FFFFFF,red/K15631%09%23FFFFFF,green/K04119%09%23FFFFFF,green/
hsa04360	Axon guidance	Organismal Systems	Development	29	4	33	173	0.00160999	0.0199639	ENSG00000121966(CXCR4),ENSG00000144857(BOC),ENSG00000185033(SEMA4B),ENSG00000136238(RAC1),ENSG00000172602(RND1),ENSG00000196189(SEMA4A),ENSG00000065320(NTN1),ENSG00000182580(EPHB3),ENSG00000137872(SEMA6D),ENSG00000070808(CAMK2A),ENSG00000125266(EFNB2),ENSG00000090776(EFNB1),ENSG00000075223(SEMA3C),ENSG00000182511(FES),ENSG00000101096(NFATC2),ENSG00000164690(SHH),ENSG00000070886(EPHA8),ENSG0000010…	ENSG00000102981(PARD6A),ENSG00000082684(SEMA5B),ENSG00000162068(NTN3),ENSG00000173156(RHOD)	http://www.kegg.jp/kegg-bin/show_pathway?map04360/K06842%09%23FFFFFF,red/K05104%09%23FFFFFF,red/K17332%09%23FFFFFF,red/K04515%09%23FFFFFF,red/K06839%09%23FFFFFF,red/K06529%09%23FFFFFF,red/K05109%09%23FFFFFF,red/K07531%09%23FFFFFF,red/K07530%09%23FFFFFF,green/K04189%09%23FFFFFF,red/K06093%09%23FFFFFF,green/K20020%09%23FFFFFF,red/K06844%09%23FFFFFF,green/K13578%09%23FFFFFF,red/K07525%09%23FFFFFF,re…
hsa05134	Legionellosis	Human Diseases	Infectious diseases: Bacterial	14	0	14	55	0.00248965	0.0296452	ENSG00000125538(IL1B),ENSG00000204388(HSPA1B),ENSG00000136244(IL6),ENSG00000163739(CXCL1),ENSG00000126803(HSPA2),ENSG00000081041(CXCL2),ENSG00000176171(BNIP3),ENSG00000169429(CXCL8),ENSG00000204389(HSPA1A),ENSG00000170458(CD14),ENSG00000168811(IL12A),ENSG00000173110(HSPA6),ENSG00000163734(CXCL3),ENSG00000232810(TNF)	-	http://www.kegg.jp/kegg-bin/show_pathway?map05134/K05505%09%23FFFFFF,red/K04391%09%23FFFFFF,red/K15464%09%23FFFFFF,red/K03283%09%23FFFFFF,red/K04519%09%23FFFFFF,red/K05405%09%23FFFFFF,red/K03156%09%23FFFFFF,red/K10030%09%23FFFFFF,red/K05406%09%23FFFFFF,red/
hsa05031	Amphetamine addiction	Human Diseases	Substance dependence	11	5	16	67	0.00258201	0.0296452	ENSG00000070808(CAMK2A),ENSG00000157613(CREB3L1),ENSG00000125740(FOSB),ENSG00000142319(SLC6A3),ENSG00000058404(CAMK2B),ENSG00000116032(GRIN3B),ENSG00000126583(PRKCG),ENSG00000180176(TH),ENSG00000177606(JUN),ENSG00000198576(ARC),ENSG00000106089(STX1A)	ENSG00000155511(GRIA1),ENSG00000176884(GRIN1),ENSG00000157388(CACNA1D),ENSG00000169885(CALML6),ENSG00000069535(MAOB)	http://www.kegg.jp/kegg-bin/show_pathway?map05031/K05214%09%23FFFFFF,red/K09029%09%23FFFFFF,red/K04560%09%23FFFFFF,red/K04515%09%23FFFFFF,red/K05036%09%23FFFFFF,red/K05208%09%23FFFFFF,green/K00501%09%23FFFFFF,red/K15867%09%23FFFFFF,red/K19663%09%23FFFFFF,red/K04851%09%23FFFFFF,green/K02183%09%23FFFFFF,green/K05197%09%23FFFFFF,green/K00274%09%23FFFFFF,green/K04448%09%23FFFFFF,red/K09048%09%23FFFFF…
hsa05410	Hypertrophic cardiomyopathy (HCM)	Human Diseases	Cardiovascular diseases	14	4	18	80	0.00291623	0.03124	ENSG00000182389(CACNB4),ENSG00000161638(ITGA5),ENSG00000136244(IL6),ENSG00000115221(ITGB6),ENSG00000167460(TPM4),ENSG00000213949(ITGA1),ENSG00000106617(PRKAG2),ENSG00000105855(ITGB8),ENSG00000143127(ITGA10),ENSG00000259207(ITGB3),ENSG00000139626(ITGB7),ENSG00000078401(EDN1),ENSG00000232810(TNF),ENSG00000105329(TGFB1)	ENSG00000153956(CACNA2D1),ENSG00000159640(ACE),ENSG00000157388(CACNA1D),ENSG00000135744(AGT)	http://www.kegg.jp/kegg-bin/show_pathway?map05410/K06493%09%23FFFFFF,red/K06586%09%23FFFFFF,red/K06480%09%23FFFFFF,red/K03156%09%23FFFFFF,red/K06589%09%23FFFFFF,red/K16366%09%23FFFFFF,red/K06484%09%23FFFFFF,red/K13375%09%23FFFFFF,red/K07200%09%23FFFFFF,red/K10375%09%23FFFFFF,red/K06591%09%23FFFFFF,red/K09821%09%23FFFFFF,green/K05405%09%23FFFFFF,red/K06590%09%23FFFFFF,red/K04851%09%23FFFFFF,green/…
hsa04380	Osteoclast differentiation	Organismal Systems	Development	24	1	25	125	0.00292245	0.03124	ENSG00000136238(RAC1),ENSG00000115641(FHL2),ENSG00000131196(NFATC1),ENSG00000115594(IL1R1),ENSG00000125740(FOSB),ENSG00000259207(ITGB3),ENSG00000175592(FOSL1),ENSG00000101096(NFATC2),ENSG00000141655(TNFRSF11A),ENSG00000117020(AKT3),ENSG00000105329(TGFB1),ENSG00000232810(TNF),ENSG00000125538(IL1B),ENSG00000116701(NCF2),ENSG00000156711(MAPK13),ENSG00000177606(JUN),ENSG00000033327(GAB2),ENSG00000010…	ENSG00000108984(MAP2K6)	http://www.kegg.jp/kegg-bin/show_pathway?map04380/K04456%09%23FFFFFF,red/K04519%09%23FFFFFF,red/K04441%09%23FFFFFF,red/K17332%09%23FFFFFF,red/K06512%09%23FFFFFF,red/K02649%09%23FFFFFF,red/K05147%09%23FFFFFF,red/K04693%09%23FFFFFF,red/K07370%09%23FFFFFF,red/K04446%09%23FFFFFF,red/K04383%09%23FFFFFF,red/K06493%09%23FFFFFF,red/K04448%09%23FFFFFF,red/K03156%09%23FFFFFF,red/K08010%09%23FFFFFF,red/K133…
hsa05200	Pathways in cancer	Human Diseases	Cancers: Overview	67	11	78	517	0.00406188	0.0406846	ENSG00000126583(PRKCG),ENSG00000168646(AXIN2),ENSG00000099860(GADD45B),ENSG00000023445(BIRC3),ENSG00000100985(MMP9),ENSG00000169429(CXCL8),ENSG00000100292(HMOX1),ENSG00000101384(JAG1),ENSG00000101197(BIRC7),ENSG00000148400(NOTCH1),ENSG00000077782(FGFR1),ENSG00000112033(PPARD),ENSG00000145675(PIK3R1),ENSG00000163909(HEYL),ENSG00000058404(CAMK2B),ENSG00000147168(IL2RG),ENSG00000159216(RUNX1),ENSG00…	ENSG00000065621(GSTO2),ENSG00000115266(APC2),ENSG00000169885(CALML6),ENSG00000111087(GLI1),ENSG00000164930(FZD6),ENSG00000181019(NQO1),ENSG00000162337(LRP5),ENSG00000198223(CSF2RA),ENSG00000165879(FRAT1),ENSG00000245848(CEBPA),ENSG00000184470(TXNRD2)	http://www.kegg.jp/kegg-bin/show_pathway?map05200/K01558%09%23FFFFFF,red/K16797%09%23FFFFFF,green/K11987%09%23FFFFFF,red/K00510%09%23FFFFFF,red/K00799%09%23FFFFFF,purple/K02678%09%23FFFFFF,red/K22182%09%23FFFFFF,green/K09091%09%23FFFFFF,red/K01403%09%23FFFFFF,red/K09348%09%23FFFFFF,red/K03069%09%23FFFFFF,green/K19663%09%23FFFFFF,red/K10030%09%23FFFFFF,red/K06051%09%23FFFFFF,red/K05858%09%23FFFFFF…
hsa05164	Influenza A	Human Diseases	Infectious diseases: Viral	26	5	31	169	0.00406846	0.0406846	ENSG00000125538(IL1B),ENSG00000156711(MAPK13),ENSG00000196735(HLA-DQA1),ENSG00000204388(HSPA1B),ENSG00000136244(IL6),ENSG00000177606(JUN),ENSG00000169245(CXCL10),ENSG00000126803(HSPA2),ENSG00000134321(RSAD2),ENSG00000145675(PIK3R1),ENSG00000137033(IL33),ENSG00000271503(CCL5),ENSG00000213928(IRF9),ENSG00000169429(CXCL8),ENSG00000185467(KPNA7),ENSG00000115008(IL1A),ENSG00000090339(ICAM1),ENSG000002…	ENSG00000108984(MAP2K6),ENSG00000164342(TLR3),ENSG00000160703(NLRX1),ENSG00000088888(MAVS),ENSG00000242574(HLA-DMB)	http://www.kegg.jp/kegg-bin/show_pathway?map05164/K03156%09%23FFFFFF,red/K12653%09%23FFFFFF,green/K12800%09%23FFFFFF,red/K05401%09%23FFFFFF,green/K04519%09%23FFFFFF,red/K04433%09%23FFFFFF,green/K14216%09%23FFFFFF,red/K15045%09%23FFFFFF,red/K12671%09%23FFFFFF,red/K10030%09%23FFFFFF,red/K12967%09%23FFFFFF,red/K06752%09%23FFFFFF,purple/K15043%09%23FFFFFF,red/K04383%09%23FFFFFF,red/K14624%09%23FFFFFF…
hsa05145	Toxoplasmosis	Human Diseases	Infectious diseases: Parasitic	20	2	22	109	0.00450211	0.0436142	ENSG00000130164(LDLR),ENSG00000101017(CD40),ENSG00000156711(MAPK13),ENSG00000101680(LAMA1),ENSG00000196735(HLA-DQA1),ENSG00000204388(HSPA1B),ENSG00000126803(HSPA2),ENSG00000101197(BIRC7),ENSG00000196878(LAMB3),ENSG00000023445(BIRC3),ENSG00000185338(SOCS1),ENSG00000087258(GNAO1),ENSG00000204389(HSPA1A),ENSG00000112769(LAMA4),ENSG00000173110(HSPA6),ENSG00000117020(AKT3),ENSG00000168811(IL12A),ENSG0…	ENSG00000108984(MAP2K6),ENSG00000242574(HLA-DMB)	http://www.kegg.jp/kegg-bin/show_pathway?map05145/K06244%09%23FFFFFF,red/K04456%09%23FFFFFF,red/K06241%09%23FFFFFF,red/K04433%09%23FFFFFF,green/K05406%09%23FFFFFF,red/K06246%09%23FFFFFF,red/K05637%09%23FFFFFF,red/K16060%09%23FFFFFF,red/K06752%09%23FFFFFF,purple/K12473%09%23FFFFFF,red/K03156%09%23FFFFFF,red/K04441%09%23FFFFFF,red/K04694%09%23FFFFFF,red/K13375%09%23FFFFFF,red/K03160%09%23FFFFFF,red…
hsa04062	Chemokine signaling pathway	Organismal Systems	Immune system	32	1	33	186	0.00528591	0.0496555	ENSG00000271503(CCL5),ENSG00000113263(ITK),ENSG00000186469(GNG2),ENSG00000134516(DOCK2),ENSG00000145675(PIK3R1),ENSG00000102970(CCL17),ENSG00000169429(CXCL8),ENSG00000102962(CCL22),ENSG00000151882(CCL28),ENSG00000143184(XCL1),ENSG00000128340(RAC2),ENSG00000081041(CXCL2),ENSG00000101333(PLCB4),ENSG00000169245(CXCL10),ENSG00000163739(CXCL1),ENSG00000276085(CCL3L3),ENSG00000101336(HCK),ENSG000001859…	ENSG00000161921(CXCL16)	http://www.kegg.jp/kegg-bin/show_pathway?map04062/K05507%09%23FFFFFF,red/K07860%09%23FFFFFF,red/K12672%09%23FFFFFF,red/K12499%09%23FFFFFF,red/K05408%09%23FFFFFF,red/K04189%09%23FFFFFF,red/K12367%09%23FFFFFF,red/K04191%09%23FFFFFF,red/K08893%09%23FFFFFF,red/K00909%09%23FFFFFF,red/K10035%09%23FFFFFF,green/K05505%09%23FFFFFF,red/K12366%09%23FFFFFF,red/K04456%09%23FFFFFF,red/K12671%09%23FFFFFF,red/K0…
hsa04514	Cell adhesion molecules (CAMs)	Environmental Information Processing	Signaling molecules and interaction	24	3	27	145	0.00571127	0.0520733	ENSG00000062038(CDH3),ENSG00000110400(NECTIN1),ENSG00000007908(SELE),ENSG00000197646(PDCD1LG2),ENSG00000197471(SPN),ENSG00000013725(CD6),ENSG00000179776(CDH5),ENSG00000091129(NRCAM),ENSG00000189143(CLDN4),ENSG00000169439(SDC2),ENSG00000114013(CD86),ENSG00000196735(HLA-DQA1),ENSG00000101017(CD40),ENSG00000139626(ITGB7),ENSG00000012124(CD22),ENSG00000120217(CD274),ENSG00000110876(SELPLG),ENSG000001…	ENSG00000172260(NEGR1),ENSG00000242574(HLA-DMB),ENSG00000181885(CLDN7)	http://www.kegg.jp/kegg-bin/show_pathway?map04514/K16336%09%23FFFFFF,red/K06467%09%23FFFFFF,red/K06478%09%23FFFFFF,red/K06533%09%23FFFFFF,red/K06708%09%23FFFFFF,red/K16338%09%23FFFFFF,red/K06756%09%23FFFFFF,red/K06494%09%23FFFFFF,red/K06809%09%23FFFFFF,red/K06456%09%23FFFFFF,red/K03160%09%23FFFFFF,red/K06775%09%23FFFFFF,green/K06477%09%23FFFFFF,red/K06544%09%23FFFFFF,red/K06591%09%23FFFFFF,red/K0…
hsa05321	Inflammatory bowel disease (IBD)	Human Diseases	Immune diseases	13	1	14	61	0.00678341	0.0600816	ENSG00000147168(IL2RG),ENSG00000115604(IL18R1),ENSG00000115008(IL1A),ENSG00000125538(IL1B),ENSG00000196735(HLA-DQA1),ENSG00000136244(IL6),ENSG00000177606(JUN),ENSG00000167207(NOD2),ENSG00000168811(IL12A),ENSG00000105329(TGFB1),ENSG00000232810(TNF),ENSG00000131196(NFATC1),ENSG00000069667(RORA)	ENSG00000242574(HLA-DMB)	http://www.kegg.jp/kegg-bin/show_pathway?map05321/K04519%09%23FFFFFF,red/K10165%09%23FFFFFF,red/K05405%09%23FFFFFF,red/K04446%09%23FFFFFF,red/K04448%09%23FFFFFF,red/K06752%09%23FFFFFF,purple/K05406%09%23FFFFFF,red/K05070%09%23FFFFFF,red/K08532%09%23FFFFFF,red/K05173%09%23FFFFFF,red/K04383%09%23FFFFFF,red/K13375%09%23FFFFFF,red/K03156%09%23FFFFFF,red/
hsa04670	Leukocyte transendothelial migration	Organismal Systems	Immune system	20	2	22	113	0.00700687	0.0603369	ENSG00000179776(CDH5),ENSG00000072110(ACTN1),ENSG00000121966(CXCR4),ENSG00000149564(ESAM),ENSG00000116701(NCF2),ENSG00000156711(MAPK13),ENSG00000128340(RAC2),ENSG00000168421(RHOH),ENSG00000136238(RAC1),ENSG00000189143(CLDN4),ENSG00000090339(ICAM1),ENSG00000100985(MMP9),ENSG00000101335(MYL9),ENSG00000126583(PRKCG),ENSG00000147065(MSN),ENSG00000091428(RAPGEF4),ENSG00000113263(ITK),ENSG00000074966(T…	ENSG00000181885(CLDN7),ENSG00000215375(MYL5)	http://www.kegg.jp/kegg-bin/show_pathway?map04670/K06087%09%23FFFFFF,purple/K19663%09%23FFFFFF,red/K07873%09%23FFFFFF,red/K12753%09%23FFFFFF,green/K06533%09%23FFFFFF,red/K04441%09%23FFFFFF,red/K07363%09%23FFFFFF,red/K08007%09%23FFFFFF,red/K08016%09%23FFFFFF,red/K12755%09%23FFFFFF,red/K01403%09%23FFFFFF,red/K04189%09%23FFFFFF,red/K02649%09%23FFFFFF,red/K07860%09%23FFFFFF,red/K05699%09%23FFFFFF,red…
hsa00601	Glycosphingolipid biosynthesis - lacto and neolacto series	Metabolism	Glycan biosynthesis and metabolism	6	2	8	27	0.00785155	0.0631582	ENSG00000180549(FUT7),ENSG00000170340(B3GNT2),ENSG00000176597(B3GNT5),ENSG00000176383(B3GNT4),ENSG00000183778(B3GALT5),ENSG00000121578(B4GALT4)	ENSG00000110080(ST3GAL4),ENSG00000174951(FUT1)	http://www.kegg.jp/kegg-bin/show_pathway?map00601/K00718%09%23FFFFFF,green/K03766%09%23FFFFFF,red/K07969%09%23FFFFFF,red/K07971%09%23FFFFFF,red/K07635%09%23FFFFFF,red/K03877%09%23FFFFFF,red/K03494%09%23FFFFFF,green/K00741%09%23FFFFFF,red/
hsa04915	Estrogen signaling pathway	Organismal Systems	Endocrine system	24	1	25	135	0.00817851	0.0631582	ENSG00000164867(NOS3),ENSG00000100985(MMP9),ENSG00000145675(PIK3R1),ENSG00000171346(KRT15),ENSG00000186847(KRT14),ENSG00000126803(HSPA2),ENSG00000177606(JUN),ENSG00000101333(PLCB4),ENSG00000171403(KRT9),ENSG00000204388(HSPA1B),ENSG00000186832(KRT16),ENSG00000131737(KRT34),ENSG00000160182(TFF1),ENSG00000117020(AKT3),ENSG00000185634(SHC4),ENSG00000113070(HBEGF),ENSG00000173110(HSPA6),ENSG0000015754…	ENSG00000169885(CALML6)	http://www.kegg.jp/kegg-bin/show_pathway?map04915/K04534%09%23FFFFFF,red/K05858%09%23FFFFFF,red/K17449%09%23FFFFFF,red/K08550%09%23FFFFFF,red/K03283%09%23FFFFFF,red/K13242%09%23FFFFFF,red/K05000%09%23FFFFFF,red/K04456%09%23FFFFFF,red/K04448%09%23FFFFFF,red/K22456%09%23FFFFFF,red/K08523%09%23FFFFFF,red/K01403%09%23FFFFFF,red/K02183%09%23FFFFFF,green/K07604%09%23FFFFFF,red/K09048%09%23FFFFFF,red/K0…
hsa00360	Phenylalanine metabolism	Metabolism	Amino acid metabolism	2	4	6	17	0.00828837	0.0631582	ENSG00000104951(IL4I1),ENSG00000131471(AOC3)	ENSG00000069535(MAOB),ENSG00000108602(ALDH3A1),ENSG00000120053(GOT1),ENSG00000006534(ALDH3B1)	http://www.kegg.jp/kegg-bin/show_pathway?map00360/K00276%09%23FFFFFF,red/K00274%09%23FFFFFF,green/K03334%09%23FFFFFF,red/K14454%09%23FFFFFF,green/K00129%09%23FFFFFF,green/
hsa05133	Pertussis	Human Diseases	Infectious diseases: Bacterial	12	4	16	75	0.00830799	0.0631582	ENSG00000149131(SERPING1),ENSG00000168811(IL12A),ENSG00000115008(IL1A),ENSG00000232810(TNF),ENSG00000169429(CXCL8),ENSG00000125538(IL1B),ENSG00000156711(MAPK13),ENSG00000136244(IL6),ENSG00000170458(CD14),ENSG00000162711(NLRP3),ENSG00000161638(ITGA5),ENSG00000177606(JUN)	ENSG00000169885(CALML6),ENSG00000244731(C4A),ENSG00000123838(C4BPA),ENSG00000106804(C5)	http://www.kegg.jp/kegg-bin/show_pathway?map05133/K02183%09%23FFFFFF,green/K05405%09%23FFFFFF,red/K04391%09%23FFFFFF,red/K12800%09%23FFFFFF,red/K04383%09%23FFFFFF,red/K04001%09%23FFFFFF,red/K04441%09%23FFFFFF,red/K04519%09%23FFFFFF,red/K04448%09%23FFFFFF,red/K10030%09%23FFFFFF,red/K03994%09%23FFFFFF,green/K06484%09%23FFFFFF,red/K04002%09%23FFFFFF,green/K03989%09%23FFFFFF,green/K05406%09%23FFFFFF,…
hsa04974	Protein digestion and absorption	Organismal Systems	Digestive system	15	3	18	88	0.00835319	0.0631582	ENSG00000197467(COL13A1),ENSG00000204248(COL11A2),ENSG00000139219(COL2A1),ENSG00000174358(SLC6A19),ENSG00000142173(COL6A2),ENSG00000018625(ATP1A2),ENSG00000049089(COL9A2),ENSG00000163751(CPA3),ENSG00000196549(MME),ENSG00000158516(CPA2),ENSG00000065618(COL17A1),ENSG00000092068(SLC7A8),ENSG00000142156(COL6A1),ENSG00000204262(COL5A2),ENSG00000168542(COL3A1)	ENSG00000168003(SLC3A2),ENSG00000105281(SLC1A5),ENSG00000092758(COL9A3)	http://www.kegg.jp/kegg-bin/show_pathway?map04974/K07603%09%23FFFFFF,red/K13781%09%23FFFFFF,red/K01298%09%23FFFFFF,red/K01539%09%23FFFFFF,red/K16617%09%23FFFFFF,red/K19720%09%23FFFFFF,red/K19719%09%23FFFFFF,red/K08780%09%23FFFFFF,red/K01389%09%23FFFFFF,red/K06519%09%23FFFFFF,green/K06238%09%23FFFFFF,red/K08131%09%23FFFFFF,purple/K19721%09%23FFFFFF,red/K05334%09%23FFFFFF,red/K05616%09%23FFFFFF,gre…
hsa04620	Toll-like receptor signaling pathway	Organismal Systems	Immune system	18	2	20	102	0.0090925	0.0656504	ENSG00000169429(CXCL8),ENSG00000232810(TNF),ENSG00000271503(CCL5),ENSG00000168811(IL12A),ENSG00000117020(AKT3),ENSG00000145675(PIK3R1),ENSG00000177606(JUN),ENSG00000169245(CXCL10),ENSG00000169248(CXCL11),ENSG00000129988(LBP),ENSG00000170458(CD14),ENSG00000136244(IL6),ENSG00000276085(CCL3L3),ENSG00000156711(MAPK13),ENSG00000101017(CD40),ENSG00000114013(CD86),ENSG00000136238(RAC1),ENSG00000125538(I…	ENSG00000164342(TLR3),ENSG00000108984(MAP2K6)	http://www.kegg.jp/kegg-bin/show_pathway?map04620/K02649%09%23FFFFFF,red/K04433%09%23FFFFFF,green/K05408%09%23FFFFFF,red/K03160%09%23FFFFFF,red/K12671%09%23FFFFFF,red/K12499%09%23FFFFFF,red/K04519%09%23FFFFFF,red/K05401%09%23FFFFFF,green/K04456%09%23FFFFFF,red/K05406%09%23FFFFFF,red/K04392%09%23FFFFFF,red/K04441%09%23FFFFFF,red/K05399%09%23FFFFFF,red/K12672%09%23FFFFFF,red/K05413%09%23FFFFFF,red/…
hsa04924	Renin secretion	Organismal Systems	Endocrine system	9	5	14	63	0.00910634	0.0656504	ENSG00000164733(CTSB),ENSG00000101333(PLCB4),ENSG00000154678(PDE1C),ENSG00000171522(PTGER4),ENSG00000123700(KCNJ2),ENSG00000240583(AQP1),ENSG00000169252(ADRB2),ENSG00000125384(PTGER2),ENSG00000144891(AGTR1)	ENSG00000159640(ACE),ENSG00000157388(CACNA1D),ENSG00000169885(CALML6),ENSG00000115252(PDE1A),ENSG00000135744(AGT)	http://www.kegg.jp/kegg-bin/show_pathway?map04924/K13755%09%23FFFFFF,purple/K04261%09%23FFFFFF,red/K09821%09%23FFFFFF,green/K09864%09%23FFFFFF,red/K05858%09%23FFFFFF,red/K04259%09%23FFFFFF,red/K04142%09%23FFFFFF,red/K04166%09%23FFFFFF,red/K02183%09%23FFFFFF,green/K01363%09%23FFFFFF,red/K04996%09%23FFFFFF,red/K01283%09%23FFFFFF,green/K04851%09%23FFFFFF,green/
hsa04064	NF-kappa B signaling pathway	Environmental Information Processing	Signal transduction	18	0	18	90	0.0105493	0.0743248	ENSG00000023445(BIRC3),ENSG00000169429(CXCL8),ENSG00000122861(PLAU),ENSG00000073756(PTGS2),ENSG00000010671(BTK),ENSG00000129988(LBP),ENSG00000125735(TNFSF14),ENSG00000125538(IL1B),ENSG00000101017(CD40),ENSG00000142867(BCL10),ENSG00000232810(TNF),ENSG00000141655(TNFRSF11A),ENSG00000170458(CD14),ENSG00000115594(IL1R1),ENSG00000090339(ICAM1),ENSG00000056558(TRAF1),ENSG00000140379(BCL2A1),ENSG0000011…	-	http://www.kegg.jp/kegg-bin/show_pathway?map04064/K03172%09%23FFFFFF,red/K05477%09%23FFFFFF,red/K04386%09%23FFFFFF,red/K11859%09%23FFFFFF,red/K16060%09%23FFFFFF,red/K07368%09%23FFFFFF,red/K10030%09%23FFFFFF,red/K11987%09%23FFFFFF,red/K02162%09%23FFFFFF,red/K05147%09%23FFFFFF,red/K06490%09%23FFFFFF,red/K04391%09%23FFFFFF,red/K07370%09%23FFFFFF,red/K01348%09%23FFFFFF,red/K03156%09%23FFFFFF,red/K031…
hsa04750	Inflammatory mediator regulation of TRP channels	Organismal Systems	Sensory system	17	2	19	97	0.0109426	0.0750896	ENSG00000125384(PTGER2),ENSG00000171522(PTGER4),ENSG00000115594(IL1R1),ENSG00000134716(CYP2J2),ENSG00000175591(P2RY2),ENSG00000070808(CAMK2A),ENSG00000156711(MAPK13),ENSG00000187688(TRPV2),ENSG00000125538(IL1B),ENSG00000027075(PRKCH),ENSG00000101333(PLCB4),ENSG00000196083(IL1RAP),ENSG00000058404(CAMK2B),ENSG00000159337(PLA2G4D),ENSG00000145675(PIK3R1),ENSG00000126583(PRKCG),ENSG00000167723(TRPV3)	ENSG00000108984(MAP2K6),ENSG00000169885(CALML6)	http://www.kegg.jp/kegg-bin/show_pathway?map04750/K07418%09%23FFFFFF,red/K04433%09%23FFFFFF,green/K04269%09%23FFFFFF,red/K02649%09%23FFFFFF,red/K04972%09%23FFFFFF,red/K02183%09%23FFFFFF,green/K16342%09%23FFFFFF,red/K04261%09%23FFFFFF,red/K18051%09%23FFFFFF,red/K04259%09%23FFFFFF,red/K04441%09%23FFFFFF,red/K04519%09%23FFFFFF,red/K19663%09%23FFFFFF,red/K04515%09%23FFFFFF,red/K04971%09%23FFFFFF,red/…
hsa04625	C-type lectin receptor signaling pathway	Organismal Systems	Immune system	19	1	20	104	0.0112476	0.0750896	ENSG00000117020(AKT3),ENSG00000168811(IL12A),ENSG00000101096(NFATC2),ENSG00000232810(TNF),ENSG00000179388(EGR3),ENSG00000131196(NFATC1),ENSG00000162711(NLRP3),ENSG00000114423(CBLB),ENSG00000145675(PIK3R1),ENSG00000073756(PTGS2),ENSG00000213928(IRF9),ENSG00000102970(CCL17),ENSG00000125538(IL1B),ENSG00000158869(FCER1G),ENSG00000156711(MAPK13),ENSG00000102962(CCL22),ENSG00000142867(BCL10),ENSG000001…	ENSG00000169885(CALML6)	http://www.kegg.jp/kegg-bin/show_pathway?map04625/K17332%09%23FFFFFF,red/K04693%09%23FFFFFF,red/K03156%09%23FFFFFF,red/K02183%09%23FFFFFF,green/K05405%09%23FFFFFF,red/K11987%09%23FFFFFF,red/K07983%09%23FFFFFF,red/K02649%09%23FFFFFF,red/K05406%09%23FFFFFF,red/K04448%09%23FFFFFF,red/K22517%09%23FFFFFF,red/K21083%09%23FFFFFF,red/K07368%09%23FFFFFF,red/K04441%09%23FFFFFF,red/K12497%09%23FFFFFF,red/K1…
hsa04930	Type II diabetes mellitus	Human Diseases	Endocrine and metabolic diseases	10	1	11	46	0.0113846	0.0750896	ENSG00000159399(HK2),ENSG00000185338(SOCS1),ENSG00000141837(CACNA1A),ENSG00000145675(PIK3R1),ENSG00000185950(IRS2),ENSG00000182759(MAFA),ENSG00000232810(TNF),ENSG00000156510(HKDC1),ENSG00000120833(SOCS2),ENSG00000156515(HK1)	ENSG00000157388(CACNA1D)	http://www.kegg.jp/kegg-bin/show_pathway?map04930/K07595%09%23FFFFFF,red/K04851%09%23FFFFFF,green/K07187%09%23FFFFFF,red/K03156%09%23FFFFFF,red/K04344%09%23FFFFFF,red/K02649%09%23FFFFFF,red/K04695%09%23FFFFFF,red/K04694%09%23FFFFFF,red/K00844%09%23FFFFFF,red/
hsa00524	Neomycin, kanamycin and gentamicin biosynthesis	Metabolism	Biosynthesis of other secondary metabolites	3	0	3	5	0.011919	0.0751459	ENSG00000156515(HK1),ENSG00000156510(HKDC1),ENSG00000159399(HK2)	-	http://www.kegg.jp/kegg-bin/show_pathway?map00524/K00844%09%23FFFFFF,red/
hsa00750	Vitamin B6 metabolism	Metabolism	Metabolism of cofactors and vitamins	1	2	3	5	0.011919	0.0751459	ENSG00000138356(AOX1)	ENSG00000144362(PHOSPHO2),ENSG00000135069(PSAT1)	http://www.kegg.jp/kegg-bin/show_pathway?map00750/K00157%09%23FFFFFF,red/K00831%09%23FFFFFF,green/K13248%09%23FFFFFF,green/
hsa05132	Salmonella infection	Human Diseases	Infectious diseases: Bacterial	16	0	16	78	0.0121203	0.0751459	ENSG00000163734(CXCL3),ENSG00000115008(IL1A),ENSG00000169429(CXCL8),ENSG00000104892(KLC3),ENSG00000128591(FLNC),ENSG00000276085(CCL3L3),ENSG00000170458(CD14),ENSG00000163739(CXCL1),ENSG00000136244(IL6),ENSG00000129988(LBP),ENSG00000177606(JUN),ENSG00000081041(CXCL2),ENSG00000164400(CSF2),ENSG00000125538(IL1B),ENSG00000136238(RAC1),ENSG00000156711(MAPK13)	-	http://www.kegg.jp/kegg-bin/show_pathway?map05132/K05405%09%23FFFFFF,red/K05505%09%23FFFFFF,red/K05427%09%23FFFFFF,red/K04519%09%23FFFFFF,red/K10407%09%23FFFFFF,red/K04437%09%23FFFFFF,red/K04391%09%23FFFFFF,red/K10030%09%23FFFFFF,red/K05408%09%23FFFFFF,red/K04448%09%23FFFFFF,red/K04383%09%23FFFFFF,red/K04392%09%23FFFFFF,red/K04441%09%23FFFFFF,red/K05399%09%23FFFFFF,red/
hsa05142	Chagas disease (American trypanosomiasis)	Human Diseases	Infectious diseases: Parasitic	17	2	19	99	0.013536	0.0822775	ENSG00000108691(CCL2),ENSG00000074211(PPP2R2C),ENSG00000087258(GNAO1),ENSG00000105329(TGFB1),ENSG00000232810(TNF),ENSG00000117020(AKT3),ENSG00000168811(IL12A),ENSG00000276085(CCL3L3),ENSG00000136244(IL6),ENSG00000177606(JUN),ENSG00000101333(PLCB4),ENSG00000125538(IL1B),ENSG00000156711(MAPK13),ENSG00000169429(CXCL8),ENSG00000145675(PIK3R1),ENSG00000179218(CALR),ENSG00000271503(CCL5)	ENSG00000159640(ACE),ENSG00000156049(GNA14)	http://www.kegg.jp/kegg-bin/show_pathway?map05142/K03156%09%23FFFFFF,red/K04441%09%23FFFFFF,red/K10030%09%23FFFFFF,red/K04636%09%23FFFFFF,green/K14624%09%23FFFFFF,red/K01283%09%23FFFFFF,green/K04456%09%23FFFFFF,red/K13375%09%23FFFFFF,red/K12499%09%23FFFFFF,red/K04519%09%23FFFFFF,red/K05858%09%23FFFFFF,red/K02649%09%23FFFFFF,red/K04354%09%23FFFFFF,red/K05405%09%23FFFFFF,red/K05408%09%23FFFFFF,red/…
hsa00533	Glycosaminoglycan biosynthesis - keratan sulfate	Metabolism	Glycan biosynthesis and metabolism	5	0	5	14	0.0149837	0.0893261	ENSG00000175040(CHST2),ENSG00000170340(B3GNT2),ENSG00000008513(ST3GAL1),ENSG00000121578(B4GALT4),ENSG00000183196(CHST6)	-	http://www.kegg.jp/kegg-bin/show_pathway?map00533/K04745%09%23FFFFFF,red/K00780%09%23FFFFFF,red/K00741%09%23FFFFFF,red/K07969%09%23FFFFFF,red/K09671%09%23FFFFFF,red/
hsa00410	beta-Alanine metabolism	Metabolism	Metabolism of other amino acids	5	3	8	30	0.0152721	0.0893273	ENSG00000131471(AOC3),ENSG00000183044(ABAT),ENSG00000088826(SMOX),ENSG00000102172(SMS),ENSG00000100024(UPB1)	ENSG00000006534(ALDH3B1),ENSG00000108602(ALDH3A1),ENSG00000072210(ALDH3A2)	http://www.kegg.jp/kegg-bin/show_pathway?map00410/K01431%09%23FFFFFF,red/K12259%09%23FFFFFF,red/K00276%09%23FFFFFF,red/K00128%09%23FFFFFF,green/K00129%09%23FFFFFF,green/K00802%09%23FFFFFF,red/K13524%09%23FFFFFF,red/
hsa00250	Alanine, aspartate and glutamate metabolism	Metabolism	Amino acid metabolism	2	7	9	36	0.0158834	0.0911822	ENSG00000183044(ABAT),ENSG00000104951(IL4I1)	ENSG00000120053(GOT1),ENSG00000167701(GPT),ENSG00000112294(ALDH5A1),ENSG00000021826(CPS1),ENSG00000130707(ASS1),ENSG00000070669(ASNS),ENSG00000185100(ADSS1)	http://www.kegg.jp/kegg-bin/show_pathway?map00250/K01940%09%23FFFFFF,green/K01939%09%23FFFFFF,green/K01948%09%23FFFFFF,green/K00139%09%23FFFFFF,green/K03334%09%23FFFFFF,red/K14454%09%23FFFFFF,green/K01953%09%23FFFFFF,green/K00814%09%23FFFFFF,green/K13524%09%23FFFFFF,red/
hsa04662	B cell receptor signaling pathway	Organismal Systems	Immune system	14	0	14	69	0.0199434	0.112408	ENSG00000070190(DAPP1),ENSG00000145675(PIK3R1),ENSG00000177606(JUN),ENSG00000010671(BTK),ENSG00000142867(BCL10),ENSG00000128340(RAC2),ENSG00000117020(AKT3),ENSG00000101096(NFATC2),ENSG00000155629(PIK3AP1),ENSG00000177455(CD19),ENSG00000012124(CD22),ENSG00000131196(NFATC1),ENSG00000136238(RAC1),ENSG00000168918(INPP5D)	-	http://www.kegg.jp/kegg-bin/show_pathway?map04662/K12230%09%23FFFFFF,red/K07370%09%23FFFFFF,red/K04448%09%23FFFFFF,red/K12229%09%23FFFFFF,red/K06465%09%23FFFFFF,red/K04392%09%23FFFFFF,red/K06467%09%23FFFFFF,red/K03084%09%23FFFFFF,red/K04456%09%23FFFFFF,red/K17332%09%23FFFFFF,red/K07860%09%23FFFFFF,red/K07368%09%23FFFFFF,red/K02649%09%23FFFFFF,red/K04446%09%23FFFFFF,red/
hsa00730	Thiamine metabolism	Metabolism	Metabolism of cofactors and vitamins	1	4	5	15	0.0204341	0.113117	ENSG00000140057(AK7)	ENSG00000163283(ALPP),ENSG00000163286(ALPG),ENSG00000259431(THTPA),ENSG00000163295(ALPI)	http://www.kegg.jp/kegg-bin/show_pathway?map00730/K05307%09%23FFFFFF,green/K01077%09%23FFFFFF,green/K00939%09%23FFFFFF,red/
hsa00970	Aminoacyl-tRNA biosynthesis	Genetic Information Processing	Translation	0	10	10	44	0.0218905	0.119054	-	ENSG00000134684(YARS1),ENSG00000116120(FARSB),ENSG00000090861(AARS1),ENSG00000140105(WARS1),ENSG00000031698(SARS1),ENSG00000166986(MARS1),ENSG00000104835(SARS2),ENSG00000196305(IARS1),ENSG00000133706(LARS1),ENSG00000130348(QRSL1)	http://www.kegg.jp/kegg-bin/show_pathway?map00970/K01874%09%23FFFFFF,green/K02433%09%23FFFFFF,green/K01866%09%23FFFFFF,green/K01875%09%23FFFFFF,green/K01870%09%23FFFFFF,green/K01890%09%23FFFFFF,green/K01872%09%23FFFFFF,green/K01867%09%23FFFFFF,green/K01869%09%23FFFFFF,green/
hsa04012	ErbB signaling pathway	Environmental Information Processing	Signal transduction	15	1	16	84	0.0237387	0.126879	ENSG00000158458(NRG2),ENSG00000145675(PIK3R1),ENSG00000058404(CAMK2B),ENSG00000126583(PRKCG),ENSG00000143322(ABL2),ENSG00000157168(NRG1),ENSG00000177606(JUN),ENSG00000124882(EREG),ENSG00000117020(AKT3),ENSG00000185634(SHC4),ENSG00000113070(HBEGF),ENSG00000070808(CAMK2A),ENSG00000109321(AREG),ENSG00000114423(CBLB),ENSG00000163235(TGFA)	ENSG00000065361(ERBB3)	http://www.kegg.jp/kegg-bin/show_pathway?map04012/K05455%09%23FFFFFF,red/K22517%09%23FFFFFF,red/K19663%09%23FFFFFF,red/K08887%09%23FFFFFF,red/K08523%09%23FFFFFF,red/K09782%09%23FFFFFF,red/K04515%09%23FFFFFF,red/K09784%09%23FFFFFF,red/K05084%09%23FFFFFF,green/K02649%09%23FFFFFF,red/K05456%09%23FFFFFF,red/K04448%09%23FFFFFF,red/K17449%09%23FFFFFF,red/K04456%09%23FFFFFF,red/K08774%09%23FFFFFF,red/
hsa04072	Phospholipase D signaling pathway	Environmental Information Processing	Signal transduction	23	1	24	141	0.0250255	0.13149	ENSG00000176170(SPHK1),ENSG00000164082(GRM2),ENSG00000124493(GRM4),ENSG00000101333(PLCB4),ENSG00000033327(GAB2),ENSG00000198121(LPAR1),ENSG00000158869(FCER1G),ENSG00000170962(PDGFD),ENSG00000157680(DGKI),ENSG00000145431(PDGFC),ENSG00000169429(CXCL8),ENSG00000162407(PLPP3),ENSG00000145675(PIK3R1),ENSG00000159337(PLA2G4D),ENSG00000100055(CYTH4),ENSG00000091428(RAPGEF4),ENSG00000126895(AVPR2),ENSG00…	ENSG00000160216(AGPAT3)	http://www.kegg.jp/kegg-bin/show_pathway?map04072/K05858%09%23FFFFFF,red/K00901%09%23FFFFFF,red/K05450%09%23FFFFFF,red/K04456%09%23FFFFFF,red/K04289%09%23FFFFFF,red/K04607%09%23FFFFFF,red/K04605%09%23FFFFFF,red/K04166%09%23FFFFFF,red/K18441%09%23FFFFFF,red/K02649%09%23FFFFFF,red/K04273%09%23FFFFFF,red/K04228%09%23FFFFFF,red/K10030%09%23FFFFFF,red/K17449%09%23FFFFFF,red/K01080%09%23FFFFFF,red/K163…
hsa00051	Fructose and mannose metabolism	Metabolism	Carbohydrate metabolism	5	3	8	33	0.0267804	0.138365	ENSG00000159399(HK2),ENSG00000170525(PFKFB3),ENSG00000156510(HKDC1),ENSG00000109107(ALDOC),ENSG00000156515(HK1)	ENSG00000158571(PFKFB1),ENSG00000132199(ENOSF1),ENSG00000138030(KHK)	http://www.kegg.jp/kegg-bin/show_pathway?map00051/K18334%09%23FFFFFF,green/K01103%09%23FFFFFF,red/K19028%09%23FFFFFF,green/K00846%09%23FFFFFF,green/K01623%09%23FFFFFF,red/K00844%09%23FFFFFF,red/
hsa04672	Intestinal immune network for IgA production	Organismal Systems	Immune system	9	1	10	46	0.0292905	0.148853	ENSG00000121966(CXCR4),ENSG00000111732(AICDA),ENSG00000105329(TGFB1),ENSG00000139626(ITGB7),ENSG00000136244(IL6),ENSG00000151882(CCL28),ENSG00000196735(HLA-DQA1),ENSG00000114013(CD86),ENSG00000101017(CD40)	ENSG00000242574(HLA-DMB)	http://www.kegg.jp/kegg-bin/show_pathway?map04672/K05413%09%23FFFFFF,red/K06752%09%23FFFFFF,purple/K03160%09%23FFFFFF,red/K04189%09%23FFFFFF,red/K10989%09%23FFFFFF,red/K05513%09%23FFFFFF,red/K06590%09%23FFFFFF,red/K13375%09%23FFFFFF,red/K05405%09%23FFFFFF,red/
hsa05340	Primary immunodeficiency	Human Diseases	Immune diseases	8	0	8	34	0.0316791	0.156795	ENSG00000111732(AICDA),ENSG00000177455(CD19),ENSG00000166349(RAG1),ENSG00000081237(PTPRC),ENSG00000147168(IL2RG),ENSG00000010671(BTK),ENSG00000168685(IL7R),ENSG00000101017(CD40)	-	http://www.kegg.jp/kegg-bin/show_pathway?map05340/K06478%09%23FFFFFF,red/K05070%09%23FFFFFF,red/K05072%09%23FFFFFF,red/K10628%09%23FFFFFF,red/K07370%09%23FFFFFF,red/K03160%09%23FFFFFF,red/K10989%09%23FFFFFF,red/K06465%09%23FFFFFF,red/
hsa00760	Nicotinate and nicotinamide metabolism	Metabolism	Metabolism of cofactors and vitamins	5	2	7	28	0.0318648	0.156795	ENSG00000105835(NAMPT),ENSG00000138356(AOX1),ENSG00000135318(NT5E),ENSG00000157064(NMNAT2),ENSG00000103485(QPRT)	ENSG00000008130(NADK),ENSG00000204653(ASPDH)	http://www.kegg.jp/kegg-bin/show_pathway?map00760/K03462%09%23FFFFFF,red/K06210%09%23FFFFFF,red/K06989%09%23FFFFFF,green/K19970%09%23FFFFFF,red/K00767%09%23FFFFFF,red/K00858%09%23FFFFFF,green/K00157%09%23FFFFFF,red/
hsa04921	Oxytocin signaling pathway	Organismal Systems	Endocrine system	21	4	25	152	0.032873	0.159229	ENSG00000159337(PLA2G4D),ENSG00000058404(CAMK2B),ENSG00000073756(PTGS2),ENSG00000126583(PRKCG),ENSG00000164867(NOS3),ENSG00000106617(PRKAG2),ENSG00000182389(CACNB4),ENSG00000116741(RGS2),ENSG00000177606(JUN),ENSG00000101333(PLCB4),ENSG00000157542(KCNJ6),ENSG00000008118(CAMK1G),ENSG00000101096(NFATC2),ENSG00000070808(CAMK2A),ENSG00000101335(MYL9),ENSG00000101306(MYLK2),ENSG00000087258(GNAO1),ENSG0…	ENSG00000157388(CACNA1D),ENSG00000153956(CACNA2D1),ENSG00000169885(CALML6),ENSG00000198838(RYR3)	http://www.kegg.jp/kegg-bin/show_pathway?map04921/K07200%09%23FFFFFF,red/K05858%09%23FFFFFF,red/K12755%09%23FFFFFF,red/K04858%09%23FFFFFF,green/K04446%09%23FFFFFF,red/K19663%09%23FFFFFF,red/K04865%09%23FFFFFF,red/K04464%09%23FFFFFF,red/K05000%09%23FFFFFF,red/K04851%09%23FFFFFF,green/K04454%09%23FFFFFF,red/K16342%09%23FFFFFF,red/K11987%09%23FFFFFF,red/K04996%09%23FFFFFF,red/K02183%09%23FFFFFF,gree…
hsa04664	Fc epsilon RI signaling pathway	Organismal Systems	Immune system	12	1	13	67	0.0340835	0.162552	ENSG00000145675(PIK3R1),ENSG00000159337(PLA2G4D),ENSG00000158869(FCER1G),ENSG00000156711(MAPK13),ENSG00000164400(CSF2),ENSG00000128340(RAC2),ENSG00000010671(BTK),ENSG00000033327(GAB2),ENSG00000117020(AKT3),ENSG00000232810(TNF),ENSG00000168918(INPP5D),ENSG00000136238(RAC1)	ENSG00000108984(MAP2K6)	http://www.kegg.jp/kegg-bin/show_pathway?map04664/K04456%09%23FFFFFF,red/K05427%09%23FFFFFF,red/K04392%09%23FFFFFF,red/K03156%09%23FFFFFF,red/K04433%09%23FFFFFF,green/K04441%09%23FFFFFF,red/K07983%09%23FFFFFF,red/K07370%09%23FFFFFF,red/K03084%09%23FFFFFF,red/K08091%09%23FFFFFF,red/K16342%09%23FFFFFF,red/K07860%09%23FFFFFF,red/K02649%09%23FFFFFF,red/
hsa00450	Selenocompound metabolism	Metabolism	Metabolism of other amino acids	1	4	5	17	0.0348421	0.163652	ENSG00000198682(PAPSS2)	ENSG00000184470(TXNRD2),ENSG00000132330(SCLY),ENSG00000166986(MARS1),ENSG00000116761(CTH)	http://www.kegg.jp/kegg-bin/show_pathway?map00450/K13811%09%23FFFFFF,red/K01758%09%23FFFFFF,green/K22182%09%23FFFFFF,green/K01763%09%23FFFFFF,green/K01874%09%23FFFFFF,green/
hsa04392	Hippo signaling pathway - multiple species	Environmental Information Processing	Signal transduction	5	2	7	29	0.0380608	0.174819	ENSG00000153303(FRMD1),ENSG00000196159(FAT4),ENSG00000166341(DCHS1),ENSG00000139926(FRMD6),ENSG00000107551(RASSF4)	ENSG00000129474(AJUBA),ENSG00000187079(TEAD1)	http://www.kegg.jp/kegg-bin/show_pathway?map04392/K16822%09%23FFFFFF,red/K09448%09%23FFFFFF,green/K16821%09%23FFFFFF,red/K16669%09%23FFFFFF,red/K16682%09%23FFFFFF,green/K09851%09%23FFFFFF,red/K16507%09%23FFFFFF,red/
hsa04066	HIF-1 signaling pathway	Environmental Information Processing	Signal transduction	17	0	17	96	0.0383474	0.174819	ENSG00000111674(ENO2),ENSG00000159399(HK2),ENSG00000100292(HMOX1),ENSG00000126583(PRKCG),ENSG00000164867(NOS3),ENSG00000058404(CAMK2B),ENSG00000145675(PIK3R1),ENSG00000120156(TEK),ENSG00000136244(IL6),ENSG00000160712(IL6R),ENSG00000170525(PFKFB3),ENSG00000078401(EDN1),ENSG00000070808(CAMK2A),ENSG00000156510(HKDC1),ENSG00000117020(AKT3),ENSG00000156515(HK1),ENSG00000129521(EGLN3)	-	http://www.kegg.jp/kegg-bin/show_pathway?map04066/K09592%09%23FFFFFF,red/K19663%09%23FFFFFF,red/K13242%09%23FFFFFF,red/K04456%09%23FFFFFF,red/K05405%09%23FFFFFF,red/K01689%09%23FFFFFF,red/K05055%09%23FFFFFF,red/K00510%09%23FFFFFF,red/K02649%09%23FFFFFF,red/K04515%09%23FFFFFF,red/K05121%09%23FFFFFF,red/K00844%09%23FFFFFF,red/K16366%09%23FFFFFF,red/K01103%09%23FFFFFF,red/
hsa04659	Th17 cell differentiation	Organismal Systems	Immune system	17	1	18	104	0.0412439	0.184021	ENSG00000101096(NFATC2),ENSG00000100385(IL2RB),ENSG00000105329(TGFB1),ENSG00000069667(RORA),ENSG00000131196(NFATC1),ENSG00000115594(IL1R1),ENSG00000159216(RUNX1),ENSG00000147168(IL2RG),ENSG00000107485(GATA3),ENSG00000106546(AHR),ENSG00000160712(IL6R),ENSG00000196735(HLA-DQA1),ENSG00000156711(MAPK13),ENSG00000125538(IL1B),ENSG00000177606(JUN),ENSG00000136244(IL6),ENSG00000196083(IL1RAP)	ENSG00000242574(HLA-DMB)	http://www.kegg.jp/kegg-bin/show_pathway?map04659/K05070%09%23FFFFFF,red/K08532%09%23FFFFFF,red/K05055%09%23FFFFFF,red/K13375%09%23FFFFFF,red/K08367%09%23FFFFFF,red/K04446%09%23FFFFFF,red/K17332%09%23FFFFFF,red/K04441%09%23FFFFFF,red/K04386%09%23FFFFFF,red/K09093%09%23FFFFFF,red/K04723%09%23FFFFFF,red/K05069%09%23FFFFFF,red/K17895%09%23FFFFFF,red/K05405%09%23FFFFFF,red/K04448%09%23FFFFFF,red/K045…
hsa04310	Wnt signaling pathway	Environmental Information Processing	Signal transduction	19	5	24	148	0.0415973	0.184021	ENSG00000136238(RAC1),ENSG00000143816(WNT9A),ENSG00000131196(NFATC1),ENSG00000145506(NKD2),ENSG00000140807(NKD1),ENSG00000070808(CAMK2A),ENSG00000175592(FOSL1),ENSG00000101096(NFATC2),ENSG00000177606(JUN),ENSG00000101333(PLCB4),ENSG00000128340(RAC2),ENSG00000102312(PORCN),ENSG00000002745(WNT16),ENSG00000168646(AXIN2),ENSG00000126583(PRKCG),ENSG00000100592(DAAM1),ENSG00000107984(DKK1),ENSG00000112…	ENSG00000120057(SFRP5),ENSG00000162337(LRP5),ENSG00000165879(FRAT1),ENSG00000164930(FZD6),ENSG00000115266(APC2)	http://www.kegg.jp/kegg-bin/show_pathway?map04310/K02222%09%23FFFFFF,green/K00181%09%23FFFFFF,red/K02085%09%23FFFFFF,green/K03068%09%23FFFFFF,green/K01558%09%23FFFFFF,red/K04448%09%23FFFFFF,red/K17332%09%23FFFFFF,red/K04502%09%23FFFFFF,red/K04512%09%23FFFFFF,red/K04385%09%23FFFFFF,red/K01064%09%23FFFFFF,red/K03069%09%23FFFFFF,green/K02165%09%23FFFFFF,red/K04515%09%23FFFFFF,red/K19663%09%23FFFFFF,…
hsa05412	Arrhythmogenic right ventricular cardiomyopathy (ARVC)	Human Diseases	Cardiovascular diseases	11	2	13	69	0.0421467	0.184021	ENSG00000139626(ITGB7),ENSG00000105855(ITGB8),ENSG00000143127(ITGA10),ENSG00000259207(ITGB3),ENSG00000134755(DSC2),ENSG00000115221(ITGB6),ENSG00000213949(ITGA1),ENSG00000057294(PKP2),ENSG00000182389(CACNB4),ENSG00000161638(ITGA5),ENSG00000248746(ACTN3)	ENSG00000157388(CACNA1D),ENSG00000153956(CACNA2D1)	http://www.kegg.jp/kegg-bin/show_pathway?map05412/K07601%09%23FFFFFF,red/K06591%09%23FFFFFF,red/K06480%09%23FFFFFF,red/K04851%09%23FFFFFF,green/K04858%09%23FFFFFF,green/K06589%09%23FFFFFF,red/K06586%09%23FFFFFF,red/K21073%09%23FFFFFF,red/K12642%09%23FFFFFF,red/K06590%09%23FFFFFF,red/K06484%09%23FFFFFF,red/K04865%09%23FFFFFF,red/K06493%09%23FFFFFF,red/
hsa04725	Cholinergic synapse	Organismal Systems	Nervous system	18	1	19	112	0.0438998	0.189013	ENSG00000167083(GNGT2),ENSG00000070808(CAMK2A),ENSG00000157542(KCNJ6),ENSG00000117020(AKT3),ENSG00000180720(CHRM4),ENSG00000123700(KCNJ2),ENSG00000087258(GNAO1),ENSG00000157613(CREB3L1),ENSG00000141837(CACNA1A),ENSG00000126583(PRKCG),ENSG00000058404(CAMK2B),ENSG00000117971(CHRNB4),ENSG00000186469(GNG2),ENSG00000145675(PIK3R1),ENSG00000075043(KCNQ2),ENSG00000101333(PLCB4),ENSG00000184156(KCNQ3),EN…	ENSG00000157388(CACNA1D)	http://www.kegg.jp/kegg-bin/show_pathway?map04725/K05000%09%23FFFFFF,red/K04927%09%23FFFFFF,red/K09048%09%23FFFFFF,red/K04344%09%23FFFFFF,red/K02649%09%23FFFFFF,red/K04851%09%23FFFFFF,green/K04534%09%23FFFFFF,red/K04815%09%23FFFFFF,red/K05858%09%23FFFFFF,red/K07826%09%23FFFFFF,red/K01049%09%23FFFFFF,red/K19663%09%23FFFFFF,red/K04549%09%23FFFFFF,red/K04132%09%23FFFFFF,red/K04456%09%23FFFFFF,red/K0…
hsa05217	Basal cell carcinoma	Human Diseases	Cancers: Specific types	9	3	12	63	0.0461484	0.195972	ENSG00000116717(GADD45A),ENSG00000143816(WNT9A),ENSG00000125845(BMP2),ENSG00000106571(GLI3),ENSG00000002745(WNT16),ENSG00000164690(SHH),ENSG00000125378(BMP4),ENSG00000099860(GADD45B),ENSG00000168646(AXIN2)	ENSG00000164930(FZD6),ENSG00000111087(GLI1),ENSG00000115266(APC2)	http://www.kegg.jp/kegg-bin/show_pathway?map05217/K21283%09%23FFFFFF,red/K04662%09%23FFFFFF,red/K11988%09%23FFFFFF,red/K04402%09%23FFFFFF,red/K06230%09%23FFFFFF,red/K01064%09%23FFFFFF,red/K04385%09%23FFFFFF,red/K16797%09%23FFFFFF,green/K02085%09%23FFFFFF,green/K01558%09%23FFFFFF,red/K02376%09%23FFFFFF,green/
hsa04612	Antigen processing and presentation	Organismal Systems	Immune system	11	1	12	64	0.0512236	0.214585	ENSG00000173110(HSPA6),ENSG00000135047(CTSL),ENSG00000232810(TNF),ENSG00000204389(HSPA1A),ENSG00000134545(KLRC1),ENSG00000179218(CALR),ENSG00000164733(CTSB),ENSG00000216490(IFI30),ENSG00000204388(HSPA1B),ENSG00000196735(HLA-DQA1),ENSG00000126803(HSPA2)	ENSG00000242574(HLA-DMB)	http://www.kegg.jp/kegg-bin/show_pathway?map04612/K08059%09%23FFFFFF,red/K03156%09%23FFFFFF,red/K03283%09%23FFFFFF,red/K01365%09%23FFFFFF,red/K06752%09%23FFFFFF,purple/K08057%09%23FFFFFF,red/K01363%09%23FFFFFF,red/K06541%09%23FFFFFF,red/
hsa00330	Arginine and proline metabolism	Metabolism	Amino acid metabolism	6	4	10	51	0.0551408	0.227708	ENSG00000100033(PRODH),ENSG00000072682(P4HA2),ENSG00000102172(SMS),ENSG00000164867(NOS3),ENSG00000277196(AC007325.2),ENSG00000088826(SMOX)	ENSG00000072210(ALDH3A2),ENSG00000069535(MAOB),ENSG00000120053(GOT1),ENSG00000116771(AGMAT)	http://www.kegg.jp/kegg-bin/show_pathway?map00330/K00802%09%23FFFFFF,red/K00318%09%23FFFFFF,red/K13242%09%23FFFFFF,red/K01480%09%23FFFFFF,green/K12259%09%23FFFFFF,red/K00274%09%23FFFFFF,green/K00128%09%23FFFFFF,green/K00472%09%23FFFFFF,red/K14454%09%23FFFFFF,green/
hsa04068	FoxO signaling pathway	Environmental Information Processing	Signal transduction	20	1	21	130	0.0558252	0.227708	ENSG00000145632(PLK2),ENSG00000103942(HOMER2),ENSG00000117020(AKT3),ENSG00000105329(TGFB1),ENSG00000113916(BCL6),ENSG00000170989(S1PR1),ENSG00000116717(GADD45A),ENSG00000166349(RAG1),ENSG00000127528(KLF2),ENSG00000185950(IRS2),ENSG00000145675(PIK3R1),ENSG00000176171(BNIP3),ENSG00000156804(FBXO32),ENSG00000106617(PRKAG2),ENSG00000099860(GADD45B),ENSG00000129355(CDKN2D),ENSG00000156711(MAPK13),ENSG…	ENSG00000100889(PCK2)	http://www.kegg.jp/kegg-bin/show_pathway?map04068/K17845%09%23FFFFFF,red/K04564%09%23FFFFFF,red/K06623%09%23FFFFFF,red/K05405%09%23FFFFFF,red/K02649%09%23FFFFFF,red/K07187%09%23FFFFFF,red/K15010%09%23FFFFFF,red/K10305%09%23FFFFFF,red/K04441%09%23FFFFFF,red/K05072%09%23FFFFFF,red/K13375%09%23FFFFFF,red/K07200%09%23FFFFFF,red/K10628%09%23FFFFFF,red/K01596%09%23FFFFFF,green/K04288%09%23FFFFFF,red/K0…
hsa05332	Graft-versus-host disease	Human Diseases	Immune diseases	6	1	7	32	0.061166	0.243096	ENSG00000232810(TNF),ENSG00000115008(IL1A),ENSG00000136244(IL6),ENSG00000125538(IL1B),ENSG00000114013(CD86),ENSG00000196735(HLA-DQA1)	ENSG00000242574(HLA-DMB)	http://www.kegg.jp/kegg-bin/show_pathway?map05332/K04383%09%23FFFFFF,red/K05405%09%23FFFFFF,red/K03156%09%23FFFFFF,red/K06752%09%23FFFFFF,purple/K04519%09%23FFFFFF,red/K05413%09%23FFFFFF,red/
hsa00512	Mucin type O-glycan biosynthesis	Metabolism	Glycan biosynthesis and metabolism	7	0	7	32	0.061166	0.243096	ENSG00000100626(GALNT16),ENSG00000008513(ST3GAL1),ENSG00000140297(GCNT3),ENSG00000110328(GALNT18),ENSG00000198488(B3GNT6),ENSG00000176928(GCNT4),ENSG00000139629(GALNT6)	-	http://www.kegg.jp/kegg-bin/show_pathway?map00512/K00710%09%23FFFFFF,red/K00739%09%23FFFFFF,red/K09662%09%23FFFFFF,red/K09663%09%23FFFFFF,red/K00780%09%23FFFFFF,red/
hsa04370	VEGF signaling pathway	Environmental Information Processing	Signal transduction	11	0	11	59	0.0624017	0.244867	ENSG00000136238(RAC1),ENSG00000101096(NFATC2),ENSG00000117020(AKT3),ENSG00000156711(MAPK13),ENSG00000128340(RAC2),ENSG00000176170(SPHK1),ENSG00000073756(PTGS2),ENSG00000159337(PLA2G4D),ENSG00000145675(PIK3R1),ENSG00000126583(PRKCG),ENSG00000164867(NOS3)	-	http://www.kegg.jp/kegg-bin/show_pathway?map04370/K19663%09%23FFFFFF,red/K04456%09%23FFFFFF,red/K02649%09%23FFFFFF,red/K04441%09%23FFFFFF,red/K11987%09%23FFFFFF,red/K16342%09%23FFFFFF,red/K04392%09%23FFFFFF,red/K13242%09%23FFFFFF,red/K07860%09%23FFFFFF,red/K17332%09%23FFFFFF,red/K04718%09%23FFFFFF,red/
hsa04724	Glutamatergic synapse	Organismal Systems	Nervous system	15	3	18	110	0.0655199	0.25389	ENSG00000087258(GNAO1),ENSG00000167083(GNGT2),ENSG00000104888(SLC17A7),ENSG00000161681(SHANK1),ENSG00000251322(SHANK3),ENSG00000103942(HOMER2),ENSG00000164082(GRM2),ENSG00000124493(GRM4),ENSG00000079215(SLC1A3),ENSG00000101333(PLCB4),ENSG00000126583(PRKCG),ENSG00000141837(CACNA1A),ENSG00000186469(GNG2),ENSG00000116032(GRIN3B),ENSG00000159337(PLA2G4D)	ENSG00000176884(GRIN1),ENSG00000155511(GRIA1),ENSG00000157388(CACNA1D)	http://www.kegg.jp/kegg-bin/show_pathway?map04724/K19663%09%23FFFFFF,red/K15010%09%23FFFFFF,red/K04851%09%23FFFFFF,green/K12302%09%23FFFFFF,red/K07826%09%23FFFFFF,red/K05614%09%23FFFFFF,red/K04534%09%23FFFFFF,red/K05208%09%23FFFFFF,green/K05858%09%23FFFFFF,red/K04607%09%23FFFFFF,red/K05214%09%23FFFFFF,red/K04549%09%23FFFFFF,red/K05197%09%23FFFFFF,green/K16342%09%23FFFFFF,red/K04605%09%23FFFFFF,re…
hsa04978	Mineral absorption	Organismal Systems	Digestive system	9	0	9	46	0.0675836	0.258653	ENSG00000198417(MT1F),ENSG00000125148(MT2A),ENSG00000164647(STEAP1),ENSG00000169715(MT1E),ENSG00000100292(HMOX1),ENSG00000018625(ATP1A2),ENSG00000119121(TRPM6),ENSG00000174358(SLC6A19),ENSG00000187193(MT1X)	-	http://www.kegg.jp/kegg-bin/show_pathway?map04978/K01539%09%23FFFFFF,red/K04981%09%23FFFFFF,red/K00510%09%23FFFFFF,red/K05334%09%23FFFFFF,red/K14739%09%23FFFFFF,red/K14737%09%23FFFFFF,red/
hsa05020	Prion diseases	Human Diseases	Neurodegenerative diseases	6	1	7	33	0.0704236	0.266236	ENSG00000125538(IL1B),ENSG00000136244(IL6),ENSG00000271503(CCL5),ENSG00000148400(NOTCH1),ENSG00000115008(IL1A),ENSG00000113600(C9)	ENSG00000106804(C5)	http://www.kegg.jp/kegg-bin/show_pathway?map05020/K12499%09%23FFFFFF,red/K04000%09%23FFFFFF,red/K04519%09%23FFFFFF,red/K03994%09%23FFFFFF,green/K02599%09%23FFFFFF,red/K04383%09%23FFFFFF,red/K05405%09%23FFFFFF,red/
hsa00380	Tryptophan metabolism	Metabolism	Amino acid metabolism	6	2	8	40	0.073884	0.270502	ENSG00000117009(KMO),ENSG00000139287(TPH2),ENSG00000131203(IDO1),ENSG00000138061(CYP1B1),ENSG00000104951(IL4I1),ENSG00000138356(AOX1)	ENSG00000069535(MAOB),ENSG00000072210(ALDH3A2)	http://www.kegg.jp/kegg-bin/show_pathway?map00380/K07410%09%23FFFFFF,red/K00128%09%23FFFFFF,green/K00157%09%23FFFFFF,red/K00486%09%23FFFFFF,red/K00274%09%23FFFFFF,green/K03334%09%23FFFFFF,red/K00463%09%23FFFFFF,red/K00502%09%23FFFFFF,red/
hsa05030	Cocaine addiction	Human Diseases	Substance dependence	7	2	9	47	0.0756354	0.270502	ENSG00000116032(GRIN3B),ENSG00000164082(GRM2),ENSG00000177606(JUN),ENSG00000180176(TH),ENSG00000125740(FOSB),ENSG00000142319(SLC6A3),ENSG00000157613(CREB3L1)	ENSG00000069535(MAOB),ENSG00000176884(GRIN1)	http://www.kegg.jp/kegg-bin/show_pathway?map05030/K00274%09%23FFFFFF,green/K05036%09%23FFFFFF,red/K05208%09%23FFFFFF,green/K09048%09%23FFFFFF,red/K05214%09%23FFFFFF,red/K04605%09%23FFFFFF,red/K00501%09%23FFFFFF,red/K09029%09%23FFFFFF,red/K04448%09%23FFFFFF,red/
hsa05165	Human papillomavirus infection	Human Diseases	Infectious diseases: Viral	40	6	46	331	0.075709	0.270502	ENSG00000115414(FN1),ENSG00000161638(ITGA5),ENSG00000185883(ATP6V0C),ENSG00000105664(COMP),ENSG00000101680(LAMA1),ENSG00000002745(WNT16),ENSG00000168477(TNXB),ENSG00000139219(COL2A1),ENSG00000168646(AXIN2),ENSG00000041982(TNC),ENSG00000213928(IRF9),ENSG00000213949(ITGA1),ENSG00000068971(PPP2R5B),ENSG00000105929(ATP6V0A4),ENSG00000101384(JAG1),ENSG00000116039(ATP6V1B1),ENSG00000142173(COL6A2),ENSG…	ENSG00000164930(FZD6),ENSG00000164342(TLR3),ENSG00000115266(APC2),ENSG00000102981(PARD6A),ENSG00000109072(VTN),ENSG00000092758(COL9A3)	http://www.kegg.jp/kegg-bin/show_pathway?map05165/K01558%09%23FFFFFF,red/K11987%09%23FFFFFF,red/K09091%09%23FFFFFF,red/K04659%09%23FFFFFF,red/K02376%09%23FFFFFF,green/K03156%09%23FFFFFF,red/K02085%09%23FFFFFF,green/K06484%09%23FFFFFF,red/K05401%09%23FFFFFF,green/K06251%09%23FFFFFF,green/K02649%09%23FFFFFF,red/K11584%09%23FFFFFF,red/K06493%09%23FFFFFF,red/K04261%09%23FFFFFF,red/K02599%09%23FFFFFF,…
hsa00590	Arachidonic acid metabolism	Metabolism	Lipid metabolism	7	4	11	61	0.076023	0.270502	ENSG00000179477(ALOX12B),ENSG00000134716(CYP2J2),ENSG00000095303(PTGS1),ENSG00000099998(GGT5),ENSG00000163803(PLB1),ENSG00000159337(PLA2G4D),ENSG00000073756(PTGS2)	ENSG00000130649(CYP2E1),ENSG00000196139(AKR1C3),ENSG00000186529(CYP4F3),ENSG00000155016(CYP2U1)	http://www.kegg.jp/kegg-bin/show_pathway?map00590/K07422%09%23FFFFFF,green/K08021%09%23FFFFFF,red/K04119%09%23FFFFFF,green/K14621%09%23FFFFFF,red/K16342%09%23FFFFFF,red/K11987%09%23FFFFFF,red/K17726%09%23FFFFFF,green/K07418%09%23FFFFFF,red/K18592%09%23FFFFFF,red/K07415%09%23FFFFFF,green/K00509%09%23FFFFFF,red/
hsa00140	Steroid hormone biosynthesis	Metabolism	Lipid metabolism	5	6	11	61	0.076023	0.270502	ENSG00000137869(CYP19A1),ENSG00000106258(CYP3A5),ENSG00000138061(CYP1B1),ENSG00000117594(HSD11B1),ENSG00000086696(HSD17B2)	ENSG00000151632(AKR1C2),ENSG00000130649(CYP2E1),ENSG00000204228(HSD17B8),ENSG00000196139(AKR1C3),ENSG00000198610(AKR1C4),ENSG00000128039(SRD5A3)	http://www.kegg.jp/kegg-bin/show_pathway?map00140/K04119%09%23FFFFFF,green/K13370%09%23FFFFFF,green/K12345%09%23FFFFFF,green/K15680%09%23FFFFFF,red/K00037%09%23FFFFFF,green/K13368%09%23FFFFFF,red/K17690%09%23FFFFFF,red/K07434%09%23FFFFFF,red/K00089%09%23FFFFFF,green/K07410%09%23FFFFFF,red/K07415%09%23FFFFFF,green/
hsa04658	Th1 and Th2 cell differentiation	Organismal Systems	Immune system	14	1	15	90	0.0767876	0.270502	ENSG00000148400(NOTCH1),ENSG00000147168(IL2RG),ENSG00000128917(DLL4),ENSG00000101384(JAG1),ENSG00000107485(GATA3),ENSG00000156711(MAPK13),ENSG00000196735(HLA-DQA1),ENSG00000177606(JUN),ENSG00000198719(DLL1),ENSG00000168811(IL12A),ENSG00000101096(NFATC2),ENSG00000100385(IL2RB),ENSG00000131196(NFATC1),ENSG00000184384(MAML2)	ENSG00000242574(HLA-DMB)	http://www.kegg.jp/kegg-bin/show_pathway?map04658/K06051%09%23FFFFFF,red/K05069%09%23FFFFFF,red/K17895%09%23FFFFFF,red/K04446%09%23FFFFFF,red/K06052%09%23FFFFFF,red/K17332%09%23FFFFFF,red/K02599%09%23FFFFFF,red/K05070%09%23FFFFFF,red/K06061%09%23FFFFFF,red/K05406%09%23FFFFFF,red/K06752%09%23FFFFFF,purple/K04448%09%23FFFFFF,red/K04441%09%23FFFFFF,red/
hsa04940	Type I diabetes mellitus	Human Diseases	Endocrine and metabolic diseases	7	1	8	41	0.083177	0.289718	ENSG00000168811(IL12A),ENSG00000054356(PTPRN),ENSG00000232810(TNF),ENSG00000125538(IL1B),ENSG00000196735(HLA-DQA1),ENSG00000114013(CD86),ENSG00000115008(IL1A)	ENSG00000242574(HLA-DMB)	http://www.kegg.jp/kegg-bin/show_pathway?map04940/K04383%09%23FFFFFF,red/K05406%09%23FFFFFF,red/K04519%09%23FFFFFF,red/K03156%09%23FFFFFF,red/K07817%09%23FFFFFF,red/K06752%09%23FFFFFF,purple/K05413%09%23FFFFFF,red/
hsa04913	Ovarian steroidogenesis	Organismal Systems	Endocrine system	8	1	9	48	0.0842499	0.290194	ENSG00000137869(CYP19A1),ENSG00000134716(CYP2J2),ENSG00000086696(HSD17B2),ENSG00000130164(LDLR),ENSG00000138061(CYP1B1),ENSG00000153162(BMP6),ENSG00000159337(PLA2G4D),ENSG00000073756(PTGS2)	ENSG00000196139(AKR1C3)	http://www.kegg.jp/kegg-bin/show_pathway?map04913/K11987%09%23FFFFFF,red/K07418%09%23FFFFFF,red/K12473%09%23FFFFFF,red/K07434%09%23FFFFFF,red/K13368%09%23FFFFFF,red/K07410%09%23FFFFFF,red/K04119%09%23FFFFFF,green/K16620%09%23FFFFFF,red/K16342%09%23FFFFFF,red/
hsa04728	Dopaminergic synapse	Organismal Systems	Nervous system	16	4	20	129	0.0853507	0.290755	ENSG00000156711(MAPK13),ENSG00000180176(TH),ENSG00000157613(CREB3L1),ENSG00000074211(PPP2R2C),ENSG00000087258(GNAO1),ENSG00000101333(PLCB4),ENSG00000142319(SLC6A3),ENSG00000117020(AKT3),ENSG00000186469(GNG2),ENSG00000157542(KCNJ6),ENSG00000058404(CAMK2B),ENSG00000167083(GNGT2),ENSG00000068971(PPP2R5B),ENSG00000070808(CAMK2A),ENSG00000141837(CACNA1A),ENSG00000126583(PRKCG)	ENSG00000069535(MAOB),ENSG00000169885(CALML6),ENSG00000157388(CACNA1D),ENSG00000155511(GRIA1)	http://www.kegg.jp/kegg-bin/show_pathway?map04728/K05197%09%23FFFFFF,green/K04354%09%23FFFFFF,red/K04441%09%23FFFFFF,red/K02183%09%23FFFFFF,green/K11584%09%23FFFFFF,red/K19663%09%23FFFFFF,red/K05858%09%23FFFFFF,red/K05036%09%23FFFFFF,red/K04344%09%23FFFFFF,red/K09048%09%23FFFFFF,red/K04456%09%23FFFFFF,red/K04851%09%23FFFFFF,green/K05000%09%23FFFFFF,red/K00274%09%23FFFFFF,green/K07826%09%23FFFFFF,…
hsa00340	Histidine metabolism	Metabolism	Amino acid metabolism	0	5	5	22	0.0929638	0.309879	-	ENSG00000072210(ALDH3A2),ENSG00000006534(ALDH3B1),ENSG00000069535(MAOB),ENSG00000108602(ALDH3A1),ENSG00000084110(HAL)	http://www.kegg.jp/kegg-bin/show_pathway?map00340/K00129%09%23FFFFFF,green/K00128%09%23FFFFFF,green/K01745%09%23FFFFFF,green/K00274%09%23FFFFFF,green/
hsa00220	Arginine biosynthesis	Metabolism	Amino acid metabolism	1	4	5	22	0.0929638	0.309879	ENSG00000164867(NOS3)	ENSG00000130707(ASS1),ENSG00000021826(CPS1),ENSG00000167701(GPT),ENSG00000120053(GOT1)	http://www.kegg.jp/kegg-bin/show_pathway?map00220/K13242%09%23FFFFFF,red/K00814%09%23FFFFFF,green/K01940%09%23FFFFFF,green/K01948%09%23FFFFFF,green/K14454%09%23FFFFFF,green/
hsa01521	EGFR tyrosine kinase inhibitor resistance	Human Diseases	Drug resistance: Antineoplastic	12	1	13	79	0.102338	0.337498	ENSG00000185634(SHC4),ENSG00000117020(AKT3),ENSG00000145675(PIK3R1),ENSG00000158458(NRG2),ENSG00000145431(PDGFC),ENSG00000126583(PRKCG),ENSG00000170962(PDGFD),ENSG00000160712(IL6R),ENSG00000163235(TGFA),ENSG00000100311(PDGFB),ENSG00000157168(NRG1),ENSG00000136244(IL6)	ENSG00000065361(ERBB3)	http://www.kegg.jp/kegg-bin/show_pathway?map01521/K05055%09%23FFFFFF,red/K17449%09%23FFFFFF,red/K04456%09%23FFFFFF,red/K05405%09%23FFFFFF,red/K05084%09%23FFFFFF,green/K05456%09%23FFFFFF,red/K19663%09%23FFFFFF,red/K02649%09%23FFFFFF,red/K17386%09%23FFFFFF,red/K05455%09%23FFFFFF,red/K05450%09%23FFFFFF,red/K08774%09%23FFFFFF,red/
hsa04024	cAMP signaling pathway	Environmental Information Processing	Signal transduction	22	6	28	195	0.104527	0.339199	ENSG00000125398(SOX9),ENSG00000117020(AKT3),ENSG00000070808(CAMK2A),ENSG00000106571(GLI3),ENSG00000058668(ATP2B4),ENSG00000101335(MYL9),ENSG00000157613(CREB3L1),ENSG00000136238(RAC1),ENSG00000131196(NFATC1),ENSG00000125384(PTGER2),ENSG00000169252(ADRB2),ENSG00000145675(PIK3R1),ENSG00000116032(GRIN3B),ENSG00000091428(RAPGEF4),ENSG00000184588(PDE4B),ENSG00000018625(ATP1A2),ENSG00000058404(CAMK2B),E…	ENSG00000155511(GRIA1),ENSG00000176884(GRIN1),ENSG00000169885(CALML6),ENSG00000157388(CACNA1D),ENSG00000111087(GLI1),ENSG00000112541(PDE10A)	http://www.kegg.jp/kegg-bin/show_pathway?map04024/K04851%09%23FFFFFF,green/K04456%09%23FFFFFF,red/K01539%09%23FFFFFF,red/K04142%09%23FFFFFF,red/K05214%09%23FFFFFF,red/K18438%09%23FFFFFF,green/K02649%09%23FFFFFF,red/K08402%09%23FFFFFF,red/K16797%09%23FFFFFF,green/K06230%09%23FFFFFF,red/K04351%09%23FFFFFF,red/K05197%09%23FFFFFF,green/K12755%09%23FFFFFF,red/K04446%09%23FFFFFF,red/K04392%09%23FFFFFF,…
hsa04145	Phagosome	Cellular Processes	Transport and catabolism	21	1	22	148	0.105042	0.339199	ENSG00000102879(CORO1A),ENSG00000137285(TUBB2B),ENSG00000135047(CTSL),ENSG00000137801(THBS1),ENSG00000136238(RAC1),ENSG00000259207(ITGB3),ENSG00000117758(STX12),ENSG00000170458(CD14),ENSG00000137267(TUBB2A),ENSG00000179218(CALR),ENSG00000178462(TUBAL3),ENSG00000116039(ATP6V1B1),ENSG00000173391(OLR1),ENSG00000258947(TUBB3),ENSG00000105929(ATP6V0A4),ENSG00000196735(HLA-DQA1),ENSG00000116701(NCF2),E…	ENSG00000242574(HLA-DMB)	http://www.kegg.jp/kegg-bin/show_pathway?map04145/K13813%09%23FFFFFF,red/K07374%09%23FFFFFF,red/K13882%09%23FFFFFF,red/K04659%09%23FFFFFF,red/K08057%09%23FFFFFF,red/K01365%09%23FFFFFF,red/K06493%09%23FFFFFF,red/K02147%09%23FFFFFF,red/K08763%09%23FFFFFF,red/K04391%09%23FFFFFF,red/K07375%09%23FFFFFF,red/K16857%09%23FFFFFF,red/K08010%09%23FFFFFF,red/K06752%09%23FFFFFF,purple/K06484%09%23FFFFFF,red/K…
hsa04614	Renin-angiotensin system	Organismal Systems	Endocrine system	3	2	5	23	0.108326	0.346196	ENSG00000163751(CPA3),ENSG00000196549(MME),ENSG00000144891(AGTR1)	ENSG00000159640(ACE),ENSG00000135744(AGT)	http://www.kegg.jp/kegg-bin/show_pathway?map04614/K01283%09%23FFFFFF,green/K08780%09%23FFFFFF,red/K01389%09%23FFFFFF,red/K04166%09%23FFFFFF,red/K09821%09%23FFFFFF,green/
hsa04713	Circadian entrainment	Organismal Systems	Environmental adaptation	9	6	15	95	0.110055	0.348134	ENSG00000101333(PLCB4),ENSG00000126583(PRKCG),ENSG00000186469(GNG2),ENSG00000058404(CAMK2B),ENSG00000185532(PRKG1),ENSG00000087258(GNAO1),ENSG00000167083(GNGT2),ENSG00000070808(CAMK2A),ENSG00000157542(KCNJ6)	ENSG00000198838(RYR3),ENSG00000049246(PER3),ENSG00000169885(CALML6),ENSG00000157388(CACNA1D),ENSG00000176884(GRIN1),ENSG00000155511(GRIA1)	http://www.kegg.jp/kegg-bin/show_pathway?map04713/K05197%09%23FFFFFF,green/K05208%09%23FFFFFF,green/K04515%09%23FFFFFF,red/K04851%09%23FFFFFF,green/K05000%09%23FFFFFF,red/K04963%09%23FFFFFF,green/K21945%09%23FFFFFF,green/K02183%09%23FFFFFF,green/K05858%09%23FFFFFF,red/K07376%09%23FFFFFF,red/K07826%09%23FFFFFF,red/K04534%09%23FFFFFF,red/K19663%09%23FFFFFF,red/K04549%09%23FFFFFF,red/
hsa04261	Adrenergic signaling in cardiomyocytes	Organismal Systems	Circulatory system	18	3	21	142	0.115672	0.362206	ENSG00000091428(RAPGEF4),ENSG00000018625(ATP1A2),ENSG00000058404(CAMK2B),ENSG00000167460(TPM4),ENSG00000068971(PPP2R5B),ENSG00000170214(ADRA1B),ENSG00000182389(CACNB4),ENSG00000156711(MAPK13),ENSG00000101333(PLCB4),ENSG00000117020(AKT3),ENSG00000144891(AGTR1),ENSG00000070808(CAMK2A),ENSG00000058668(ATP2B4),ENSG00000157613(CREB3L1),ENSG00000074211(PPP2R2C),ENSG00000180509(KCNE1),ENSG00000169252(AD…	ENSG00000169885(CALML6),ENSG00000153956(CACNA2D1),ENSG00000157388(CACNA1D)	http://www.kegg.jp/kegg-bin/show_pathway?map04261/K04515%09%23FFFFFF,red/K05858%09%23FFFFFF,red/K04354%09%23FFFFFF,red/K04142%09%23FFFFFF,red/K04865%09%23FFFFFF,red/K04894%09%23FFFFFF,red/K11584%09%23FFFFFF,red/K04848%09%23FFFFFF,red/K04136%09%23FFFFFF,red/K04858%09%23FFFFFF,green/K04166%09%23FFFFFF,red/K05850%09%23FFFFFF,red/K04351%09%23FFFFFF,red/K01539%09%23FFFFFF,red/K04851%09%23FFFFFF,green/…
hsa04390	Hippo signaling pathway	Environmental Information Processing	Signal transduction	17	5	22	151	0.12293	0.381081	ENSG00000125845(BMP2),ENSG00000139926(FRMD6),ENSG00000109321(AREG),ENSG00000074211(PPP2R2C),ENSG00000143816(WNT9A),ENSG00000105329(TGFB1),ENSG00000118523(CCN2),ENSG00000113578(FGF1),ENSG00000125378(BMP4),ENSG00000002745(WNT16),ENSG00000138696(BMPR1B),ENSG00000168646(AXIN2),ENSG00000153303(FRMD1),ENSG00000153162(BMP6),ENSG00000019549(SNAI2),ENSG00000143514(TP53BP2),ENSG00000101144(BMP7)	ENSG00000102981(PARD6A),ENSG00000187079(TEAD1),ENSG00000164930(FZD6),ENSG00000115266(APC2),ENSG00000129474(AJUBA)	http://www.kegg.jp/kegg-bin/show_pathway?map04390/K16682%09%23FFFFFF,green/K06827%09%23FFFFFF,red/K04354%09%23FFFFFF,red/K06093%09%23FFFFFF,green/K16821%09%23FFFFFF,red/K02085%09%23FFFFFF,green/K21283%09%23FFFFFF,red/K13578%09%23FFFFFF,red/K16620%09%23FFFFFF,red/K02376%09%23FFFFFF,green/K18496%09%23FFFFFF,red/K16822%09%23FFFFFF,red/K01558%09%23FFFFFF,red/K04385%09%23FFFFFF,red/K01064%09%23FFFFFF,…
hsa05152	Tuberculosis	Human Diseases	Infectious diseases: Bacterial	22	3	25	176	0.130653	0.386799	ENSG00000167207(NOD2),ENSG00000117020(AKT3),ENSG00000168811(IL12A),ENSG00000102879(CORO1A),ENSG00000070808(CAMK2A),ENSG00000105329(TGFB1),ENSG00000140678(ITGAX),ENSG00000232810(TNF),ENSG00000170458(CD14),ENSG00000134070(IRAK2),ENSG00000058404(CAMK2B),ENSG00000115008(IL1A),ENSG00000105929(ATP6V0A4),ENSG00000185883(ATP6V0C),ENSG00000125538(IL1B),ENSG00000158869(FCER1G),ENSG00000196735(HLA-DQA1),ENS…	ENSG00000242574(HLA-DMB),ENSG00000153879(CEBPG),ENSG00000169885(CALML6)	http://www.kegg.jp/kegg-bin/show_pathway?map05152/K04391%09%23FFFFFF,red/K07368%09%23FFFFFF,red/K10049%09%23FFFFFF,green/K05399%09%23FFFFFF,red/K05405%09%23FFFFFF,red/K02183%09%23FFFFFF,green/K06462%09%23FFFFFF,red/K03156%09%23FFFFFF,red/K13375%09%23FFFFFF,red/K04519%09%23FFFFFF,red/K10165%09%23FFFFFF,red/K05406%09%23FFFFFF,red/K04383%09%23FFFFFF,red/K02154%09%23FFFFFF,red/K04718%09%23FFFFFF,red/…
hsa04810	Regulation of actin cytoskeleton	Cellular Processes	Cell motility	27	2	29	208	0.130723	0.386799	ENSG00000139626(ITGB7),ENSG00000180720(CHRM4),ENSG00000027644(INSRR),ENSG00000147065(MSN),ENSG00000140678(ITGAX),ENSG00000101306(MYLK2),ENSG00000101335(MYL9),ENSG00000136238(RAC1),ENSG00000105855(ITGB8),ENSG00000147145(LPAR4),ENSG00000072110(ACTN1),ENSG00000121966(CXCR4),ENSG00000100311(PDGFB),ENSG00000143127(ITGA10),ENSG00000259207(ITGB3),ENSG00000077782(FGFR1),ENSG00000145675(PIK3R1),ENSG000001…	ENSG00000215375(MYL5),ENSG00000115266(APC2)	http://www.kegg.jp/kegg-bin/show_pathway?map04810/K04189%09%23FFFFFF,red/K04289%09%23FFFFFF,red/K06590%09%23FFFFFF,red/K02649%09%23FFFFFF,red/K06462%09%23FFFFFF,red/K17386%09%23FFFFFF,red/K05699%09%23FFFFFF,red/K06586%09%23FFFFFF,red/K06493%09%23FFFFFF,red/K06591%09%23FFFFFF,red/K08007%09%23FFFFFF,red/K12753%09%23FFFFFF,green/K02085%09%23FFFFFF,green/K04275%09%23FFFFFF,red/K06480%09%23FFFFFF,red/…
hsa04020	Calcium signaling pathway	Environmental Information Processing	Signal transduction	18	8	26	184	0.130829	0.386799	ENSG00000109991(P2RX3),ENSG00000169403(PTAFR),ENSG00000176170(SPHK1),ENSG00000075073(TACR2),ENSG00000101333(PLCB4),ENSG00000058404(CAMK2B),ENSG00000141837(CACNA1A),ENSG00000126583(PRKCG),ENSG00000164867(NOS3),ENSG00000154678(PDE1C),ENSG00000170214(ADRA1B),ENSG00000121966(CXCR4),ENSG00000169252(ADRB2),ENSG00000144891(AGTR1),ENSG00000008118(CAMK1G),ENSG00000058668(ATP2B4),ENSG00000070808(CAMK2A),EN…	ENSG00000198838(RYR3),ENSG00000157388(CACNA1D),ENSG00000099957(P2RX6),ENSG00000169885(CALML6),ENSG00000065361(ERBB3),ENSG00000156049(GNA14),ENSG00000115252(PDE1A),ENSG00000176884(GRIN1)	http://www.kegg.jp/kegg-bin/show_pathway?map04020/K19663%09%23FFFFFF,red/K05084%09%23FFFFFF,green/K04142%09%23FFFFFF,red/K04718%09%23FFFFFF,red/K04166%09%23FFFFFF,red/K05858%09%23FFFFFF,red/K04223%09%23FFFFFF,red/K02183%09%23FFFFFF,green/K04851%09%23FFFFFF,green/K04636%09%23FFFFFF,green/K00907%09%23FFFFFF,red/K04515%09%23FFFFFF,red/K08794%09%23FFFFFF,red/K04963%09%23FFFFFF,green/K05217%09%23FFFFF…
hsa04611	Platelet activation	Organismal Systems	Immune system	18	0	18	121	0.131831	0.386799	ENSG00000156711(MAPK13),ENSG00000158869(FCER1G),ENSG00000088053(GP6),ENSG00000171564(FGB),ENSG00000171560(FGA),ENSG00000010671(BTK),ENSG00000101333(PLCB4),ENSG00000095303(PTGS1),ENSG00000259207(ITGB3),ENSG00000159337(PLA2G4D),ENSG00000145675(PIK3R1),ENSG00000185532(PRKG1),ENSG00000117020(AKT3),ENSG00000160013(PTGIR),ENSG00000164867(NOS3),ENSG00000171557(FGG),ENSG00000168542(COL3A1),ENSG0000010130…	-	http://www.kegg.jp/kegg-bin/show_pathway?map04611/K00907%09%23FFFFFF,red/K07983%09%23FFFFFF,red/K16342%09%23FFFFFF,red/K04456%09%23FFFFFF,red/K03903%09%23FFFFFF,red/K05858%09%23FFFFFF,red/K13242%09%23FFFFFF,red/K07376%09%23FFFFFF,red/K19720%09%23FFFFFF,red/K03905%09%23FFFFFF,red/K04441%09%23FFFFFF,red/K06264%09%23FFFFFF,red/K00509%09%23FFFFFF,red/K07370%09%23FFFFFF,red/K04263%09%23FFFFFF,red/K039…
hsa04650	Natural killer cell mediated cytotoxicity	Organismal Systems	Immune system	17	1	18	121	0.131831	0.386799	ENSG00000134545(KLRC1),ENSG00000145675(PIK3R1),ENSG00000164520(RAET1E),ENSG00000126583(PRKCG),ENSG00000155918(RAET1L),ENSG00000128340(RAC2),ENSG00000164400(CSF2),ENSG00000131015(ULBP2),ENSG00000158869(FCER1G),ENSG00000198574(SH2D1B),ENSG00000101096(NFATC2),ENSG00000185634(SHC4),ENSG00000232810(TNF),ENSG00000136238(RAC1),ENSG00000090339(ICAM1),ENSG00000108622(ICAM2),ENSG00000131196(NFATC1)	ENSG00000111981(ULBP1)	http://www.kegg.jp/kegg-bin/show_pathway?map04650/K03156%09%23FFFFFF,red/K07989%09%23FFFFFF,red/K04392%09%23FFFFFF,red/K17332%09%23FFFFFF,red/K19663%09%23FFFFFF,red/K06523%09%23FFFFFF,red/K06541%09%23FFFFFF,red/K05427%09%23FFFFFF,red/K07860%09%23FFFFFF,red/K04446%09%23FFFFFF,red/K17449%09%23FFFFFF,red/K07986%09%23FFFFFF,purple/K07983%09%23FFFFFF,red/K07987%09%23FFFFFF,red/K02649%09%23FFFFFF,red/K…
hsa05214	Glioma	Human Diseases	Cancers: Specific types	11	1	12	75	0.13226	0.386799	ENSG00000008118(CAMK1G),ENSG00000185634(SHC4),ENSG00000117020(AKT3),ENSG00000070808(CAMK2A),ENSG00000116717(GADD45A),ENSG00000163235(TGFA),ENSG00000100311(PDGFB),ENSG00000145675(PIK3R1),ENSG00000058404(CAMK2B),ENSG00000126583(PRKCG),ENSG00000099860(GADD45B)	ENSG00000169885(CALML6)	http://www.kegg.jp/kegg-bin/show_pathway?map05214/K17386%09%23FFFFFF,red/K04456%09%23FFFFFF,red/K04402%09%23FFFFFF,red/K17449%09%23FFFFFF,red/K02183%09%23FFFFFF,green/K19663%09%23FFFFFF,red/K04515%09%23FFFFFF,red/K02649%09%23FFFFFF,red/K08794%09%23FFFFFF,red/K08774%09%23FFFFFF,red/
hsa04350	TGF-beta signaling pathway	Environmental Information Processing	Signal transduction	12	1	13	83	0.136245	0.394729	ENSG00000105329(TGFB1),ENSG00000011465(DCN),ENSG00000232810(TNF),ENSG00000137801(THBS1),ENSG00000122641(INHBA),ENSG00000125845(BMP2),ENSG00000153162(BMP6),ENSG00000101144(BMP7),ENSG00000134363(FST),ENSG00000135409(AMHR2),ENSG00000138696(BMPR1B),ENSG00000125378(BMP4)	ENSG00000139269(INHBE)	http://www.kegg.jp/kegg-bin/show_pathway?map04350/K22689%09%23FFFFFF,green/K04661%09%23FFFFFF,red/K16620%09%23FFFFFF,red/K04667%09%23FFFFFF,red/K16857%09%23FFFFFF,red/K04662%09%23FFFFFF,red/K04660%09%23FFFFFF,red/K13578%09%23FFFFFF,red/K13375%09%23FFFFFF,red/K16621%09%23FFFFFF,red/K21283%09%23FFFFFF,red/K04672%09%23FFFFFF,red/K03156%09%23FFFFFF,red/
hsa00400	Phenylalanine, tyrosine and tryptophan biosynthesis	Metabolism	Amino acid metabolism	1	1	2	6	0.139584	0.396981	ENSG00000104951(IL4I1)	ENSG00000120053(GOT1)	http://www.kegg.jp/kegg-bin/show_pathway?map00400/K03334%09%23FFFFFF,red/K14454%09%23FFFFFF,green/
hsa00232	Caffeine metabolism	Metabolism	Biosynthesis of other secondary metabolites	2	0	2	6	0.139584	0.396981	ENSG00000171428(NAT1),ENSG00000158125(XDH)	-	http://www.kegg.jp/kegg-bin/show_pathway?map00232/K00622%09%23FFFFFF,red/K00106%09%23FFFFFF,red/
hsa04630	Jak-STAT signaling pathway	Environmental Information Processing	Signal transduction	20	3	23	162	0.142849	0.402575	ENSG00000168811(IL12A),ENSG00000117020(AKT3),ENSG00000123496(IL13RA2),ENSG00000108342(CSF3),ENSG00000138356(AOX1),ENSG00000100385(IL2RB),ENSG00000162892(IL24),ENSG00000100311(PDGFB),ENSG00000162891(IL20),ENSG00000120833(SOCS2),ENSG00000147168(IL2RG),ENSG00000113494(PRLR),ENSG00000145675(PIK3R1),ENSG00000185338(SOCS1),ENSG00000213928(IRF9),ENSG00000160712(IL6R),ENSG00000168685(IL7R),ENSG0000016440…	ENSG00000198223(CSF2RA),ENSG00000016402(IL20RA),ENSG00000174564(IL20RB)	http://www.kegg.jp/kegg-bin/show_pathway?map04630/K04694%09%23FFFFFF,red/K17386%09%23FFFFFF,red/K22667%09%23FFFFFF,red/K05066%09%23FFFFFF,green/K05427%09%23FFFFFF,red/K05081%09%23FFFFFF,red/K04693%09%23FFFFFF,red/K05406%09%23FFFFFF,red/K05070%09%23FFFFFF,red/K05137%09%23FFFFFF,green/K05072%09%23FFFFFF,red/K02649%09%23FFFFFF,red/K05418%09%23FFFFFF,red/K04456%09%23FFFFFF,red/K05069%09%23FFFFFF,red/…
hsa05414	Dilated cardiomyopathy (DCM)	Human Diseases	Cardiovascular diseases	11	2	13	84	0.145586	0.40659	ENSG00000182389(CACNB4),ENSG00000161638(ITGA5),ENSG00000115221(ITGB6),ENSG00000213949(ITGA1),ENSG00000167460(TPM4),ENSG00000105855(ITGB8),ENSG00000143127(ITGA10),ENSG00000259207(ITGB3),ENSG00000139626(ITGB7),ENSG00000105329(TGFB1),ENSG00000232810(TNF)	ENSG00000153956(CACNA2D1),ENSG00000157388(CACNA1D)	http://www.kegg.jp/kegg-bin/show_pathway?map05414/K10375%09%23FFFFFF,red/K06590%09%23FFFFFF,red/K06493%09%23FFFFFF,red/K06591%09%23FFFFFF,red/K04865%09%23FFFFFF,red/K06586%09%23FFFFFF,red/K06480%09%23FFFFFF,red/K03156%09%23FFFFFF,red/K13375%09%23FFFFFF,red/K06589%09%23FFFFFF,red/K06484%09%23FFFFFF,red/K04858%09%23FFFFFF,green/K04851%09%23FFFFFF,green/
hsa05203	Viral carcinogenesis	Human Diseases	Cancers: Overview	27	1	28	203	0.148415	0.409241	ENSG00000145675(PIK3R1),ENSG00000275713(H2BC9),ENSG00000277224(H2BC7),ENSG00000196890(H2BU1),ENSG00000276180(H4C9),ENSG00000233822(H2BC15),ENSG00000274641(H2BC17),ENSG00000213928(IRF9),ENSG00000124635(H2BC11),ENSG00000276966(H4C5),ENSG00000197903(H2BC12),ENSG00000273802(H2BC8),ENSG00000177606(JUN),ENSG00000184678(H2BC21),ENSG00000274290(H2BC6),ENSG00000180596(H2BC4),ENSG00000002822(MAD1L1),ENSG00…	ENSG00000068024(HDAC4)	http://www.kegg.jp/kegg-bin/show_pathway?map05203/K11252%09%23FFFFFF,red/K04392%09%23FFFFFF,red/K11406%09%23FFFFFF,green/K05699%09%23FFFFFF,red/K04448%09%23FFFFFF,red/K02649%09%23FFFFFF,red/K12497%09%23FFFFFF,red/K11409%09%23FFFFFF,red/K04693%09%23FFFFFF,red/K08053%09%23FFFFFF,red/K03172%09%23FFFFFF,red/K06679%09%23FFFFFF,red/K09048%09%23FFFFFF,red/K11254%09%23FFFFFF,red/
hsa05224	Breast cancer	Human Diseases	Cancers: Specific types	17	4	21	147	0.149175	0.409241	ENSG00000002745(WNT16),ENSG00000177606(JUN),ENSG00000113578(FGF1),ENSG00000163909(HEYL),ENSG00000128917(DLL4),ENSG00000077782(FGFR1),ENSG00000145675(PIK3R1),ENSG00000148400(NOTCH1),ENSG00000101384(JAG1),ENSG00000168646(AXIN2),ENSG00000099860(GADD45B),ENSG00000143816(WNT9A),ENSG00000091831(ESR1),ENSG00000116717(GADD45A),ENSG00000185634(SHC4),ENSG00000117020(AKT3),ENSG00000198719(DLL1)	ENSG00000164930(FZD6),ENSG00000115266(APC2),ENSG00000165879(FRAT1),ENSG00000162337(LRP5)	http://www.kegg.jp/kegg-bin/show_pathway?map05224/K02376%09%23FFFFFF,green/K02085%09%23FFFFFF,green/K18496%09%23FFFFFF,red/K04385%09%23FFFFFF,red/K03069%09%23FFFFFF,green/K17449%09%23FFFFFF,red/K02649%09%23FFFFFF,red/K04456%09%23FFFFFF,red/K01064%09%23FFFFFF,red/K08550%09%23FFFFFF,red/K01558%09%23FFFFFF,red/K04448%09%23FFFFFF,red/K02599%09%23FFFFFF,red/K04362%09%23FFFFFF,red/K09091%09%23FFFFFF,re…
hsa04213	Longevity regulating pathway - multiple species	Organismal Systems	Aging	10	0	10	62	0.153837	0.411505	ENSG00000106617(PRKAG2),ENSG00000145675(PIK3R1),ENSG00000185950(IRS2),ENSG00000112096(SOD2),ENSG00000126803(HSPA2),ENSG00000204388(HSPA1B),ENSG00000173110(HSPA6),ENSG00000117020(AKT3),ENSG00000109846(CRYAB),ENSG00000204389(HSPA1A)	-	http://www.kegg.jp/kegg-bin/show_pathway?map04213/K02649%09%23FFFFFF,red/K03283%09%23FFFFFF,red/K07187%09%23FFFFFF,red/K09542%09%23FFFFFF,red/K04564%09%23FFFFFF,red/K07200%09%23FFFFFF,red/K04456%09%23FFFFFF,red/
hsa04015	Rap1 signaling pathway	Environmental Information Processing	Signal transduction	24	4	28	204	0.154561	0.411505	ENSG00000082074(FYB1),ENSG00000145431(PDGFC),ENSG00000126583(PRKCG),ENSG00000150630(VEGFC),ENSG00000117020(AKT3),ENSG00000091428(RAPGEF4),ENSG00000119630(PGF),ENSG00000077782(FGFR1),ENSG00000145675(PIK3R1),ENSG00000128512(DOCK4),ENSG00000101333(PLCB4),ENSG00000259207(ITGB3),ENSG00000100311(PDGFB),ENSG00000120156(TEK),ENSG00000113578(FGF1),ENSG00000170962(PDGFD),ENSG00000156711(MAPK13),ENSG0000014…	ENSG00000169885(CALML6),ENSG00000102981(PARD6A),ENSG00000176884(GRIN1),ENSG00000108984(MAP2K6)	http://www.kegg.jp/kegg-bin/show_pathway?map04015/K04351%09%23FFFFFF,red/K02583%09%23FFFFFF,red/K07860%09%23FFFFFF,red/K17698%09%23FFFFFF,red/K16859%09%23FFFFFF,red/K06493%09%23FFFFFF,red/K05449%09%23FFFFFF,red/K02183%09%23FFFFFF,green/K04456%09%23FFFFFF,red/K16857%09%23FFFFFF,red/K17386%09%23FFFFFF,red/K05450%09%23FFFFFF,red/K18496%09%23FFFFFF,red/K06093%09%23FFFFFF,green/K04433%09%23FFFFFF,gree…
hsa05210	Colorectal cancer	Human Diseases	Cancers: Specific types	12	1	13	85	0.15526	0.411505	ENSG00000124882(EREG),ENSG00000117020(AKT3),ENSG00000105329(TGFB1),ENSG00000116717(GADD45A),ENSG00000136238(RAC1),ENSG00000109321(AREG),ENSG00000163235(TGFA),ENSG00000145675(PIK3R1),ENSG00000168646(AXIN2),ENSG00000099860(GADD45B),ENSG00000128340(RAC2),ENSG00000177606(JUN)	ENSG00000115266(APC2)	http://www.kegg.jp/kegg-bin/show_pathway?map05210/K09782%09%23FFFFFF,red/K04385%09%23FFFFFF,red/K04402%09%23FFFFFF,red/K04448%09%23FFFFFF,red/K13375%09%23FFFFFF,red/K04456%09%23FFFFFF,red/K02649%09%23FFFFFF,red/K07860%09%23FFFFFF,red/K08774%09%23FFFFFF,red/K02085%09%23FFFFFF,green/K09784%09%23FFFFFF,red/K04392%09%23FFFFFF,red/
hsa05162	Measles	Human Diseases	Infectious diseases: Viral	18	1	19	132	0.155698	0.411505	ENSG00000173110(HSPA6),ENSG00000111335(OAS2),ENSG00000168811(IL12A),ENSG00000117020(AKT3),ENSG00000147065(MSN),ENSG00000100385(IL2RB),ENSG00000089127(OAS1),ENSG00000204389(HSPA1A),ENSG00000118503(TNFAIP3),ENSG00000114423(CBLB),ENSG00000145675(PIK3R1),ENSG00000147168(IL2RG),ENSG00000213928(IRF9),ENSG00000115008(IL1A),ENSG00000125538(IL1B),ENSG00000204388(HSPA1B),ENSG00000136244(IL6),ENSG0000012680…	ENSG00000088888(MAVS)	http://www.kegg.jp/kegg-bin/show_pathway?map05162/K02649%09%23FFFFFF,red/K11859%09%23FFFFFF,red/K22517%09%23FFFFFF,red/K05070%09%23FFFFFF,red/K05069%09%23FFFFFF,red/K04383%09%23FFFFFF,red/K05405%09%23FFFFFF,red/K04456%09%23FFFFFF,red/K14216%09%23FFFFFF,red/K03283%09%23FFFFFF,red/K05406%09%23FFFFFF,red/K12648%09%23FFFFFF,green/K04693%09%23FFFFFF,red/K05763%09%23FFFFFF,red/K04519%09%23FFFFFF,red/
hsa05033	Nicotine addiction	Human Diseases	Substance dependence	5	2	7	40	0.156637	0.411505	ENSG00000104888(SLC17A7),ENSG00000268089(GABRQ),ENSG00000116032(GRIN3B),ENSG00000141837(CACNA1A),ENSG00000111886(GABRR2)	ENSG00000155511(GRIA1),ENSG00000176884(GRIN1)	http://www.kegg.jp/kegg-bin/show_pathway?map05033/K05208%09%23FFFFFF,green/K05197%09%23FFFFFF,green/K12302%09%23FFFFFF,red/K05192%09%23FFFFFF,red/K05190%09%23FFFFFF,red/K04344%09%23FFFFFF,red/K05214%09%23FFFFFF,red/
hsa05416	Viral myocarditis	Human Diseases	Cardiovascular diseases	8	1	9	55	0.159931	0.416627	ENSG00000143322(ABL2),ENSG00000105974(CAV1),ENSG00000101017(CD40),ENSG00000114013(CD86),ENSG00000196735(HLA-DQA1),ENSG00000128340(RAC2),ENSG00000090339(ICAM1),ENSG00000136238(RAC1)	ENSG00000242574(HLA-DMB)	http://www.kegg.jp/kegg-bin/show_pathway?map05416/K03160%09%23FFFFFF,red/K06752%09%23FFFFFF,purple/K05413%09%23FFFFFF,red/K07860%09%23FFFFFF,red/K06490%09%23FFFFFF,red/K08887%09%23FFFFFF,red/K06278%09%23FFFFFF,red/K04392%09%23FFFFFF,red/
hsa00270	Cysteine and methionine metabolism	Metabolism	Amino acid metabolism	3	5	8	48	0.165978	0.428777	ENSG00000102172(SMS),ENSG00000104951(IL4I1),ENSG00000135094(SDS)	ENSG00000111716(LDHB),ENSG00000160200(CBS),ENSG00000120053(GOT1),ENSG00000116761(CTH),ENSG00000274276(CBSL)	http://www.kegg.jp/kegg-bin/show_pathway?map00270/K01697%09%23FFFFFF,green/K00802%09%23FFFFFF,red/K00016%09%23FFFFFF,green/K03334%09%23FFFFFF,red/K14454%09%23FFFFFF,green/K17989%09%23FFFFFF,red/K01758%09%23FFFFFF,green/
hsa03320	PPAR signaling pathway	Organismal Systems	Endocrine system	9	2	11	71	0.169918	0.43176	ENSG00000173391(OLR1),ENSG00000167772(ANGPTL4),ENSG00000112033(PPARD),ENSG00000147872(PLIN2),ENSG00000095637(SORBS1),ENSG00000197142(ACSL5),ENSG00000196611(MMP1),ENSG00000170231(FABP6),ENSG00000168306(ACOX2)	ENSG00000110245(APOC3),ENSG00000100889(PCK2)	http://www.kegg.jp/kegg-bin/show_pathway?map03320/K01388%09%23FFFFFF,red/K08759%09%23FFFFFF,green/K04504%09%23FFFFFF,red/K06086%09%23FFFFFF,red/K08763%09%23FFFFFF,red/K01596%09%23FFFFFF,green/K08767%09%23FFFFFF,red/K01897%09%23FFFFFF,red/K10214%09%23FFFFFF,red/K08755%09%23FFFFFF,red/K17284%09%23FFFFFF,red/
hsa05140	Leishmaniasis	Human Diseases	Infectious diseases: Parasitic	10	1	11	71	0.169918	0.43176	ENSG00000073756(PTGS2),ENSG00000115008(IL1A),ENSG00000156711(MAPK13),ENSG00000116701(NCF2),ENSG00000196735(HLA-DQA1),ENSG00000125538(IL1B),ENSG00000177606(JUN),ENSG00000168811(IL12A),ENSG00000232810(TNF),ENSG00000105329(TGFB1)	ENSG00000242574(HLA-DMB)	http://www.kegg.jp/kegg-bin/show_pathway?map05140/K04448%09%23FFFFFF,red/K04441%09%23FFFFFF,red/K08010%09%23FFFFFF,red/K03156%09%23FFFFFF,red/K13375%09%23FFFFFF,red/K11987%09%23FFFFFF,red/K05406%09%23FFFFFF,red/K04519%09%23FFFFFF,red/K06752%09%23FFFFFF,purple/K04383%09%23FFFFFF,red/
hsa05169	Epstein-Barr virus infection	Human Diseases	Infectious diseases: Viral	23	4	27	199	0.174876	0.438943	ENSG00000118503(TNFAIP3),ENSG00000116717(GADD45A),ENSG00000090339(ICAM1),ENSG00000136238(RAC1),ENSG00000175166(PSMD2),ENSG00000232810(TNF),ENSG00000089127(OAS1),ENSG00000117020(AKT3),ENSG00000177455(CD19),ENSG00000111335(OAS2),ENSG00000169245(CXCL10),ENSG00000010671(BTK),ENSG00000177606(JUN),ENSG00000136244(IL6),ENSG00000196735(HLA-DQA1),ENSG00000156711(MAPK13),ENSG00000101017(CD40),ENSG000002139…	ENSG00000242574(HLA-DMB),ENSG00000188833(ENTPD8),ENSG00000088888(MAVS),ENSG00000108984(MAP2K6)	http://www.kegg.jp/kegg-bin/show_pathway?map05169/K06256%09%23FFFFFF,red/K03028%09%23FFFFFF,red/K01510%09%23FFFFFF,green/K04693%09%23FFFFFF,red/K06490%09%23FFFFFF,red/K04448%09%23FFFFFF,red/K04433%09%23FFFFFF,green/K07370%09%23FFFFFF,red/K14216%09%23FFFFFF,red/K04441%09%23FFFFFF,red/K06465%09%23FFFFFF,red/K11859%09%23FFFFFF,red/K08057%09%23FFFFFF,red/K04402%09%23FFFFFF,red/K06752%09%23FFFFFF,purp…
hsa04540	Gap junction	Cellular Processes	Cellular community - eukaryotes	13	0	13	87	0.175577	0.438943	ENSG00000178462(TUBAL3),ENSG00000137267(TUBB2A),ENSG00000185532(PRKG1),ENSG00000258947(TUBB3),ENSG00000145431(PDGFC),ENSG00000126583(PRKCG),ENSG00000170962(PDGFD),ENSG00000198121(LPAR1),ENSG00000101333(PLCB4),ENSG00000167552(TUBA1A),ENSG00000137285(TUBB2B),ENSG00000100311(PDGFB),ENSG00000166484(MAPK7)	-	http://www.kegg.jp/kegg-bin/show_pathway?map04540/K04464%09%23FFFFFF,red/K17386%09%23FFFFFF,red/K04289%09%23FFFFFF,red/K05450%09%23FFFFFF,red/K07375%09%23FFFFFF,red/K07376%09%23FFFFFF,red/K19663%09%23FFFFFF,red/K05858%09%23FFFFFF,red/K07374%09%23FFFFFF,red/
hsa05215	Prostate cancer	Human Diseases	Cancers: Specific types	14	0	14	95	0.17735	0.439829	ENSG00000170962(PDGFD),ENSG00000115590(IL1R2),ENSG00000145675(PIK3R1),ENSG00000077782(FGFR1),ENSG00000122861(PLAU),ENSG00000145431(PDGFC),ENSG00000104368(PLAT),ENSG00000100985(MMP9),ENSG00000157613(CREB3L1),ENSG00000100311(PDGFB),ENSG00000167034(NKX3-1),ENSG00000163235(TGFA),ENSG00000117020(AKT3),ENSG00000027644(INSRR)	-	http://www.kegg.jp/kegg-bin/show_pathway?map05215/K01343%09%23FFFFFF,red/K04456%09%23FFFFFF,red/K17386%09%23FFFFFF,red/K09048%09%23FFFFFF,red/K04387%09%23FFFFFF,red/K04362%09%23FFFFFF,red/K08774%09%23FFFFFF,red/K01403%09%23FFFFFF,red/K01348%09%23FFFFFF,red/K09348%09%23FFFFFF,red/K02649%09%23FFFFFF,red/K05086%09%23FFFFFF,red/K05450%09%23FFFFFF,red/
hsa04726	Serotonergic synapse	Organismal Systems	Nervous system	13	3	16	111	0.179443	0.441488	ENSG00000095303(PTGS1),ENSG00000087258(GNAO1),ENSG00000167083(GNGT2),ENSG00000179477(ALOX12B),ENSG00000134716(CYP2J2),ENSG00000157542(KCNJ6),ENSG00000139287(TPH2),ENSG00000101333(PLCB4),ENSG00000126583(PRKCG),ENSG00000141837(CACNA1A),ENSG00000186469(GNG2),ENSG00000073756(PTGS2),ENSG00000159337(PLA2G4D)	ENSG00000069535(MAOB),ENSG00000100197(CYP2D6),ENSG00000157388(CACNA1D)	http://www.kegg.jp/kegg-bin/show_pathway?map04726/K07826%09%23FFFFFF,red/K11987%09%23FFFFFF,red/K04344%09%23FFFFFF,red/K04549%09%23FFFFFF,red/K17712%09%23FFFFFF,green/K00502%09%23FFFFFF,red/K00509%09%23FFFFFF,red/K04851%09%23FFFFFF,green/K05000%09%23FFFFFF,red/K07418%09%23FFFFFF,red/K04534%09%23FFFFFF,red/K05858%09%23FFFFFF,red/K19663%09%23FFFFFF,red/K16342%09%23FFFFFF,red/K08021%09%23FFFFFF,red/…
hsa04022	cGMP-PKG signaling pathway	Environmental Information Processing	Signal transduction	20	2	22	160	0.186814	0.456003	ENSG00000058668(ATP2B4),ENSG00000101306(MYLK2),ENSG00000101335(MYL9),ENSG00000120937(NPPB),ENSG00000144891(AGTR1),ENSG00000117020(AKT3),ENSG00000101096(NFATC2),ENSG00000081189(MEF2C),ENSG00000072952(IRAG1),ENSG00000169252(ADRB2),ENSG00000157613(CREB3L1),ENSG00000131196(NFATC1),ENSG00000170214(ADRA1B),ENSG00000164867(NOS3),ENSG00000185950(IRS2),ENSG00000185532(PRKG1),ENSG00000184160(ADRA2C),ENSG00…	ENSG00000169885(CALML6),ENSG00000157388(CACNA1D)	http://www.kegg.jp/kegg-bin/show_pathway?map04022/K00907%09%23FFFFFF,red/K04851%09%23FFFFFF,green/K12337%09%23FFFFFF,red/K04166%09%23FFFFFF,red/K13242%09%23FFFFFF,red/K17332%09%23FFFFFF,red/K04456%09%23FFFFFF,red/K09048%09%23FFFFFF,red/K12755%09%23FFFFFF,red/K02183%09%23FFFFFF,green/K04454%09%23FFFFFF,red/K12335%09%23FFFFFF,red/K04140%09%23FFFFFF,red/K18154%09%23FFFFFF,red/K01539%09%23FFFFFF,red/…
hsa04926	Relaxin signaling pathway	Organismal Systems	Endocrine system	18	0	18	128	0.188983	0.457692	ENSG00000101333(PLCB4),ENSG00000177606(JUN),ENSG00000156711(MAPK13),ENSG00000100985(MMP9),ENSG00000164867(NOS3),ENSG00000186469(GNG2),ENSG00000145675(PIK3R1),ENSG00000087258(GNAO1),ENSG00000157613(CREB3L1),ENSG00000078401(EDN1),ENSG00000167083(GNGT2),ENSG00000168542(COL3A1),ENSG00000105329(TGFB1),ENSG00000150630(VEGFC),ENSG00000185634(SHC4),ENSG00000117020(AKT3),ENSG00000196611(MMP1),ENSG00000137…	-	http://www.kegg.jp/kegg-bin/show_pathway?map04926/K05858%09%23FFFFFF,red/K04456%09%23FFFFFF,red/K01388%09%23FFFFFF,red/K16366%09%23FFFFFF,red/K13242%09%23FFFFFF,red/K07994%09%23FFFFFF,red/K05449%09%23FFFFFF,red/K02649%09%23FFFFFF,red/K04441%09%23FFFFFF,red/K09048%09%23FFFFFF,red/K13375%09%23FFFFFF,red/K04448%09%23FFFFFF,red/K01403%09%23FFFFFF,red/K04534%09%23FFFFFF,red/K04549%09%23FFFFFF,red/K078…
hsa05330	Allograft rejection	Human Diseases	Immune diseases	5	1	6	35	0.194578	0.461119	ENSG00000168811(IL12A),ENSG00000232810(TNF),ENSG00000114013(CD86),ENSG00000196735(HLA-DQA1),ENSG00000101017(CD40)	ENSG00000242574(HLA-DMB)	http://www.kegg.jp/kegg-bin/show_pathway?map05330/K05406%09%23FFFFFF,red/K03160%09%23FFFFFF,red/K06752%09%23FFFFFF,purple/K03156%09%23FFFFFF,red/K05413%09%23FFFFFF,red/
hsa04666	Fc gamma R-mediated phagocytosis	Organismal Systems	Immune system	12	0	12	81	0.195672	0.461119	ENSG00000136238(RAC1),ENSG00000168918(INPP5D),ENSG00000081237(PTPRC),ENSG00000117020(AKT3),ENSG00000101336(HCK),ENSG00000176170(SPHK1),ENSG00000033327(GAB2),ENSG00000128340(RAC2),ENSG00000126583(PRKCG),ENSG00000162407(PLPP3),ENSG00000145675(PIK3R1),ENSG00000134516(DOCK2)	-	http://www.kegg.jp/kegg-bin/show_pathway?map04666/K12367%09%23FFFFFF,red/K08893%09%23FFFFFF,red/K08091%09%23FFFFFF,red/K01080%09%23FFFFFF,red/K04718%09%23FFFFFF,red/K04392%09%23FFFFFF,red/K19663%09%23FFFFFF,red/K02649%09%23FFFFFF,red/K03084%09%23FFFFFF,red/K06478%09%23FFFFFF,red/K07860%09%23FFFFFF,red/K04456%09%23FFFFFF,red/
hsa04270	Vascular smooth muscle contraction	Organismal Systems	Circulatory system	15	3	18	129	0.198026	0.461119	ENSG00000163017(ACTG2),ENSG00000101306(MYLK2),ENSG00000078401(EDN1),ENSG00000101335(MYL9),ENSG00000120937(NPPB),ENSG00000144891(AGTR1),ENSG00000072952(IRAG1),ENSG00000148926(ADM),ENSG00000170214(ADRA1B),ENSG00000160013(PTGIR),ENSG00000126583(PRKCG),ENSG00000185532(PRKG1),ENSG00000159337(PLA2G4D),ENSG00000101333(PLCB4),ENSG00000027075(PRKCH)	ENSG00000135744(AGT),ENSG00000169885(CALML6),ENSG00000157388(CACNA1D)	http://www.kegg.jp/kegg-bin/show_pathway?map04270/K16342%09%23FFFFFF,red/K04263%09%23FFFFFF,red/K00907%09%23FFFFFF,red/K16366%09%23FFFFFF,red/K04851%09%23FFFFFF,green/K07376%09%23FFFFFF,red/K12335%09%23FFFFFF,red/K04166%09%23FFFFFF,red/K09821%09%23FFFFFF,green/K18051%09%23FFFFFF,red/K12337%09%23FFFFFF,red/K02183%09%23FFFFFF,green/K05858%09%23FFFFFF,red/K04136%09%23FFFFFF,red/K12755%09%23FFFFFF,re…
hsa04928	Parathyroid hormone synthesis, secretion and action	Organismal Systems	Endocrine system	14	1	15	105	0.198487	0.461119	ENSG00000081189(MEF2C),ENSG00000157613(CREB3L1),ENSG00000113070(HBEGF),ENSG00000137745(MMP13),ENSG00000101333(PLCB4),ENSG00000087494(PTHLH),ENSG00000019186(CYP24A1),ENSG00000157227(MMP14),ENSG00000124813(RUNX2),ENSG00000107485(GATA3),ENSG00000126583(PRKCG),ENSG00000184588(PDE4B),ENSG00000077782(FGFR1),ENSG00000204103(MAFB)	ENSG00000162337(LRP5)	http://www.kegg.jp/kegg-bin/show_pathway?map04928/K22608%09%23FFFFFF,red/K09048%09%23FFFFFF,red/K07436%09%23FFFFFF,red/K09278%09%23FFFFFF,red/K17895%09%23FFFFFF,red/K19663%09%23FFFFFF,red/K07994%09%23FFFFFF,red/K03068%09%23FFFFFF,green/K04454%09%23FFFFFF,red/K08523%09%23FFFFFF,red/K09036%09%23FFFFFF,red/K05858%09%23FFFFFF,red/K04362%09%23FFFFFF,red/K13293%09%23FFFFFF,red/K07763%09%23FFFFFF,red/
hsa05167	Kaposi's sarcoma-associated herpesvirus infection	Human Diseases	Infectious diseases: Viral	22	3	25	186	0.198874	0.461119	ENSG00000164400(CSF2),ENSG00000156711(MAPK13),ENSG00000114013(CD86),ENSG00000101336(HCK),ENSG00000163739(CXCL1),ENSG00000136244(IL6),ENSG00000081041(CXCL2),ENSG00000177606(JUN),ENSG00000145675(PIK3R1),ENSG00000073756(PTGS2),ENSG00000186469(GNG2),ENSG00000213928(IRF9),ENSG00000169429(CXCL8),ENSG00000090339(ICAM1),ENSG00000136238(RAC1),ENSG00000110852(CLEC2B),ENSG00000131196(NFATC1),ENSG00000100311…	ENSG00000108984(MAP2K6),ENSG00000164342(TLR3),ENSG00000169885(CALML6)	http://www.kegg.jp/kegg-bin/show_pathway?map05167/K02649%09%23FFFFFF,red/K10071%09%23FFFFFF,red/K11987%09%23FFFFFF,red/K04693%09%23FFFFFF,red/K05505%09%23FFFFFF,red/K05405%09%23FFFFFF,red/K05427%09%23FFFFFF,red/K17386%09%23FFFFFF,red/K04392%09%23FFFFFF,red/K04446%09%23FFFFFF,red/K08893%09%23FFFFFF,red/K04433%09%23FFFFFF,green/K10030%09%23FFFFFF,red/K04448%09%23FFFFFF,red/K05413%09%23FFFFFF,red/K0…
hsa04080	Neuroactive ligand-receptor interaction	Environmental Information Processing	Signaling molecules and interaction	33	6	39	302	0.199986	0.461119	ENSG00000147145(LPAR4),ENSG00000171522(PTGER4),ENSG00000171388(APLN),ENSG00000069482(GAL),ENSG00000125384(PTGER2),ENSG00000169252(ADRB2),ENSG00000180720(CHRM4),ENSG00000144891(AGTR1),ENSG00000133636(NTS),ENSG00000170989(S1PR1),ENSG00000268089(GABRQ),ENSG00000175591(P2RY2),ENSG00000139679(LPAR6),ENSG00000169403(PTAFR),ENSG00000145040(UCN2),ENSG00000198121(LPAR1),ENSG00000109991(P2RX3),ENSG00000010…	ENSG00000176884(GRIN1),ENSG00000155511(GRIA1),ENSG00000204174(NPY4R),ENSG00000080293(SCTR),ENSG00000264717(NPY4R2),ENSG00000099957(P2RX6)	http://www.kegg.jp/kegg-bin/show_pathway?map04080/K04206%09%23FFFFFF,green/K05192%09%23FFFFFF,red/K05197%09%23FFFFFF,green/K05221%09%23FFFFFF,green/K04259%09%23FFFFFF,red/K05257%09%23FFFFFF,red/K04223%09%23FFFFFF,red/K04151%09%23FFFFFF,red/K05240%09%23FFFFFF,red/K04275%09%23FFFFFF,red/K04288%09%23FFFFFF,red/K04140%09%23FFFFFF,red/K04607%09%23FFFFFF,red/K04240%09%23FFFFFF,red/K05235%09%23FFFFFF,re…
hsa05310	Asthma	Human Diseases	Immune diseases	4	1	5	28	0.20081	0.461119	ENSG00000232810(TNF),ENSG00000158869(FCER1G),ENSG00000196735(HLA-DQA1),ENSG00000101017(CD40)	ENSG00000242574(HLA-DMB)	http://www.kegg.jp/kegg-bin/show_pathway?map05310/K07983%09%23FFFFFF,red/K03160%09%23FFFFFF,red/K03156%09%23FFFFFF,red/K06752%09%23FFFFFF,purple/
hsa04973	Carbohydrate digestion and absorption	Organismal Systems	Digestive system	6	1	7	43	0.203776	0.46449	ENSG00000156515(HK1),ENSG00000156510(HKDC1),ENSG00000117020(AKT3),ENSG00000159399(HK2),ENSG00000018625(ATP1A2),ENSG00000145675(PIK3R1)	ENSG00000157388(CACNA1D)	http://www.kegg.jp/kegg-bin/show_pathway?map04973/K02649%09%23FFFFFF,red/K00844%09%23FFFFFF,red/K04851%09%23FFFFFF,green/K01539%09%23FFFFFF,red/K04456%09%23FFFFFF,red/
hsa05150	Staphylococcus aureus infection	Human Diseases	Infectious diseases: Bacterial	5	3	8	51	0.209928	0.47502	ENSG00000169403(PTAFR),ENSG00000196735(HLA-DQA1),ENSG00000110876(SELPLG),ENSG00000090339(ICAM1),ENSG00000171557(FGG)	ENSG00000244731(C4A),ENSG00000106804(C5),ENSG00000242574(HLA-DMB)	http://www.kegg.jp/kegg-bin/show_pathway?map05150/K06544%09%23FFFFFF,red/K06490%09%23FFFFFF,red/K06752%09%23FFFFFF,purple/K03989%09%23FFFFFF,green/K03994%09%23FFFFFF,green/K03905%09%23FFFFFF,red/K04279%09%23FFFFFF,red/
hsa00785	Lipoic acid metabolism	Metabolism	Metabolism of cofactors and vitamins	0	1	1	2	0.212299	0.476903	-	ENSG00000121897(LIAS)	http://www.kegg.jp/kegg-bin/show_pathway?map00785/K03644%09%23FFFFFF,green/
hsa02010	ABC transporters	Environmental Information Processing	Membrane transport	4	3	7	44	0.220579	0.491938	ENSG00000172350(ABCG4),ENSG00000144452(ABCA12),ENSG00000154258(ABCA9),ENSG00000198691(ABCA4)	ENSG00000167972(ABCA3),ENSG00000091262(ABCC6),ENSG00000108846(ABCC3)	http://www.kegg.jp/kegg-bin/show_pathway?map02010/K05667%09%23FFFFFF,green/K05680%09%23FFFFFF,red/K05669%09%23FFFFFF,green/K05646%09%23FFFFFF,red/K05644%09%23FFFFFF,red/K05651%09%23FFFFFF,red/K05643%09%23FFFFFF,green/
hsa04014	Ras signaling pathway	Environmental Information Processing	Signal transduction	28	2	30	231	0.226373	0.501254	ENSG00000126583(PRKCG),ENSG00000167083(GNGT2),ENSG00000145431(PDGFC),ENSG00000143322(ABL2),ENSG00000185652(NTF3),ENSG00000111344(RASAL1),ENSG00000145675(PIK3R1),ENSG00000077782(FGFR1),ENSG00000144837(PLA1A),ENSG00000159337(PLA2G4D),ENSG00000119630(PGF),ENSG00000186469(GNG2),ENSG00000117020(AKT3),ENSG00000185634(SHC4),ENSG00000155903(RASA2),ENSG00000150630(VEGFC),ENSG00000075391(RASAL2),ENSG000001…	ENSG00000169885(CALML6),ENSG00000176884(GRIN1)	http://www.kegg.jp/kegg-bin/show_pathway?map04014/K13618%09%23FFFFFF,red/K04362%09%23FFFFFF,red/K02649%09%23FFFFFF,red/K05449%09%23FFFFFF,red/K07826%09%23FFFFFF,red/K04392%09%23FFFFFF,red/K02183%09%23FFFFFF,green/K21932%09%23FFFFFF,red/K02678%09%23FFFFFF,red/K08091%09%23FFFFFF,red/K02583%09%23FFFFFF,red/K04356%09%23FFFFFF,red/K07860%09%23FFFFFF,red/K18496%09%23FFFFFF,red/K04549%09%23FFFFFF,red/K1…
hsa00010	Glycolysis / Gluconeogenesis	Metabolism	Carbohydrate metabolism	5	5	10	68	0.230467	0.501952	ENSG00000111674(ENO2),ENSG00000159399(HK2),ENSG00000109107(ALDOC),ENSG00000156510(HKDC1),ENSG00000156515(HK1)	ENSG00000006534(ALDH3B1),ENSG00000111716(LDHB),ENSG00000108602(ALDH3A1),ENSG00000072210(ALDH3A2),ENSG00000100889(PCK2)	http://www.kegg.jp/kegg-bin/show_pathway?map00010/K00016%09%23FFFFFF,green/K00844%09%23FFFFFF,red/K00129%09%23FFFFFF,green/K01689%09%23FFFFFF,red/K00128%09%23FFFFFF,green/K01623%09%23FFFFFF,red/K01596%09%23FFFFFF,green/
hsa05211	Renal cell carcinoma	Human Diseases	Cancers: Specific types	10	0	10	68	0.230467	0.501952	ENSG00000105329(TGFB1),ENSG00000117020(AKT3),ENSG00000163235(TGFA),ENSG00000100311(PDGFB),ENSG00000136238(RAC1),ENSG00000129521(EGLN3),ENSG00000145675(PIK3R1),ENSG00000134954(ETS1),ENSG00000172379(ARNT2),ENSG00000177606(JUN)	-	http://www.kegg.jp/kegg-bin/show_pathway?map05211/K17386%09%23FFFFFF,red/K04456%09%23FFFFFF,red/K02649%09%23FFFFFF,red/K08774%09%23FFFFFF,red/K02678%09%23FFFFFF,red/K09592%09%23FFFFFF,red/K04392%09%23FFFFFF,red/K13375%09%23FFFFFF,red/K04448%09%23FFFFFF,red/K15589%09%23FFFFFF,red/
hsa05222	Small cell lung cancer	Human Diseases	Cancers: Specific types	13	0	13	92	0.231546	0.501952	ENSG00000056558(TRAF1),ENSG00000116717(GADD45A),ENSG00000112769(LAMA4),ENSG00000117020(AKT3),ENSG00000058085(LAMC2),ENSG00000101680(LAMA1),ENSG00000115414(FN1),ENSG00000101197(BIRC7),ENSG00000145675(PIK3R1),ENSG00000073756(PTGS2),ENSG00000196878(LAMB3),ENSG00000023445(BIRC3),ENSG00000099860(GADD45B)	-	http://www.kegg.jp/kegg-bin/show_pathway?map05222/K16060%09%23FFFFFF,red/K11987%09%23FFFFFF,red/K16061%09%23FFFFFF,red/K05637%09%23FFFFFF,red/K06244%09%23FFFFFF,red/K03172%09%23FFFFFF,red/K02649%09%23FFFFFF,red/K04402%09%23FFFFFF,red/K06241%09%23FFFFFF,red/K06246%09%23FFFFFF,red/K04456%09%23FFFFFF,red/K05717%09%23FFFFFF,red/
hsa00603	Glycosphingolipid biosynthesis - globo and isoglobo series	Metabolism	Glycan biosynthesis and metabolism	2	1	3	15	0.233864	0.503458	ENSG00000008513(ST3GAL1),ENSG00000183778(B3GALT5)	ENSG00000174951(FUT1)	http://www.kegg.jp/kegg-bin/show_pathway?map00603/K03877%09%23FFFFFF,red/K00718%09%23FFFFFF,green/K00780%09%23FFFFFF,red/
hsa04371	Apelin signaling pathway	Environmental Information Processing	Signal transduction	15	3	18	133	0.23617	0.504916	ENSG00000186469(GNG2),ENSG00000101384(JAG1),ENSG00000104368(PLAT),ENSG00000164867(NOS3),ENSG00000106617(PRKAG2),ENSG00000101333(PLCB4),ENSG00000176170(SPHK1),ENSG00000118523(CCN2),ENSG00000117020(AKT3),ENSG00000144891(AGTR1),ENSG00000101306(MYLK2),ENSG00000167083(GNGT2),ENSG00000127528(KLF2),ENSG00000171388(APLN),ENSG00000081189(MEF2C)	ENSG00000169885(CALML6),ENSG00000068024(HDAC4),ENSG00000198838(RYR3)	http://www.kegg.jp/kegg-bin/show_pathway?map04371/K06827%09%23FFFFFF,red/K13242%09%23FFFFFF,red/K02183%09%23FFFFFF,green/K04963%09%23FFFFFF,green/K04456%09%23FFFFFF,red/K07826%09%23FFFFFF,red/K11406%09%23FFFFFF,green/K06052%09%23FFFFFF,red/K05225%09%23FFFFFF,red/K04454%09%23FFFFFF,red/K05858%09%23FFFFFF,red/K04166%09%23FFFFFF,red/K04549%09%23FFFFFF,red/K01343%09%23FFFFFF,red/K04718%09%23FFFFFF,re…
hsa04911	Insulin secretion	Organismal Systems	Endocrine system	11	1	12	85	0.244307	0.518733	ENSG00000101333(PLCB4),ENSG00000106089(STX1A),ENSG00000186472(PCLO),ENSG00000126583(PRKCG),ENSG00000091428(RAPGEF4),ENSG00000058404(CAMK2B),ENSG00000018625(ATP1A2),ENSG00000157613(CREB3L1),ENSG00000105649(RAB3A),ENSG00000070808(CAMK2A),ENSG00000143603(KCNN3)	ENSG00000157388(CACNA1D)	http://www.kegg.jp/kegg-bin/show_pathway?map04911/K04944%09%23FFFFFF,red/K07882%09%23FFFFFF,red/K04515%09%23FFFFFF,red/K04560%09%23FFFFFF,red/K09048%09%23FFFFFF,red/K04351%09%23FFFFFF,red/K04851%09%23FFFFFF,green/K01539%09%23FFFFFF,red/K05858%09%23FFFFFF,red/K16882%09%23FFFFFF,red/K19663%09%23FFFFFF,red/
hsa04917	Prolactin signaling pathway	Organismal Systems	Endocrine system	10	0	10	70	0.258776	0.545718	ENSG00000185338(SOCS1),ENSG00000113494(PRLR),ENSG00000145675(PIK3R1),ENSG00000180176(TH),ENSG00000156711(MAPK13),ENSG00000117020(AKT3),ENSG00000141655(TNFRSF11A),ENSG00000185634(SHC4),ENSG00000120833(SOCS2),ENSG00000091831(ESR1)	-	http://www.kegg.jp/kegg-bin/show_pathway?map04917/K04456%09%23FFFFFF,red/K04694%09%23FFFFFF,red/K08550%09%23FFFFFF,red/K04695%09%23FFFFFF,red/K02649%09%23FFFFFF,red/K05081%09%23FFFFFF,red/K00501%09%23FFFFFF,red/K17449%09%23FFFFFF,red/K05147%09%23FFFFFF,red/K04441%09%23FFFFFF,red/
hsa04710	Circadian rhythm	Organismal Systems	Environmental adaptation	4	1	5	31	0.265694	0.551383	ENSG00000123095(BHLHE41),ENSG00000069667(RORA),ENSG00000106617(PRKAG2),ENSG00000198963(RORB)	ENSG00000049246(PER3)	http://www.kegg.jp/kegg-bin/show_pathway?map04710/K08533%09%23FFFFFF,red/K21945%09%23FFFFFF,green/K08532%09%23FFFFFF,red/K07200%09%23FFFFFF,red/K03730%09%23FFFFFF,red/
hsa01523	Antifolate resistance	Human Diseases	Drug resistance: Antineoplastic	3	2	5	31	0.265694	0.551383	ENSG00000232810(TNF),ENSG00000136244(IL6),ENSG00000125538(IL1B)	ENSG00000178700(DHFR2),ENSG00000108846(ABCC3)	http://www.kegg.jp/kegg-bin/show_pathway?map01523/K05667%09%23FFFFFF,green/K00287%09%23FFFFFF,green/K04519%09%23FFFFFF,red/K05405%09%23FFFFFF,red/K03156%09%23FFFFFF,red/
hsa01522	Endocrine resistance	Human Diseases	Drug resistance: Antineoplastic	12	1	13	95	0.268169	0.551383	ENSG00000156711(MAPK13),ENSG00000177606(JUN),ENSG00000128917(DLL4),ENSG00000145675(PIK3R1),ENSG00000148400(NOTCH1),ENSG00000100985(MMP9),ENSG00000101384(JAG1),ENSG00000091831(ESR1),ENSG00000185634(SHC4),ENSG00000113070(HBEGF),ENSG00000117020(AKT3),ENSG00000198719(DLL1)	ENSG00000100197(CYP2D6)	http://www.kegg.jp/kegg-bin/show_pathway?map01522/K17449%09%23FFFFFF,red/K04456%09%23FFFFFF,red/K08523%09%23FFFFFF,red/K04448%09%23FFFFFF,red/K06051%09%23FFFFFF,red/K08550%09%23FFFFFF,red/K02649%09%23FFFFFF,red/K04441%09%23FFFFFF,red/K17712%09%23FFFFFF,green/K06052%09%23FFFFFF,red/K02599%09%23FFFFFF,red/K01403%09%23FFFFFF,red/
hsa00920	Sulfur metabolism	Metabolism	Energy metabolism	2	0	2	9	0.268577	0.551383	ENSG00000198682(PAPSS2),ENSG00000137767(SQOR)	-	http://www.kegg.jp/kegg-bin/show_pathway?map00920/K22470%09%23FFFFFF,red/K13811%09%23FFFFFF,red/
hsa04071	Sphingolipid signaling pathway	Environmental Information Processing	Signal transduction	15	0	15	112	0.275244	0.561353	ENSG00000145675(PIK3R1),ENSG00000126583(PRKCG),ENSG00000164867(NOS3),ENSG00000068971(PPP2R5B),ENSG00000128340(RAC2),ENSG00000158869(FCER1G),ENSG00000156711(MAPK13),ENSG00000176170(SPHK1),ENSG00000101333(PLCB4),ENSG00000033327(GAB2),ENSG00000117020(AKT3),ENSG00000170989(S1PR1),ENSG00000232810(TNF),ENSG00000136238(RAC1),ENSG00000074211(PPP2R2C)	-	http://www.kegg.jp/kegg-bin/show_pathway?map04071/K04718%09%23FFFFFF,red/K04288%09%23FFFFFF,red/K13242%09%23FFFFFF,red/K07860%09%23FFFFFF,red/K19663%09%23FFFFFF,red/K05858%09%23FFFFFF,red/K04456%09%23FFFFFF,red/K04441%09%23FFFFFF,red/K07983%09%23FFFFFF,red/K04354%09%23FFFFFF,red/K02649%09%23FFFFFF,red/K04392%09%23FFFFFF,red/K11584%09%23FFFFFF,red/K08091%09%23FFFFFF,red/K03156%09%23FFFFFF,red/
hsa04530	Tight junction	Cellular Processes	Cellular community - eukaryotes	16	5	21	162	0.27716	0.561566	ENSG00000106617(PRKAG2),ENSG00000100345(MYH9),ENSG00000159216(RUNX1),ENSG00000178462(TUBAL3),ENSG00000092820(EZR),ENSG00000167552(TUBA1A),ENSG00000128849(CGNL1),ENSG00000177606(JUN),ENSG00000189143(CLDN4),ENSG00000112276(BVES),ENSG00000101335(MYL9),ENSG00000147065(MSN),ENSG00000072110(ACTN1),ENSG00000074211(PPP2R2C),ENSG00000136238(RAC1),ENSG00000143375(CGN)	ENSG00000157388(CACNA1D),ENSG00000133627(ACTR3B),ENSG00000106526(ACTR3C),ENSG00000102981(PARD6A),ENSG00000181885(CLDN7)	http://www.kegg.jp/kegg-bin/show_pathway?map04530/K05763%09%23FFFFFF,red/K21108%09%23FFFFFF,red/K04354%09%23FFFFFF,red/K06087%09%23FFFFFF,purple/K05699%09%23FFFFFF,red/K21110%09%23FFFFFF,red/K12755%09%23FFFFFF,red/K18584%09%23FFFFFF,green/K04851%09%23FFFFFF,green/K08007%09%23FFFFFF,red/K07374%09%23FFFFFF,red/K10352%09%23FFFFFF,red/K07200%09%23FFFFFF,red/K04392%09%23FFFFFF,red/K08367%09%23FFFFFF,r…
hsa05225	Hepatocellular carcinoma	Human Diseases	Cancers: Specific types	14	7	21	163	0.286899	0.577524	ENSG00000145675(PIK3R1),ENSG00000099860(GADD45B),ENSG00000168646(AXIN2),ENSG00000126583(PRKCG),ENSG00000100292(HMOX1),ENSG00000148834(GSTO1),ENSG00000002745(WNT16),ENSG00000011332(DPF1),ENSG00000117020(AKT3),ENSG00000185634(SHC4),ENSG00000105329(TGFB1),ENSG00000116717(GADD45A),ENSG00000143816(WNT9A),ENSG00000163235(TGFA)	ENSG00000115266(APC2),ENSG00000065621(GSTO2),ENSG00000181019(NQO1),ENSG00000164930(FZD6),ENSG00000162337(LRP5),ENSG00000165879(FRAT1),ENSG00000184470(TXNRD2)	http://www.kegg.jp/kegg-bin/show_pathway?map05225/K00355%09%23FFFFFF,green/K01064%09%23FFFFFF,red/K04456%09%23FFFFFF,red/K02376%09%23FFFFFF,green/K22198%09%23FFFFFF,red/K03068%09%23FFFFFF,green/K02085%09%23FFFFFF,green/K19663%09%23FFFFFF,red/K03069%09%23FFFFFF,green/K00510%09%23FFFFFF,red/K01558%09%23FFFFFF,red/K00799%09%23FFFFFF,purple/K22182%09%23FFFFFF,green/K13375%09%23FFFFFF,red/K08774%09%23…
hsa00564	Glycerophospholipid metabolism	Metabolism	Lipid metabolism	9	4	13	97	0.293605	0.587211	ENSG00000138678(GPAT3),ENSG00000130653(PNPLA7),ENSG00000143797(MBOAT2),ENSG00000087085(ACHE),ENSG00000162407(PLPP3),ENSG00000163803(PLB1),ENSG00000173868(PHOSPHO1),ENSG00000157680(DGKI),ENSG00000159337(PLA2G4D)	ENSG00000164089(ETNPPL),ENSG00000152642(GPD1L),ENSG00000160216(AGPAT3),ENSG00000102125(TAZ)	http://www.kegg.jp/kegg-bin/show_pathway?map00564/K01080%09%23FFFFFF,red/K00901%09%23FFFFFF,red/K00006%09%23FFFFFF,green/K13511%09%23FFFFFF,green/K13517%09%23FFFFFF,red/K14286%09%23FFFFFF,green/K16342%09%23FFFFFF,red/K13506%09%23FFFFFF,red/K06124%09%23FFFFFF,red/K13523%09%23FFFFFF,green/K01049%09%23FFFFFF,red/K14676%09%23FFFFFF,red/K14621%09%23FFFFFF,red/
hsa00780	Biotin metabolism	Metabolism	Metabolism of cofactors and vitamins	0	1	1	3	0.300904	0.596489	-	ENSG00000159267(HLCS)	http://www.kegg.jp/kegg-bin/show_pathway?map00780/K01942%09%23FFFFFF,green/
hsa04971	Gastric acid secretion	Organismal Systems	Digestive system	9	1	10	73	0.303172	0.596489	ENSG00000070808(CAMK2A),ENSG00000101306(MYLK2),ENSG00000123700(KCNJ2),ENSG00000184502(GAST),ENSG00000018625(ATP1A2),ENSG00000092820(EZR),ENSG00000058404(CAMK2B),ENSG00000126583(PRKCG),ENSG00000101333(PLCB4)	ENSG00000169885(CALML6)	http://www.kegg.jp/kegg-bin/show_pathway?map04971/K04996%09%23FFFFFF,red/K19663%09%23FFFFFF,red/K02183%09%23FFFFFF,green/K05858%09%23FFFFFF,red/K01539%09%23FFFFFF,red/K04515%09%23FFFFFF,red/K00907%09%23FFFFFF,red/K13768%09%23FFFFFF,red/K08007%09%23FFFFFF,red/
hsa05221	Acute myeloid leukemia	Human Diseases	Cancers: Specific types	8	1	9	65	0.306051	0.596489	ENSG00000117020(AKT3),ENSG00000140379(BCL2A1),ENSG00000170458(CD14),ENSG00000159216(RUNX1),ENSG00000145675(PIK3R1),ENSG00000112033(PPARD),ENSG00000164400(CSF2),ENSG00000139318(DUSP6)	ENSG00000245848(CEBPA)	http://www.kegg.jp/kegg-bin/show_pathway?map05221/K09055%09%23FFFFFF,green/K02649%09%23FFFFFF,red/K02162%09%23FFFFFF,red/K05427%09%23FFFFFF,red/K04504%09%23FFFFFF,red/K21946%09%23FFFFFF,red/K04456%09%23FFFFFF,red/K08367%09%23FFFFFF,red/K04391%09%23FFFFFF,red/
hsa05231	Choline metabolism in cancer	Human Diseases	Cancers: Overview	13	0	13	98	0.306582	0.596489	ENSG00000159337(PLA2G4D),ENSG00000145675(PIK3R1),ENSG00000162407(PLPP3),ENSG00000145431(PDGFC),ENSG00000126583(PRKCG),ENSG00000157680(DGKI),ENSG00000170962(PDGFD),ENSG00000112499(SLC22A2),ENSG00000128340(RAC2),ENSG00000177606(JUN),ENSG00000117020(AKT3),ENSG00000136238(RAC1),ENSG00000100311(PDGFB)	-	http://www.kegg.jp/kegg-bin/show_pathway?map05231/K07860%09%23FFFFFF,red/K17386%09%23FFFFFF,red/K04392%09%23FFFFFF,red/K04448%09%23FFFFFF,red/K16342%09%23FFFFFF,red/K05450%09%23FFFFFF,red/K01080%09%23FFFFFF,red/K02649%09%23FFFFFF,red/K08199%09%23FFFFFF,red/K04456%09%23FFFFFF,red/K00901%09%23FFFFFF,red/K19663%09%23FFFFFF,red/
hsa05032	Morphine addiction	Human Diseases	Substance dependence	10	2	12	90	0.310505	0.596489	ENSG00000157542(KCNJ6),ENSG00000268089(GABRQ),ENSG00000167083(GNGT2),ENSG00000087258(GNAO1),ENSG00000184588(PDE4B),ENSG00000186469(GNG2),ENSG00000126583(PRKCG),ENSG00000141837(CACNA1A),ENSG00000154678(PDE1C),ENSG00000111886(GABRR2)	ENSG00000115252(PDE1A),ENSG00000112541(PDE10A)	http://www.kegg.jp/kegg-bin/show_pathway?map05032/K13755%09%23FFFFFF,purple/K05000%09%23FFFFFF,red/K05192%09%23FFFFFF,red/K04549%09%23FFFFFF,red/K04344%09%23FFFFFF,red/K07826%09%23FFFFFF,red/K04534%09%23FFFFFF,red/K19663%09%23FFFFFF,red/K18438%09%23FFFFFF,green/K05190%09%23FFFFFF,red/K13293%09%23FFFFFF,red/
hsa05014	Amyotrophic lateral sclerosis (ALS)	Human Diseases	Neurodegenerative diseases	4	3	7	49	0.310607	0.596489	ENSG00000156711(MAPK13),ENSG00000028137(TNFRSF1B),ENSG00000136238(RAC1),ENSG00000232810(TNF)	ENSG00000108984(MAP2K6),ENSG00000176884(GRIN1),ENSG00000155511(GRIA1)	http://www.kegg.jp/kegg-bin/show_pathway?map05014/K05197%09%23FFFFFF,green/K04433%09%23FFFFFF,green/K03156%09%23FFFFFF,red/K05208%09%23FFFFFF,green/K04441%09%23FFFFFF,red/K05141%09%23FFFFFF,red/K04392%09%23FFFFFF,red/
hsa05219	Bladder cancer	Human Diseases	Cancers: Specific types	6	0	6	41	0.311714	0.596489	ENSG00000137801(THBS1),ENSG00000196611(MMP1),ENSG00000113070(HBEGF),ENSG00000167657(DAPK3),ENSG00000169429(CXCL8),ENSG00000100985(MMP9)	-	http://www.kegg.jp/kegg-bin/show_pathway?map05219/K01388%09%23FFFFFF,red/K08803%09%23FFFFFF,red/K10030%09%23FFFFFF,red/K16857%09%23FFFFFF,red/K08523%09%23FFFFFF,red/K01403%09%23FFFFFF,red/
hsa00982	Drug metabolism - cytochrome P450	Metabolism	Xenobiotics biodegradation and metabolism	3	6	9	66	0.322255	0.612878	ENSG00000106258(CYP3A5),ENSG00000138356(AOX1),ENSG00000148834(GSTO1)	ENSG00000130649(CYP2E1),ENSG00000108602(ALDH3A1),ENSG00000069535(MAOB),ENSG00000100197(CYP2D6),ENSG00000006534(ALDH3B1),ENSG00000065621(GSTO2)	http://www.kegg.jp/kegg-bin/show_pathway?map00982/K00157%09%23FFFFFF,red/K07415%09%23FFFFFF,green/K00274%09%23FFFFFF,green/K17712%09%23FFFFFF,green/K17690%09%23FFFFFF,red/K00799%09%23FFFFFF,purple/K00129%09%23FFFFFF,green/
hsa04979	Cholesterol metabolism	Organismal Systems	Digestive system	6	1	7	50	0.32946	0.618985	ENSG00000130164(LDLR),ENSG00000087237(CETP),ENSG00000130173(ANGPTL8),ENSG00000130203(APOE),ENSG00000167772(ANGPTL4),ENSG00000119655(NPC2)	ENSG00000110245(APOC3)	http://www.kegg.jp/kegg-bin/show_pathway?map04979/K08767%09%23FFFFFF,red/K22289%09%23FFFFFF,red/K04524%09%23FFFFFF,red/K16835%09%23FFFFFF,red/K08759%09%23FFFFFF,green/K13443%09%23FFFFFF,red/K12473%09%23FFFFFF,red/
hsa05130	Pathogenic Escherichia coli infection	Human Diseases	Infectious diseases: Bacterial	7	0	7	50	0.32946	0.618985	ENSG00000170458(CD14),ENSG00000137285(TUBB2B),ENSG00000167552(TUBA1A),ENSG00000258947(TUBB3),ENSG00000137267(TUBB2A),ENSG00000092820(EZR),ENSG00000178462(TUBAL3)	-	http://www.kegg.jp/kegg-bin/show_pathway?map05130/K07374%09%23FFFFFF,red/K08007%09%23FFFFFF,red/K07375%09%23FFFFFF,red/K04391%09%23FFFFFF,red/
hsa05120	Epithelial cell signaling in Helicobacter pylori infection	Human Diseases	Infectious diseases: Bacterial	9	0	9	67	0.338623	0.632368	ENSG00000105929(ATP6V0A4),ENSG00000169429(CXCL8),ENSG00000113070(HBEGF),ENSG00000271503(CCL5),ENSG00000116039(ATP6V1B1),ENSG00000177606(JUN),ENSG00000156711(MAPK13),ENSG00000185883(ATP6V0C),ENSG00000136238(RAC1)	-	http://www.kegg.jp/kegg-bin/show_pathway?map05120/K02155%09%23FFFFFF,red/K08523%09%23FFFFFF,red/K12499%09%23FFFFFF,red/K04441%09%23FFFFFF,red/K10030%09%23FFFFFF,red/K04448%09%23FFFFFF,red/K04392%09%23FFFFFF,red/K02147%09%23FFFFFF,red/K02154%09%23FFFFFF,red/
hsa04730	Long-term depression	Organismal Systems	Nervous system	6	2	8	59	0.343551	0.63773	ENSG00000101333(PLCB4),ENSG00000141837(CACNA1A),ENSG00000126583(PRKCG),ENSG00000159337(PLA2G4D),ENSG00000185532(PRKG1),ENSG00000087258(GNAO1)	ENSG00000128266(GNAZ),ENSG00000155511(GRIA1)	http://www.kegg.jp/kegg-bin/show_pathway?map04730/K04344%09%23FFFFFF,red/K04534%09%23FFFFFF,red/K05197%09%23FFFFFF,green/K07376%09%23FFFFFF,red/K04535%09%23FFFFFF,green/K05858%09%23FFFFFF,red/K16342%09%23FFFFFF,red/K19663%09%23FFFFFF,red/
hsa04912	GnRH signaling pathway	Organismal Systems	Endocrine system	9	3	12	93	0.352217	0.649924	ENSG00000157227(MMP14),ENSG00000156711(MAPK13),ENSG00000101333(PLCB4),ENSG00000177606(JUN),ENSG00000159337(PLA2G4D),ENSG00000058404(CAMK2B),ENSG00000166484(MAPK7),ENSG00000113070(HBEGF),ENSG00000070808(CAMK2A)	ENSG00000108984(MAP2K6),ENSG00000157388(CACNA1D),ENSG00000169885(CALML6)	http://www.kegg.jp/kegg-bin/show_pathway?map04912/K05858%09%23FFFFFF,red/K08523%09%23FFFFFF,red/K04448%09%23FFFFFF,red/K04515%09%23FFFFFF,red/K16342%09%23FFFFFF,red/K04441%09%23FFFFFF,red/K04851%09%23FFFFFF,green/K04433%09%23FFFFFF,green/K02183%09%23FFFFFF,green/K07763%09%23FFFFFF,red/K04464%09%23FFFFFF,red/
hsa04520	Adherens junction	Cellular Processes	Cellular community - eukaryotes	9	0	9	68	0.355121	0.651406	ENSG00000077782(FGFR1),ENSG00000019549(SNAI2),ENSG00000110400(NECTIN1),ENSG00000095637(SORBS1),ENSG00000128340(RAC2),ENSG00000143217(NECTIN4),ENSG00000136238(RAC1),ENSG00000072110(ACTN1),ENSG00000124216(SNAI1)	-	http://www.kegg.jp/kegg-bin/show_pathway?map04520/K05706%09%23FFFFFF,red/K07860%09%23FFFFFF,red/K06593%09%23FFFFFF,red/K05707%09%23FFFFFF,red/K06081%09%23FFFFFF,red/K05699%09%23FFFFFF,red/K04392%09%23FFFFFF,red/K04362%09%23FFFFFF,red/K06086%09%23FFFFFF,red/
hsa04966	Collecting duct acid secretion	Organismal Systems	Excretory system	4	0	4	27	0.361219	0.656815	ENSG00000185883(ATP6V0C),ENSG00000004939(SLC4A1),ENSG00000116039(ATP6V1B1),ENSG00000105929(ATP6V0A4)	-	http://www.kegg.jp/kegg-bin/show_pathway?map04966/K02154%09%23FFFFFF,red/K02155%09%23FFFFFF,red/K02147%09%23FFFFFF,red/K06573%09%23FFFFFF,red/
hsa00100	Steroid biosynthesis	Metabolism	Lipid metabolism	2	1	3	19	0.362308	0.656815	ENSG00000019186(CYP24A1),ENSG00000160285(LSS)	ENSG00000149809(TM7SF2)	http://www.kegg.jp/kegg-bin/show_pathway?map00100/K01852%09%23FFFFFF,red/K07436%09%23FFFFFF,red/K00222%09%23FFFFFF,green/
hsa04925	Aldosterone synthesis and secretion	Organismal Systems	Endocrine system	10	2	12	94	0.366335	0.658716	ENSG00000058404(CAMK2B),ENSG00000018625(ATP1A2),ENSG00000126583(PRKCG),ENSG00000130164(LDLR),ENSG00000101333(PLCB4),ENSG00000144891(AGTR1),ENSG00000008118(CAMK1G),ENSG00000058668(ATP2B4),ENSG00000070808(CAMK2A),ENSG00000157613(CREB3L1)	ENSG00000157388(CACNA1D),ENSG00000169885(CALML6)	http://www.kegg.jp/kegg-bin/show_pathway?map04925/K04851%09%23FFFFFF,green/K04166%09%23FFFFFF,red/K02183%09%23FFFFFF,green/K05850%09%23FFFFFF,red/K08794%09%23FFFFFF,red/K19663%09%23FFFFFF,red/K05858%09%23FFFFFF,red/K01539%09%23FFFFFF,red/K12473%09%23FFFFFF,red/K04515%09%23FFFFFF,red/K09048%09%23FFFFFF,red/
hsa00480	Glutathione metabolism	Metabolism	Metabolism of other amino acids	4	3	7	52	0.367606	0.658716	ENSG00000099998(GGT5),ENSG00000182054(IDH2),ENSG00000102172(SMS),ENSG00000148834(GSTO1)	ENSG00000138413(IDH1),ENSG00000128965(CHAC1),ENSG00000065621(GSTO2)	http://www.kegg.jp/kegg-bin/show_pathway?map00480/K18592%09%23FFFFFF,red/K00802%09%23FFFFFF,red/K00031%09%23FFFFFF,purple/K07232%09%23FFFFFF,green/K00799%09%23FFFFFF,purple/
hsa00290	Valine, leucine and isoleucine biosynthesis	Metabolism	Amino acid metabolism	1	0	1	4	0.379548	0.676207	ENSG00000135094(SDS)	-	http://www.kegg.jp/kegg-bin/show_pathway?map00290/K17989%09%23FFFFFF,red/
hsa04923	Regulation of lipolysis in adipocytes	Organismal Systems	Endocrine system	7	0	7	53	0.386801	0.679638	ENSG00000185950(IRS2),ENSG00000145675(PIK3R1),ENSG00000185532(PRKG1),ENSG00000073756(PTGS2),ENSG00000095303(PTGS1),ENSG00000169252(ADRB2),ENSG00000117020(AKT3)	-	http://www.kegg.jp/kegg-bin/show_pathway?map04923/K00509%09%23FFFFFF,red/K02649%09%23FFFFFF,red/K07376%09%23FFFFFF,red/K07187%09%23FFFFFF,red/K11987%09%23FFFFFF,red/K04142%09%23FFFFFF,red/K04456%09%23FFFFFF,red/
hsa04919	Thyroid hormone signaling pathway	Organismal Systems	Endocrine system	14	0	14	113	0.392744	0.679638	ENSG00000144893(MED12L),ENSG00000101333(PLCB4),ENSG00000125378(BMP4),ENSG00000136111(TBC1D4),ENSG00000148400(NOTCH1),ENSG00000145675(PIK3R1),ENSG00000211448(DIO2),ENSG00000018625(ATP1A2),ENSG00000126583(PRKCG),ENSG00000139155(SLCO1C1),ENSG00000091831(ESR1),ENSG00000259207(ITGB3),ENSG00000117020(AKT3),ENSG00000147100(SLC16A2)	-	http://www.kegg.jp/kegg-bin/show_pathway?map04919/K01539%09%23FFFFFF,red/K02649%09%23FFFFFF,red/K17904%09%23FFFFFF,red/K06493%09%23FFFFFF,red/K02599%09%23FFFFFF,red/K08747%09%23FFFFFF,red/K04456%09%23FFFFFF,red/K15162%09%23FFFFFF,red/K08231%09%23FFFFFF,red/K19663%09%23FFFFFF,red/K04662%09%23FFFFFF,red/K17902%09%23FFFFFF,red/K08550%09%23FFFFFF,red/K05858%09%23FFFFFF,red/
hsa00670	One carbon pool by folate	Metabolism	Metabolism of cofactors and vitamins	0	3	3	20	0.394335	0.679638	-	ENSG00000136010(ALDH1L2),ENSG00000065911(MTHFD2),ENSG00000178700(DHFR2)	http://www.kegg.jp/kegg-bin/show_pathway?map00670/K00287%09%23FFFFFF,green/K00289%09%23FFFFFF,green/K13403%09%23FFFFFF,green/
hsa05204	Chemical carcinogenesis	Human Diseases	Cancers: Overview	6	4	10	79	0.396294	0.679638	ENSG00000106258(CYP3A5),ENSG00000148834(GSTO1),ENSG00000117594(HSD11B1),ENSG00000171428(NAT1),ENSG00000138061(CYP1B1),ENSG00000073756(PTGS2)	ENSG00000108602(ALDH3A1),ENSG00000130649(CYP2E1),ENSG00000006534(ALDH3B1),ENSG00000065621(GSTO2)	http://www.kegg.jp/kegg-bin/show_pathway?map05204/K07415%09%23FFFFFF,green/K11987%09%23FFFFFF,red/K00129%09%23FFFFFF,green/K00799%09%23FFFFFF,purple/K15680%09%23FFFFFF,red/K17690%09%23FFFFFF,red/K00622%09%23FFFFFF,red/K07410%09%23FFFFFF,red/
hsa04623	Cytosolic DNA-sensing pathway	Organismal Systems	Immune system	6	2	8	62	0.396821	0.679638	ENSG00000163568(AIM2),ENSG00000137033(IL33),ENSG00000271503(CCL5),ENSG00000136244(IL6),ENSG00000169245(CXCL10),ENSG00000125538(IL1B)	ENSG00000013503(POLR3B),ENSG00000088888(MAVS)	http://www.kegg.jp/kegg-bin/show_pathway?map04623/K05405%09%23FFFFFF,red/K12967%09%23FFFFFF,red/K12499%09%23FFFFFF,red/K12648%09%23FFFFFF,green/K12671%09%23FFFFFF,red/K04519%09%23FFFFFF,red/K12966%09%23FFFFFF,red/K03021%09%23FFFFFF,green/
hsa04721	Synaptic vesicle cycle	Organismal Systems	Nervous system	8	0	8	62	0.396821	0.679638	ENSG00000104888(SLC17A7),ENSG00000105649(RAB3A),ENSG00000105929(ATP6V0A4),ENSG00000141837(CACNA1A),ENSG00000116039(ATP6V1B1),ENSG00000166900(STX3),ENSG00000106089(STX1A),ENSG00000185883(ATP6V0C)	-	http://www.kegg.jp/kegg-bin/show_pathway?map04721/K08486%09%23FFFFFF,red/K04344%09%23FFFFFF,red/K02155%09%23FFFFFF,red/K04560%09%23FFFFFF,red/K07882%09%23FFFFFF,red/K12302%09%23FFFFFF,red/K02147%09%23FFFFFF,red/K02154%09%23FFFFFF,red/
hsa05230	Central carbon metabolism in cancer	Human Diseases	Cancers: Overview	6	2	8	62	0.396821	0.679638	ENSG00000156515(HK1),ENSG00000117020(AKT3),ENSG00000156510(HKDC1),ENSG00000077782(FGFR1),ENSG00000145675(PIK3R1),ENSG00000159399(HK2)	ENSG00000103257(SLC7A5),ENSG00000105281(SLC1A5)	http://www.kegg.jp/kegg-bin/show_pathway?map05230/K05616%09%23FFFFFF,green/K04456%09%23FFFFFF,red/K02649%09%23FFFFFF,red/K13780%09%23FFFFFF,green/K00844%09%23FFFFFF,red/K04362%09%23FFFFFF,red/
hsa04970	Salivary secretion	Organismal Systems	Digestive system	8	3	11	88	0.403104	0.686203	ENSG00000170214(ADRA1B),ENSG00000126583(PRKCG),ENSG00000018625(ATP1A2),ENSG00000185532(PRKG1),ENSG00000101333(PLCB4),ENSG00000058668(ATP2B4),ENSG00000167419(LPO),ENSG00000169252(ADRB2)	ENSG00000117983(MUC5B),ENSG00000169885(CALML6),ENSG00000198838(RYR3)	http://www.kegg.jp/kegg-bin/show_pathway?map04970/K04136%09%23FFFFFF,red/K01539%09%23FFFFFF,red/K19663%09%23FFFFFF,red/K04142%09%23FFFFFF,red/K07376%09%23FFFFFF,red/K05858%09%23FFFFFF,red/K02183%09%23FFFFFF,green/K05850%09%23FFFFFF,red/K13908%09%23FFFFFF,green/K04963%09%23FFFFFF,green/K12550%09%23FFFFFF,red/
hsa00980	Metabolism of xenobiotics by cytochrome P450	Metabolism	Xenobiotics biodegradation and metabolism	4	5	9	71	0.405081	0.686203	ENSG00000106258(CYP3A5),ENSG00000138061(CYP1B1),ENSG00000117594(HSD11B1),ENSG00000148834(GSTO1)	ENSG00000130649(CYP2E1),ENSG00000006534(ALDH3B1),ENSG00000065621(GSTO2),ENSG00000100197(CYP2D6),ENSG00000108602(ALDH3A1)	http://www.kegg.jp/kegg-bin/show_pathway?map00980/K00129%09%23FFFFFF,green/K15680%09%23FFFFFF,red/K17690%09%23FFFFFF,red/K07410%09%23FFFFFF,red/K07415%09%23FFFFFF,green/K00799%09%23FFFFFF,purple/K17712%09%23FFFFFF,green/
hsa00591	Linoleic acid metabolism	Metabolism	Lipid metabolism	3	1	4	29	0.41453	0.698394	ENSG00000163803(PLB1),ENSG00000159337(PLA2G4D),ENSG00000134716(CYP2J2)	ENSG00000130649(CYP2E1)	http://www.kegg.jp/kegg-bin/show_pathway?map00591/K07418%09%23FFFFFF,red/K14621%09%23FFFFFF,red/K16342%09%23FFFFFF,red/K07415%09%23FFFFFF,green/
hsa05218	Melanoma	Human Diseases	Cancers: Specific types	9	0	9	72	0.421785	0.706775	ENSG00000145431(PDGFC),ENSG00000099860(GADD45B),ENSG00000077782(FGFR1),ENSG00000145675(PIK3R1),ENSG00000113578(FGF1),ENSG00000170962(PDGFD),ENSG00000117020(AKT3),ENSG00000100311(PDGFB),ENSG00000116717(GADD45A)	-	http://www.kegg.jp/kegg-bin/show_pathway?map05218/K04402%09%23FFFFFF,red/K04362%09%23FFFFFF,red/K18496%09%23FFFFFF,red/K17386%09%23FFFFFF,red/K05450%09%23FFFFFF,red/K04456%09%23FFFFFF,red/K02649%09%23FFFFFF,red/
hsa00240	Pyrimidine metabolism	Metabolism	Nucleotide metabolism	4	3	7	55	0.425197	0.708661	ENSG00000100024(UPB1),ENSG00000171302(CANT1),ENSG00000094841(UPRT),ENSG00000135318(NT5E)	ENSG00000187097(ENTPD5),ENSG00000155085(AK9),ENSG00000188833(ENTPD8)	http://www.kegg.jp/kegg-bin/show_pathway?map00240/K01511%09%23FFFFFF,green/K01510%09%23FFFFFF,green/K19970%09%23FFFFFF,red/K12304%09%23FFFFFF,red/K18533%09%23FFFFFF,green/K01431%09%23FFFFFF,red/K00761%09%23FFFFFF,red/
hsa04931	Insulin resistance	Human Diseases	Endocrine and metabolic diseases	11	2	13	107	0.428037	0.70958	ENSG00000173281(PPP1R3B),ENSG00000119938(PPP1R3C),ENSG00000232810(TNF),ENSG00000117020(AKT3),ENSG00000157613(CREB3L1),ENSG00000106617(PRKAG2),ENSG00000164867(NOS3),ENSG00000185950(IRS2),ENSG00000145675(PIK3R1),ENSG00000136244(IL6),ENSG00000136111(TBC1D4)	ENSG00000009950(MLXIPL),ENSG00000100889(PCK2)	http://www.kegg.jp/kegg-bin/show_pathway?map04931/K13242%09%23FFFFFF,red/K04456%09%23FFFFFF,red/K09048%09%23FFFFFF,red/K03156%09%23FFFFFF,red/K07189%09%23FFFFFF,red/K05405%09%23FFFFFF,red/K07187%09%23FFFFFF,red/K07200%09%23FFFFFF,red/K17902%09%23FFFFFF,red/K01596%09%23FFFFFF,green/K02649%09%23FFFFFF,red/K09113%09%23FFFFFF,green/
hsa00061	Fatty acid biosynthesis	Metabolism	Lipid metabolism	2	0	2	13	0.438757	0.722156	ENSG00000152463(OLAH),ENSG00000197142(ACSL5)	-	http://www.kegg.jp/kegg-bin/show_pathway?map00061/K01071%09%23FFFFFF,red/K01897%09%23FFFFFF,red/
hsa00030	Pentose phosphate pathway	Metabolism	Carbohydrate metabolism	2	2	4	30	0.440842	0.722156	ENSG00000109107(ALDOC),ENSG00000007350(TKTL1)	ENSG00000049239(H6PD),ENSG00000148057(IDNK)	http://www.kegg.jp/kegg-bin/show_pathway?map00030/K13937%09%23FFFFFF,green/K00615%09%23FFFFFF,red/K01623%09%23FFFFFF,red/K00851%09%23FFFFFF,green/
hsa04146	Peroxisome	Cellular Processes	Transport and catabolism	5	5	10	82	0.443583	0.722156	ENSG00000112096(SOD2),ENSG00000158125(XDH),ENSG00000182054(IDH2),ENSG00000168306(ACOX2),ENSG00000197142(ACSL5)	ENSG00000127980(PEX1),ENSG00000104883(PEX11G),ENSG00000115425(PECR),ENSG00000104823(ECH1),ENSG00000138413(IDH1)	http://www.kegg.jp/kegg-bin/show_pathway?map04146/K10214%09%23FFFFFF,red/K04564%09%23FFFFFF,red/K13338%09%23FFFFFF,green/K13353%09%23FFFFFF,green/K12663%09%23FFFFFF,green/K07753%09%23FFFFFF,green/K00031%09%23FFFFFF,purple/K01897%09%23FFFFFF,red/K00106%09%23FFFFFF,red/
hsa04217	Necroptosis	Cellular Processes	Cell growth and death	18	1	19	161	0.44835	0.722156	ENSG00000196747(H2AC13),ENSG00000180573(H2AC6),ENSG00000162711(NLRP3),ENSG00000118503(TNFAIP3),ENSG00000196787(H2AC11),ENSG00000249884(RNF103-CHMP3),ENSG00000272196(H2AC19),ENSG00000181218(H2AW),ENSG00000125538(IL1B),ENSG00000115008(IL1A),ENSG00000232810(TNF),ENSG00000070808(CAMK2A),ENSG00000213928(IRF9),ENSG00000023445(BIRC3),ENSG00000137033(IL33),ENSG00000058404(CAMK2B),ENSG00000277075(H2AC8),E…	ENSG00000164342(TLR3)	http://www.kegg.jp/kegg-bin/show_pathway?map04217/K12193%09%23FFFFFF,red/K11859%09%23FFFFFF,red/K03156%09%23FFFFFF,red/K05401%09%23FFFFFF,green/K16060%09%23FFFFFF,red/K04515%09%23FFFFFF,red/K16342%09%23FFFFFF,red/K12800%09%23FFFFFF,red/K11251%09%23FFFFFF,red/K12967%09%23FFFFFF,red/K04519%09%23FFFFFF,red/K04383%09%23FFFFFF,red/K04693%09%23FFFFFF,red/
hsa04910	Insulin signaling pathway	Organismal Systems	Endocrine system	14	2	16	135	0.451776	0.722156	ENSG00000119938(PPP1R3C),ENSG00000173281(PPP1R3B),ENSG00000156510(HKDC1),ENSG00000117020(AKT3),ENSG00000185634(SHC4),ENSG00000156515(HK1),ENSG00000120833(SOCS2),ENSG00000114423(CBLB),ENSG00000106617(PRKAG2),ENSG00000185338(SOCS1),ENSG00000159399(HK2),ENSG00000185950(IRS2),ENSG00000145675(PIK3R1),ENSG00000095637(SORBS1)	ENSG00000100889(PCK2),ENSG00000169885(CALML6)	http://www.kegg.jp/kegg-bin/show_pathway?map04910/K17449%09%23FFFFFF,red/K02183%09%23FFFFFF,green/K07189%09%23FFFFFF,red/K01596%09%23FFFFFF,green/K06086%09%23FFFFFF,red/K04695%09%23FFFFFF,red/K22517%09%23FFFFFF,red/K07187%09%23FFFFFF,red/K00844%09%23FFFFFF,red/K02649%09%23FFFFFF,red/K07200%09%23FFFFFF,red/K04456%09%23FFFFFF,red/K04694%09%23FFFFFF,red/
hsa04660	T cell receptor signaling pathway	Organismal Systems	Immune system	12	0	12	100	0.45193	0.722156	ENSG00000164400(CSF2),ENSG00000081237(PTPRC),ENSG00000131196(NFATC1),ENSG00000142867(BCL10),ENSG00000156711(MAPK13),ENSG00000114423(CBLB),ENSG00000177606(JUN),ENSG00000145675(PIK3R1),ENSG00000117020(AKT3),ENSG00000113263(ITK),ENSG00000101096(NFATC2),ENSG00000232810(TNF)	-	http://www.kegg.jp/kegg-bin/show_pathway?map04660/K07363%09%23FFFFFF,red/K04446%09%23FFFFFF,red/K04448%09%23FFFFFF,red/K04441%09%23FFFFFF,red/K02649%09%23FFFFFF,red/K04456%09%23FFFFFF,red/K05427%09%23FFFFFF,red/K07368%09%23FFFFFF,red/K03156%09%23FFFFFF,red/K22517%09%23FFFFFF,red/K17332%09%23FFFFFF,red/K06478%09%23FFFFFF,red/
hsa04916	Melanogenesis	Organismal Systems	Endocrine system	10	2	12	100	0.45193	0.722156	ENSG00000002745(WNT16),ENSG00000101333(PLCB4),ENSG00000058404(CAMK2B),ENSG00000126583(PRKCG),ENSG00000157613(CREB3L1),ENSG00000087258(GNAO1),ENSG00000143816(WNT9A),ENSG00000080166(DCT),ENSG00000070808(CAMK2A),ENSG00000078401(EDN1)	ENSG00000164930(FZD6),ENSG00000169885(CALML6)	http://www.kegg.jp/kegg-bin/show_pathway?map04916/K02376%09%23FFFFFF,green/K05858%09%23FFFFFF,red/K01827%09%23FFFFFF,red/K09048%09%23FFFFFF,red/K16366%09%23FFFFFF,red/K19663%09%23FFFFFF,red/K04534%09%23FFFFFF,red/K01558%09%23FFFFFF,red/K01064%09%23FFFFFF,red/K04515%09%23FFFFFF,red/K02183%09%23FFFFFF,green/
hsa00230	Purine metabolism	Metabolism	Nucleotide metabolism	9	6	15	127	0.461418	0.733536	ENSG00000116337(AMPD2),ENSG00000171302(CANT1),ENSG00000140057(AK7),ENSG00000133805(AMPD3),ENSG00000184588(PDE4B),ENSG00000154678(PDE1C),ENSG00000135318(NT5E),ENSG00000198682(PAPSS2),ENSG00000158125(XDH)	ENSG00000188833(ENTPD8),ENSG00000185100(ADSS1),ENSG00000155085(AK9),ENSG00000187097(ENTPD5),ENSG00000115252(PDE1A),ENSG00000112541(PDE10A)	http://www.kegg.jp/kegg-bin/show_pathway?map00230/K01939%09%23FFFFFF,green/K18533%09%23FFFFFF,green/K00939%09%23FFFFFF,red/K13755%09%23FFFFFF,purple/K01510%09%23FFFFFF,green/K12304%09%23FFFFFF,red/K01511%09%23FFFFFF,green/K13811%09%23FFFFFF,red/K13293%09%23FFFFFF,red/K18438%09%23FFFFFF,green/K01490%09%23FFFFFF,red/K00106%09%23FFFFFF,red/K19970%09%23FFFFFF,red/
hsa00020	Citrate cycle (TCA cycle)	Metabolism	Carbohydrate metabolism	1	3	4	31	0.466789	0.734777	ENSG00000182054(IDH2)	ENSG00000100889(PCK2),ENSG00000173599(PC),ENSG00000138413(IDH1)	http://www.kegg.jp/kegg-bin/show_pathway?map00020/K00031%09%23FFFFFF,purple/K01958%09%23FFFFFF,green/K01596%09%23FFFFFF,green/
hsa00830	Retinol metabolism	Metabolism	Metabolism of cofactors and vitamins	6	2	8	66	0.467834	0.734777	ENSG00000138356(AOX1),ENSG00000186684(CYP27C1),ENSG00000170786(SDR16C5),ENSG00000080511(RDH8),ENSG00000073737(DHRS9),ENSG00000106258(CYP3A5)	ENSG00000187630(DHRS4L2),ENSG00000006757(PNPLA4)	http://www.kegg.jp/kegg-bin/show_pathway?map00830/K00157%09%23FFFFFF,red/K17690%09%23FFFFFF,red/K11150%09%23FFFFFF,red/K11148%09%23FFFFFF,green/K15734%09%23FFFFFF,red/K11149%09%23FFFFFF,red/K17951%09%23FFFFFF,red/K11157%09%23FFFFFF,green/
hsa05166	HTLV-I infection	Human Diseases	Infectious diseases: Viral	23	2	25	216	0.471301	0.734777	ENSG00000175592(FOSL1),ENSG00000117020(AKT3),ENSG00000101096(NFATC2),ENSG00000002822(MAD1L1),ENSG00000105329(TGFB1),ENSG00000100385(IL2RB),ENSG00000232810(TNF),ENSG00000157613(CREB3L1),ENSG00000090339(ICAM1),ENSG00000131196(NFATC1),ENSG00000163132(MSX1),ENSG00000115594(IL1R1),ENSG00000145675(PIK3R1),ENSG00000179218(CALR),ENSG00000147168(IL2RG),ENSG00000164400(CSF2),ENSG00000157557(ETS2),ENSG00000…	ENSG00000105662(CRTC1),ENSG00000242574(HLA-DMB)	http://www.kegg.jp/kegg-bin/show_pathway?map05166/K04446%09%23FFFFFF,red/K04456%09%23FFFFFF,red/K13375%09%23FFFFFF,red/K09341%09%23FFFFFF,red/K09048%09%23FFFFFF,red/K02678%09%23FFFFFF,red/K04386%09%23FFFFFF,red/K15309%09%23FFFFFF,green/K04502%09%23FFFFFF,red/K05427%09%23FFFFFF,red/K06752%09%23FFFFFF,purple/K05405%09%23FFFFFF,red/K03156%09%23FFFFFF,red/K06679%09%23FFFFFF,red/K04448%09%23FFFFFF,red…
hsa04722	Neurotrophin signaling pathway	Organismal Systems	Nervous system	13	1	14	119	0.471679	0.734777	ENSG00000185652(NTF3),ENSG00000058404(CAMK2B),ENSG00000134070(IRAK2),ENSG00000145675(PIK3R1),ENSG00000177606(JUN),ENSG00000156711(MAPK13),ENSG00000070808(CAMK2A),ENSG00000117020(AKT3),ENSG00000185634(SHC4),ENSG00000111348(ARHGDIB),ENSG00000166484(MAPK7),ENSG00000064300(NGFR),ENSG00000136238(RAC1)	ENSG00000169885(CALML6)	http://www.kegg.jp/kegg-bin/show_pathway?map04722/K04441%09%23FFFFFF,red/K02649%09%23FFFFFF,red/K04456%09%23FFFFFF,red/K04448%09%23FFFFFF,red/K04356%09%23FFFFFF,red/K04731%09%23FFFFFF,red/K04464%09%23FFFFFF,red/K17449%09%23FFFFFF,red/K04515%09%23FFFFFF,red/K02583%09%23FFFFFF,red/K02183%09%23FFFFFF,green/K04392%09%23FFFFFF,red/K12462%09%23FFFFFF,red/
hsa04727	GABAergic synapse	Organismal Systems	Nervous system	9	1	10	84	0.474915	0.736118	ENSG00000111886(GABRR2),ENSG00000183044(ABAT),ENSG00000126583(PRKCG),ENSG00000141837(CACNA1A),ENSG00000186469(GNG2),ENSG00000087258(GNAO1),ENSG00000268089(GABRQ),ENSG00000167083(GNGT2),ENSG00000157542(KCNJ6)	ENSG00000157388(CACNA1D)	http://www.kegg.jp/kegg-bin/show_pathway?map04727/K19663%09%23FFFFFF,red/K04344%09%23FFFFFF,red/K04851%09%23FFFFFF,green/K05190%09%23FFFFFF,red/K07826%09%23FFFFFF,red/K13524%09%23FFFFFF,red/K05000%09%23FFFFFF,red/K05192%09%23FFFFFF,red/K04549%09%23FFFFFF,red/K04534%09%23FFFFFF,red/
hsa04964	Proximal tubule bicarbonate reclamation	Organismal Systems	Excretory system	2	1	3	23	0.487158	0.751338	ENSG00000240583(AQP1),ENSG00000018625(ATP1A2)	ENSG00000100889(PCK2)	http://www.kegg.jp/kegg-bin/show_pathway?map04964/K01596%09%23FFFFFF,green/K01539%09%23FFFFFF,red/K09864%09%23FFFFFF,red/
hsa04215	Apoptosis - multiple species	Cellular Processes	Cell growth and death	4	0	4	32	0.492287	0.75549	ENSG00000108387(SEPTIN4),ENSG00000064300(NGFR),ENSG00000023445(BIRC3),ENSG00000101197(BIRC7)	-	http://www.kegg.jp/kegg-bin/show_pathway?map04215/K16061%09%23FFFFFF,red/K16060%09%23FFFFFF,red/K02583%09%23FFFFFF,red/K16943%09%23FFFFFF,red/
hsa00604	Glycosphingolipid biosynthesis - ganglio series	Metabolism	Glycan biosynthesis and metabolism	2	0	2	15	0.515631	0.782197	ENSG00000008513(ST3GAL1),ENSG00000101638(ST8SIA5)	-	http://www.kegg.jp/kegg-bin/show_pathway?map00604/K03369%09%23FFFFFF,red/K00780%09%23FFFFFF,red/
hsa00534	Glycosaminoglycan biosynthesis - heparan sulfate / heparin	Metabolism	Glycan biosynthesis and metabolism	2	1	3	24	0.516565	0.782197	ENSG00000002587(HS3ST1),ENSG00000125430(HS3ST3B1)	ENSG00000138604(GLCE)	http://www.kegg.jp/kegg-bin/show_pathway?map00534/K01024%09%23FFFFFF,red/K01793%09%23FFFFFF,green/K07809%09%23FFFFFF,red/
hsa04130	SNARE interactions in vesicular transport	Genetic Information Processing	Folding, sorting and degradation	4	0	4	33	0.517259	0.782197	ENSG00000166900(STX3),ENSG00000178750(STX19),ENSG00000106089(STX1A),ENSG00000135604(STX11)	-	http://www.kegg.jp/kegg-bin/show_pathway?map04130/K08486%09%23FFFFFF,red/K04560%09%23FFFFFF,red/K08487%09%23FFFFFF,red/
hsa04210	Apoptosis	Cellular Processes	Cell growth and death	14	1	15	134	0.54867	0.825668	ENSG00000178462(TUBAL3),ENSG00000145675(PIK3R1),ENSG00000099860(GADD45B),ENSG00000023445(BIRC3),ENSG00000108387(SEPTIN4),ENSG00000164733(CTSB),ENSG00000177606(JUN),ENSG00000167552(TUBA1A),ENSG00000117020(AKT3),ENSG00000232810(TNF),ENSG00000135047(CTSL),ENSG00000116717(GADD45A),ENSG00000140379(BCL2A1),ENSG00000056558(TRAF1)	ENSG00000163629(PTPN13)	http://www.kegg.jp/kegg-bin/show_pathway?map04210/K07374%09%23FFFFFF,red/K02162%09%23FFFFFF,red/K04402%09%23FFFFFF,red/K16943%09%23FFFFFF,red/K02649%09%23FFFFFF,red/K02374%09%23FFFFFF,green/K01365%09%23FFFFFF,red/K03172%09%23FFFFFF,red/K16060%09%23FFFFFF,red/K04456%09%23FFFFFF,red/K03156%09%23FFFFFF,red/K04448%09%23FFFFFF,red/K01363%09%23FFFFFF,red/
hsa04961	Endocrine and other factor-regulated calcium reabsorption	Organismal Systems	Excretory system	5	0	5	44	0.560791	0.839833	ENSG00000091831(ESR1),ENSG00000018625(ATP1A2),ENSG00000104327(CALB1),ENSG00000126583(PRKCG),ENSG00000101333(PLCB4)	-	http://www.kegg.jp/kegg-bin/show_pathway?map04961/K01539%09%23FFFFFF,red/K19663%09%23FFFFFF,red/K14757%09%23FFFFFF,red/K08550%09%23FFFFFF,red/K05858%09%23FFFFFF,red/
hsa05100	Bacterial invasion of epithelial cells	Human Diseases	Infectious diseases: Bacterial	7	1	8	72	0.570082	0.845723	ENSG00000136238(RAC1),ENSG00000155849(ELMO1),ENSG00000185634(SHC4),ENSG00000115414(FN1),ENSG00000161638(ITGA5),ENSG00000145675(PIK3R1),ENSG00000105974(CAV1)	ENSG00000180096(SEPTIN1)	http://www.kegg.jp/kegg-bin/show_pathway?map05100/K17449%09%23FFFFFF,red/K02649%09%23FFFFFF,red/K06278%09%23FFFFFF,red/K05717%09%23FFFFFF,red/K04392%09%23FFFFFF,red/K13737%09%23FFFFFF,green/K12366%09%23FFFFFF,red/K06484%09%23FFFFFF,red/
hsa04932	Non-alcoholic fatty liver disease (NAFLD)	Human Diseases	Endocrine and metabolic diseases	13	3	16	145	0.571805	0.845723	ENSG00000125538(IL1B),ENSG00000160712(IL6R),ENSG00000136244(IL6),ENSG00000177606(JUN),ENSG00000185950(IRS2),ENSG00000145675(PIK3R1),ENSG00000106617(PRKAG2),ENSG00000115008(IL1A),ENSG00000169429(CXCL8),ENSG00000136238(RAC1),ENSG00000117020(AKT3),ENSG00000105329(TGFB1),ENSG00000232810(TNF)	ENSG00000009950(MLXIPL),ENSG00000245848(CEBPA),ENSG00000130649(CYP2E1)	http://www.kegg.jp/kegg-bin/show_pathway?map04932/K04383%09%23FFFFFF,red/K03156%09%23FFFFFF,red/K02649%09%23FFFFFF,red/K07415%09%23FFFFFF,green/K07200%09%23FFFFFF,red/K05405%09%23FFFFFF,red/K07187%09%23FFFFFF,red/K09055%09%23FFFFFF,green/K04519%09%23FFFFFF,red/K13375%09%23FFFFFF,red/K09113%09%23FFFFFF,green/K04456%09%23FFFFFF,red/K05055%09%23FFFFFF,red/K04448%09%23FFFFFF,red/K04392%09%23FFFFFF,re…
hsa05131	Shigellosis	Human Diseases	Infectious diseases: Bacterial	7	0	7	63	0.572909	0.845723	ENSG00000026508(CD44),ENSG00000169429(CXCL8),ENSG00000156711(MAPK13),ENSG00000161638(ITGA5),ENSG00000167207(NOD2),ENSG00000155849(ELMO1),ENSG00000136238(RAC1)	-	http://www.kegg.jp/kegg-bin/show_pathway?map05131/K10030%09%23FFFFFF,red/K10165%09%23FFFFFF,red/K06256%09%23FFFFFF,red/K06484%09%23FFFFFF,red/K04441%09%23FFFFFF,red/K04392%09%23FFFFFF,red/K12366%09%23FFFFFF,red/
hsa00770	Pantothenate and CoA biosynthesis	Metabolism	Metabolism of cofactors and vitamins	2	0	2	17	0.585179	0.849285	ENSG00000112299(VNN1),ENSG00000100024(UPB1)	-	http://www.kegg.jp/kegg-bin/show_pathway?map00770/K01431%09%23FFFFFF,red/K08069%09%23FFFFFF,red/
hsa00120	Primary bile acid biosynthesis	Metabolism	Lipid metabolism	1	1	2	17	0.585179	0.849285	ENSG00000168306(ACOX2)	ENSG00000198610(AKR1C4)	http://www.kegg.jp/kegg-bin/show_pathway?map00120/K00037%09%23FFFFFF,green/K10214%09%23FFFFFF,red/
hsa00910	Nitrogen metabolism	Metabolism	Energy metabolism	1	1	2	17	0.585179	0.849285	ENSG00000118298(CA14)	ENSG00000021826(CPS1)	http://www.kegg.jp/kegg-bin/show_pathway?map00910/K01672%09%23FFFFFF,red/K01948%09%23FFFFFF,green/
hsa05212	Pancreatic cancer	Human Diseases	Cancers: Specific types	8	0	8	73	0.586281	0.849285	ENSG00000128340(RAC2),ENSG00000145675(PIK3R1),ENSG00000099860(GADD45B),ENSG00000116717(GADD45A),ENSG00000136238(RAC1),ENSG00000163235(TGFA),ENSG00000117020(AKT3),ENSG00000105329(TGFB1)	-	http://www.kegg.jp/kegg-bin/show_pathway?map05212/K07860%09%23FFFFFF,red/K13375%09%23FFFFFF,red/K04456%09%23FFFFFF,red/K08774%09%23FFFFFF,red/K04392%09%23FFFFFF,red/K02649%09%23FFFFFF,red/K04402%09%23FFFFFF,red/
hsa04218	Cellular senescence	Cellular Processes	Cell growth and death	14	3	17	156	0.593208	0.855323	ENSG00000156711(MAPK13),ENSG00000134954(ETS1),ENSG00000136244(IL6),ENSG00000145675(PIK3R1),ENSG00000099860(GADD45B),ENSG00000115008(IL1A),ENSG00000169429(CXCL8),ENSG00000116717(GADD45A),ENSG00000131196(NFATC1),ENSG00000117020(AKT3),ENSG00000101096(NFATC2),ENSG00000267796(LIN37),ENSG00000105329(TGFB1),ENSG00000146674(IGFBP3)	ENSG00000108984(MAP2K6),ENSG00000169885(CALML6),ENSG00000157388(CACNA1D)	http://www.kegg.jp/kegg-bin/show_pathway?map04218/K10030%09%23FFFFFF,red/K04851%09%23FFFFFF,green/K02183%09%23FFFFFF,green/K04402%09%23FFFFFF,red/K05405%09%23FFFFFF,red/K04433%09%23FFFFFF,green/K04456%09%23FFFFFF,red/K13375%09%23FFFFFF,red/K04441%09%23FFFFFF,red/K10138%09%23FFFFFF,red/K21774%09%23FFFFFF,red/K04446%09%23FFFFFF,red/K02678%09%23FFFFFF,red/K17332%09%23FFFFFF,red/K04383%09%23FFFFFF,re…
hsa04744	Phototransduction	Organismal Systems	Sensory system	2	1	3	27	0.598918	0.855597	ENSG00000134183(GNAT2),ENSG00000185974(GRK1)	ENSG00000169885(CALML6)	http://www.kegg.jp/kegg-bin/show_pathway?map04744/K02183%09%23FFFFFF,green/K00909%09%23FFFFFF,red/K04631%09%23FFFFFF,red/
hsa00650	Butanoate metabolism	Metabolism	Carbohydrate metabolism	2	1	3	27	0.598918	0.855597	ENSG00000183044(ABAT),ENSG00000215009(ACSM4)	ENSG00000112294(ALDH5A1)	http://www.kegg.jp/kegg-bin/show_pathway?map00650/K00139%09%23FFFFFF,green/K13524%09%23FFFFFF,red/K01896%09%23FFFFFF,red/
hsa00740	Riboflavin metabolism	Metabolism	Metabolism of cofactors and vitamins	0	1	1	8	0.615093	0.872772	-	ENSG00000135002(RFK)	http://www.kegg.jp/kegg-bin/show_pathway?map00740/K00861%09%23FFFFFF,green/
hsa05220	Chronic myeloid leukemia	Human Diseases	Cancers: Specific types	8	0	8	75	0.61777	0.872772	ENSG00000105329(TGFB1),ENSG00000185634(SHC4),ENSG00000117020(AKT3),ENSG00000116717(GADD45A),ENSG00000099860(GADD45B),ENSG00000159216(RUNX1),ENSG00000145675(PIK3R1),ENSG00000033327(GAB2)	-	http://www.kegg.jp/kegg-bin/show_pathway?map05220/K17449%09%23FFFFFF,red/K08367%09%23FFFFFF,red/K08091%09%23FFFFFF,red/K02649%09%23FFFFFF,red/K04402%09%23FFFFFF,red/K04456%09%23FFFFFF,red/K13375%09%23FFFFFF,red/
hsa04723	Retrograde endocannabinoid signaling	Organismal Systems	Nervous system	13	2	15	140	0.619387	0.872772	ENSG00000087258(GNAO1),ENSG00000167083(GNGT2),ENSG00000268089(GABRQ),ENSG00000104888(SLC17A7),ENSG00000157542(KCNJ6),ENSG00000111886(GABRR2),ENSG00000101333(PLCB4),ENSG00000117480(FAAH),ENSG00000156711(MAPK13),ENSG00000141837(CACNA1A),ENSG00000126583(PRKCG),ENSG00000073756(PTGS2),ENSG00000186469(GNG2)	ENSG00000155511(GRIA1),ENSG00000157388(CACNA1D)	http://www.kegg.jp/kegg-bin/show_pathway?map04723/K05000%09%23FFFFFF,red/K12302%09%23FFFFFF,red/K04441%09%23FFFFFF,red/K11987%09%23FFFFFF,red/K15528%09%23FFFFFF,red/K05858%09%23FFFFFF,red/K07826%09%23FFFFFF,red/K05190%09%23FFFFFF,red/K05197%09%23FFFFFF,green/K04549%09%23FFFFFF,red/K04344%09%23FFFFFF,red/K04851%09%23FFFFFF,green/K04534%09%23FFFFFF,red/K05192%09%23FFFFFF,red/K19663%09%23FFFFFF,red/
hsa04150	mTOR signaling pathway	Environmental Information Processing	Signal transduction	10	6	16	151	0.63883	0.884214	ENSG00000143816(WNT9A),ENSG00000117020(AKT3),ENSG00000116954(RRAGC),ENSG00000232810(TNF),ENSG00000002745(WNT16),ENSG00000025039(RRAGD),ENSG00000052795(FNIP2),ENSG00000145675(PIK3R1),ENSG00000116039(ATP6V1B1),ENSG00000126583(PRKCG)	ENSG00000083290(ULK2),ENSG00000168209(DDIT4),ENSG00000162337(LRP5),ENSG00000103257(SLC7A5),ENSG00000168003(SLC3A2),ENSG00000164930(FZD6)	http://www.kegg.jp/kegg-bin/show_pathway?map04150/K02649%09%23FFFFFF,red/K19663%09%23FFFFFF,red/K08269%09%23FFFFFF,green/K01064%09%23FFFFFF,red/K02376%09%23FFFFFF,green/K04456%09%23FFFFFF,red/K08270%09%23FFFFFF,green/K16186%09%23FFFFFF,red/K03156%09%23FFFFFF,red/K06519%09%23FFFFFF,green/K01558%09%23FFFFFF,red/K02147%09%23FFFFFF,red/K20401%09%23FFFFFF,red/K03068%09%23FFFFFF,green/K13780%09%23FFFFF…
hsa04720	Long-term potentiation	Organismal Systems	Nervous system	4	3	7	67	0.639694	0.884214	ENSG00000058404(CAMK2B),ENSG00000070808(CAMK2A),ENSG00000126583(PRKCG),ENSG00000101333(PLCB4)	ENSG00000169885(CALML6),ENSG00000155511(GRIA1),ENSG00000176884(GRIN1)	http://www.kegg.jp/kegg-bin/show_pathway?map04720/K04515%09%23FFFFFF,red/K02183%09%23FFFFFF,green/K05858%09%23FFFFFF,red/K19663%09%23FFFFFF,red/K05208%09%23FFFFFF,green/K05197%09%23FFFFFF,green/
hsa04330	Notch signaling pathway	Environmental Information Processing	Signal transduction	5	0	5	48	0.640259	0.884214	ENSG00000198719(DLL1),ENSG00000184384(MAML2),ENSG00000128917(DLL4),ENSG00000148400(NOTCH1),ENSG00000101384(JAG1)	-	http://www.kegg.jp/kegg-bin/show_pathway?map04330/K02599%09%23FFFFFF,red/K06052%09%23FFFFFF,red/K06051%09%23FFFFFF,red/K06061%09%23FFFFFF,red/
hsa00280	Valine, leucine and isoleucine degradation	Metabolism	Amino acid metabolism	3	2	5	48	0.640259	0.884214	ENSG00000183044(ABAT),ENSG00000104951(IL4I1),ENSG00000138356(AOX1)	ENSG00000176715(ACSF3),ENSG00000072210(ALDH3A2)	http://www.kegg.jp/kegg-bin/show_pathway?map00280/K18660%09%23FFFFFF,green/K03334%09%23FFFFFF,red/K00157%09%23FFFFFF,red/K00128%09%23FFFFFF,green/K13524%09%23FFFFFF,red/
hsa05161	Hepatitis B	Human Diseases	Infectious diseases: Viral	13	2	15	142	0.641769	0.884214	ENSG00000177606(JUN),ENSG00000136244(IL6),ENSG00000145675(PIK3R1),ENSG00000169429(CXCL8),ENSG00000100985(MMP9),ENSG00000126583(PRKCG),ENSG00000179388(EGR3),ENSG00000131196(NFATC1),ENSG00000157613(CREB3L1),ENSG00000117020(AKT3),ENSG00000101096(NFATC2),ENSG00000232810(TNF),ENSG00000105329(TGFB1)	ENSG00000164342(TLR3),ENSG00000088888(MAVS)	http://www.kegg.jp/kegg-bin/show_pathway?map05161/K04456%09%23FFFFFF,red/K04448%09%23FFFFFF,red/K13375%09%23FFFFFF,red/K19663%09%23FFFFFF,red/K03156%09%23FFFFFF,red/K04446%09%23FFFFFF,red/K01403%09%23FFFFFF,red/K02649%09%23FFFFFF,red/K10030%09%23FFFFFF,red/K12497%09%23FFFFFF,red/K09048%09%23FFFFFF,red/K05401%09%23FFFFFF,green/K17332%09%23FFFFFF,red/K05405%09%23FFFFFF,red/K12648%09%23FFFFFF,green/
hsa00531	Glycosaminoglycan degradation	Metabolism	Glycan biosynthesis and metabolism	0	2	2	19	0.647046	0.88493	-	ENSG00000165102(HGSNAT),ENSG00000127415(IDUA)	http://www.kegg.jp/kegg-bin/show_pathway?map00531/K01217%09%23FFFFFF,green/K10532%09%23FFFFFF,green/
hsa05213	Endometrial cancer	Human Diseases	Cancers: Specific types	5	1	6	58	0.647997	0.88493	ENSG00000145675(PIK3R1),ENSG00000099860(GADD45B),ENSG00000168646(AXIN2),ENSG00000116717(GADD45A),ENSG00000117020(AKT3)	ENSG00000115266(APC2)	http://www.kegg.jp/kegg-bin/show_pathway?map05213/K02649%09%23FFFFFF,red/K04456%09%23FFFFFF,red/K02085%09%23FFFFFF,green/K04402%09%23FFFFFF,red/K04385%09%23FFFFFF,red/
hsa04976	Bile secretion	Organismal Systems	Digestive system	4	3	7	68	0.655413	0.889809	ENSG00000130164(LDLR),ENSG00000018625(ATP1A2),ENSG00000111700(SLCO1B3),ENSG00000240583(AQP1)	ENSG00000080293(SCTR),ENSG00000108846(ABCC3),ENSG00000186198(SLC51B)	http://www.kegg.jp/kegg-bin/show_pathway?map04976/K12473%09%23FFFFFF,red/K04588%09%23FFFFFF,green/K14361%09%23FFFFFF,green/K01539%09%23FFFFFF,red/K05667%09%23FFFFFF,green/K09864%09%23FFFFFF,red/K05043%09%23FFFFFF,red/
hsa00310	Lysine degradation	Metabolism	Amino acid metabolism	3	3	6	59	0.664659	0.889809	ENSG00000164256(PRDM9),ENSG00000104885(DOT1L),ENSG00000152952(PLOD2)	ENSG00000175309(PHYKPL),ENSG00000072210(ALDH3A2),ENSG00000165671(NSD1)	http://www.kegg.jp/kegg-bin/show_pathway?map00310/K18202%09%23FFFFFF,green/K13645%09%23FFFFFF,red/K15588%09%23FFFFFF,green/K20796%09%23FFFFFF,red/K11427%09%23FFFFFF,red/K00128%09%23FFFFFF,green/
hsa05168	Herpes simplex infection	Human Diseases	Infectious diseases: Viral	14	5	19	182	0.670442	0.889809	ENSG00000136244(IL6),ENSG00000108691(CCL2),ENSG00000177606(JUN),ENSG00000056558(TRAF1),ENSG00000125735(TNFSF14),ENSG00000125538(IL1B),ENSG00000196735(HLA-DQA1),ENSG00000213928(IRF9),ENSG00000089127(OAS1),ENSG00000110400(NECTIN1),ENSG00000232810(TNF),ENSG00000168811(IL12A),ENSG00000271503(CCL5),ENSG00000111335(OAS2)	ENSG00000088888(MAVS),ENSG00000049246(PER3),ENSG00000106804(C5),ENSG00000164342(TLR3),ENSG00000242574(HLA-DMB)	http://www.kegg.jp/kegg-bin/show_pathway?map05168/K06081%09%23FFFFFF,red/K06752%09%23FFFFFF,purple/K04448%09%23FFFFFF,red/K14624%09%23FFFFFF,red/K05406%09%23FFFFFF,red/K03156%09%23FFFFFF,red/K21945%09%23FFFFFF,green/K14216%09%23FFFFFF,red/K04519%09%23FFFFFF,red/K05401%09%23FFFFFF,green/K05477%09%23FFFFFF,red/K04693%09%23FFFFFF,red/K12499%09%23FFFFFF,red/K03994%09%23FFFFFF,green/K03172%09%23FFFFFF…
hsa04920	Adipocytokine signaling pathway	Organismal Systems	Endocrine system	6	1	7	69	0.670713	0.889809	ENSG00000117020(AKT3),ENSG00000232810(TNF),ENSG00000197142(ACSL5),ENSG00000028137(TNFRSF1B),ENSG00000185950(IRS2),ENSG00000106617(PRKAG2)	ENSG00000100889(PCK2)	http://www.kegg.jp/kegg-bin/show_pathway?map04920/K07187%09%23FFFFFF,red/K01897%09%23FFFFFF,red/K01596%09%23FFFFFF,green/K03156%09%23FFFFFF,red/K05141%09%23FFFFFF,red/K04456%09%23FFFFFF,red/K07200%09%23FFFFFF,red/
hsa00062	Fatty acid elongation	Metabolism	Lipid metabolism	1	2	3	30	0.671495	0.889809	ENSG00000136379(ABHD17C)	ENSG00000116353(MECR),ENSG00000165996(HACD1)	http://www.kegg.jp/kegg-bin/show_pathway?map00062/K10703%09%23FFFFFF,green/K07512%09%23FFFFFF,green/K01076%09%23FFFFFF,red/
hsa00620	Pyruvate metabolism	Metabolism	Carbohydrate metabolism	0	4	4	40	0.672977	0.889809	-	ENSG00000173599(PC),ENSG00000072210(ALDH3A2),ENSG00000111716(LDHB),ENSG00000100889(PCK2)	http://www.kegg.jp/kegg-bin/show_pathway?map00620/K01958%09%23FFFFFF,green/K00128%09%23FFFFFF,green/K01596%09%23FFFFFF,green/K00016%09%23FFFFFF,green/
hsa00532	Glycosaminoglycan biosynthesis - chondroitin sulfate / dermatan sulfate	Metabolism	Glycan biosynthesis and metabolism	2	0	2	20	0.675125	0.889809	ENSG00000111817(DSE),ENSG00000169826(CSGALNACT2)	-	http://www.kegg.jp/kegg-bin/show_pathway?map00532/K00746%09%23FFFFFF,red/K01794%09%23FFFFFF,red/
hsa05320	Autoimmune thyroid disease	Human Diseases	Immune diseases	4	1	5	50	0.676453	0.889809	ENSG00000042832(TG),ENSG00000101017(CD40),ENSG00000114013(CD86),ENSG00000196735(HLA-DQA1)	ENSG00000242574(HLA-DMB)	http://www.kegg.jp/kegg-bin/show_pathway?map05320/K10809%09%23FFFFFF,red/K06752%09%23FFFFFF,purple/K05413%09%23FFFFFF,red/K03160%09%23FFFFFF,red/
hsa00561	Glycerolipid metabolism	Metabolism	Lipid metabolism	4	2	6	60	0.680816	0.889809	ENSG00000143797(MBOAT2),ENSG00000162407(PLPP3),ENSG00000157680(DGKI),ENSG00000138678(GPAT3)	ENSG00000160216(AGPAT3),ENSG00000072210(ALDH3A2)	http://www.kegg.jp/kegg-bin/show_pathway?map00561/K13506%09%23FFFFFF,red/K13523%09%23FFFFFF,green/K00128%09%23FFFFFF,green/K00901%09%23FFFFFF,red/K01080%09%23FFFFFF,red/K13517%09%23FFFFFF,red/
hsa04622	RIG-I-like receptor signaling pathway	Organismal Systems	Immune system	5	2	7	70	0.685584	0.889809	ENSG00000169245(CXCL10),ENSG00000156711(MAPK13),ENSG00000169429(CXCL8),ENSG00000232810(TNF),ENSG00000168811(IL12A)	ENSG00000088888(MAVS),ENSG00000160703(NLRX1)	http://www.kegg.jp/kegg-bin/show_pathway?map04622/K05406%09%23FFFFFF,red/K03156%09%23FFFFFF,red/K12648%09%23FFFFFF,green/K12653%09%23FFFFFF,green/K10030%09%23FFFFFF,red/K12671%09%23FFFFFF,red/K04441%09%23FFFFFF,red/
hsa04550	Signaling pathways regulating pluripotency of stem cells	Cellular Processes	Cellular community - eukaryotes	11	3	14	137	0.688835	0.889809	ENSG00000143816(WNT9A),ENSG00000212993(POU5F1B),ENSG00000122641(INHBA),ENSG00000117020(AKT3),ENSG00000156711(MAPK13),ENSG00000138696(BMPR1B),ENSG00000002745(WNT16),ENSG00000125378(BMP4),ENSG00000077782(FGFR1),ENSG00000145675(PIK3R1),ENSG00000168646(AXIN2)	ENSG00000139269(INHBE),ENSG00000164930(FZD6),ENSG00000115266(APC2)	http://www.kegg.jp/kegg-bin/show_pathway?map04550/K09367%09%23FFFFFF,red/K13578%09%23FFFFFF,red/K04362%09%23FFFFFF,red/K04441%09%23FFFFFF,red/K04662%09%23FFFFFF,red/K01558%09%23FFFFFF,red/K02376%09%23FFFFFF,green/K22689%09%23FFFFFF,green/K04385%09%23FFFFFF,red/K02085%09%23FFFFFF,green/K04667%09%23FFFFFF,red/K01064%09%23FFFFFF,red/K04456%09%23FFFFFF,red/K02649%09%23FFFFFF,red/
hsa04216	Ferroptosis	Cellular Processes	Cell growth and death	2	2	4	41	0.692126	0.889809	ENSG00000197142(ACSL5),ENSG00000100292(HMOX1)	ENSG00000151012(SLC7A11),ENSG00000168003(SLC3A2)	http://www.kegg.jp/kegg-bin/show_pathway?map04216/K01897%09%23FFFFFF,red/K00510%09%23FFFFFF,red/K06519%09%23FFFFFF,green/K13869%09%23FFFFFF,green/
hsa00052	Galactose metabolism	Metabolism	Carbohydrate metabolism	3	0	3	31	0.693428	0.889809	ENSG00000156515(HK1),ENSG00000156510(HKDC1),ENSG00000159399(HK2)	-	http://www.kegg.jp/kegg-bin/show_pathway?map00052/K00844%09%23FFFFFF,red/
hsa04140	Autophagy - animal	Cellular Processes	Transport and catabolism	11	2	13	128	0.693731	0.889809	ENSG00000025039(RRAGD),ENSG00000176171(BNIP3),ENSG00000145675(PIK3R1),ENSG00000185950(IRS2),ENSG00000078804(TP53INP2),ENSG00000181652(ATG9B),ENSG00000164733(CTSB),ENSG00000167657(DAPK3),ENSG00000117020(AKT3),ENSG00000116954(RRAGC),ENSG00000135047(CTSL)	ENSG00000168209(DDIT4),ENSG00000083290(ULK2)	http://www.kegg.jp/kegg-bin/show_pathway?map04140/K07187%09%23FFFFFF,red/K01365%09%23FFFFFF,red/K08803%09%23FFFFFF,red/K16186%09%23FFFFFF,red/K17907%09%23FFFFFF,red/K08270%09%23FFFFFF,green/K15464%09%23FFFFFF,red/K08269%09%23FFFFFF,green/K02649%09%23FFFFFF,red/K01363%09%23FFFFFF,red/K04456%09%23FFFFFF,red/K21247%09%23FFFFFF,red/
hsa05226	Gastric cancer	Human Diseases	Cancers: Specific types	11	4	15	147	0.694625	0.889809	ENSG00000164690(SHH),ENSG00000113578(FGF1),ENSG00000002745(WNT16),ENSG00000099860(GADD45B),ENSG00000168646(AXIN2),ENSG00000145675(PIK3R1),ENSG00000116717(GADD45A),ENSG00000143816(WNT9A),ENSG00000105329(TGFB1),ENSG00000117020(AKT3),ENSG00000185634(SHC4)	ENSG00000164930(FZD6),ENSG00000115266(APC2),ENSG00000165879(FRAT1),ENSG00000162337(LRP5)	http://www.kegg.jp/kegg-bin/show_pathway?map05226/K11988%09%23FFFFFF,red/K13375%09%23FFFFFF,red/K04402%09%23FFFFFF,red/K17449%09%23FFFFFF,red/K04456%09%23FFFFFF,red/K18496%09%23FFFFFF,red/K03069%09%23FFFFFF,green/K01064%09%23FFFFFF,red/K03068%09%23FFFFFF,green/K04385%09%23FFFFFF,red/K02085%09%23FFFFFF,green/K02649%09%23FFFFFF,red/K02376%09%23FFFFFF,green/K01558%09%23FFFFFF,red/
hsa04115	p53 signaling pathway	Cellular Processes	Cell growth and death	6	1	7	71	0.70002	0.893029	ENSG00000206075(SERPINB5),ENSG00000099860(GADD45B),ENSG00000146674(IGFBP3),ENSG00000116717(GADD45A),ENSG00000181790(ADGRB1),ENSG00000137801(THBS1)	ENSG00000177519(RPRM)	http://www.kegg.jp/kegg-bin/show_pathway?map04115/K10128%09%23FFFFFF,green/K10139%09%23FFFFFF,red/K04402%09%23FFFFFF,red/K04596%09%23FFFFFF,red/K16857%09%23FFFFFF,red/K10138%09%23FFFFFF,red/
hsa04742	Taste transduction	Organismal Systems	Sensory system	5	3	8	81	0.703966	0.894383	ENSG00000277481(PKD1L3),ENSG00000141837(CACNA1A),ENSG00000154678(PDE1C),ENSG00000109991(P2RX3),ENSG00000124493(GRM4)	ENSG00000127364(TAS2R4),ENSG00000115252(PDE1A),ENSG00000212127(TAS2R14)	http://www.kegg.jp/kegg-bin/show_pathway?map04742/K04989%09%23FFFFFF,red/K05217%09%23FFFFFF,red/K04607%09%23FFFFFF,red/K08474%09%23FFFFFF,green/K13755%09%23FFFFFF,purple/K04344%09%23FFFFFF,red/
hsa00600	Sphingolipid metabolism	Metabolism	Lipid metabolism	3	1	4	42	0.710463	0.898953	ENSG00000148154(UGCG),ENSG00000176170(SPHK1),ENSG00000162407(PLPP3)	ENSG00000103056(SMPD3)	http://www.kegg.jp/kegg-bin/show_pathway?map00600/K04718%09%23FFFFFF,red/K00720%09%23FFFFFF,red/K01080%09%23FFFFFF,red/K12352%09%23FFFFFF,green/
hsa04922	Glucagon signaling pathway	Organismal Systems	Endocrine system	6	4	10	102	0.723949	0.910043	ENSG00000070808(CAMK2A),ENSG00000117020(AKT3),ENSG00000157613(CREB3L1),ENSG00000106617(PRKAG2),ENSG00000058404(CAMK2B),ENSG00000101333(PLCB4)	ENSG00000158571(PFKFB1),ENSG00000100889(PCK2),ENSG00000169885(CALML6),ENSG00000111716(LDHB)	http://www.kegg.jp/kegg-bin/show_pathway?map04922/K01596%09%23FFFFFF,green/K05858%09%23FFFFFF,red/K04456%09%23FFFFFF,red/K04515%09%23FFFFFF,red/K07200%09%23FFFFFF,red/K00016%09%23FFFFFF,green/K19028%09%23FFFFFF,green/K09048%09%23FFFFFF,red/K02183%09%23FFFFFF,green/
hsa04977	Vitamin digestion and absorption	Organismal Systems	Digestive system	1	1	2	22	0.725802	0.910043	ENSG00000163803(PLB1)	ENSG00000114113(RBP2)	http://www.kegg.jp/kegg-bin/show_pathway?map04977/K14621%09%23FFFFFF,red/K14622%09%23FFFFFF,green/
hsa00130	Ubiquinone and other terpenoid-quinone biosynthesis	Metabolism	Metabolism of cofactors and vitamins	0	1	1	11	0.73097	0.910043	-	ENSG00000181019(NQO1)	http://www.kegg.jp/kegg-bin/show_pathway?map00130/K00355%09%23FFFFFF,green/
hsa00430	Taurine and hypotaurine metabolism	Metabolism	Metabolism of other amino acids	1	0	1	11	0.73097	0.910043	ENSG00000099998(GGT5)	-	http://www.kegg.jp/kegg-bin/show_pathway?map00430/K18592%09%23FFFFFF,red/
hsa04137	Mitophagy - animal	Cellular Processes	Transport and catabolism	5	1	6	64	0.740248	0.917907	ENSG00000176171(BNIP3),ENSG00000164442(CITED2),ENSG00000181652(ATG9B),ENSG00000177606(JUN),ENSG00000104765(BNIP3L)	ENSG00000112561(TFEB)	http://www.kegg.jp/kegg-bin/show_pathway?map04137/K15590%09%23FFFFFF,green/K17907%09%23FFFFFF,red/K15464%09%23FFFFFF,red/K21361%09%23FFFFFF,red/K15465%09%23FFFFFF,red/K04448%09%23FFFFFF,red/
hsa00515	Mannose type O-glycan biosynthesis	Metabolism	Glycan biosynthesis and metabolism	1	1	2	23	0.74853	0.924479	ENSG00000112309(B3GAT2)	ENSG00000106692(FKTN)	http://www.kegg.jp/kegg-bin/show_pathway?map00515/K10157%09%23FFFFFF,red/K19872%09%23FFFFFF,green/
hsa05223	Non-small cell lung cancer	Human Diseases	Cancers: Specific types	6	0	6	66	0.766815	0.943304	ENSG00000126583(PRKCG),ENSG00000099860(GADD45B),ENSG00000145675(PIK3R1),ENSG00000117020(AKT3),ENSG00000163235(TGFA),ENSG00000116717(GADD45A)	-	http://www.kegg.jp/kegg-bin/show_pathway?map05223/K02649%09%23FFFFFF,red/K19663%09%23FFFFFF,red/K04456%09%23FFFFFF,red/K08774%09%23FFFFFF,red/K04402%09%23FFFFFF,red/
hsa00500	Starch and sucrose metabolism	Metabolism	Carbohydrate metabolism	3	0	3	35	0.77009	0.943589	ENSG00000159399(HK2),ENSG00000156510(HKDC1),ENSG00000156515(HK1)	-	http://www.kegg.jp/kegg-bin/show_pathway?map00500/K00844%09%23FFFFFF,red/
hsa04070	Phosphatidylinositol signaling system	Environmental Information Processing	Signal transduction	6	3	9	97	0.776538	0.947743	ENSG00000168918(INPP5D),ENSG00000109452(INPP4B),ENSG00000101333(PLCB4),ENSG00000157680(DGKI),ENSG00000126583(PRKCG),ENSG00000145675(PIK3R1)	ENSG00000133056(PIK3C2B),ENSG00000141401(IMPA2),ENSG00000169885(CALML6)	http://www.kegg.jp/kegg-bin/show_pathway?map04070/K03084%09%23FFFFFF,red/K02183%09%23FFFFFF,green/K00923%09%23FFFFFF,green/K02649%09%23FFFFFF,red/K00901%09%23FFFFFF,red/K01092%09%23FFFFFF,green/K05858%09%23FFFFFF,red/K01109%09%23FFFFFF,red/K19663%09%23FFFFFF,red/
hsa00592	alpha-Linolenic acid metabolism	Metabolism	Lipid metabolism	2	0	2	25	0.789146	0.956819	ENSG00000159337(PLA2G4D),ENSG00000163803(PLB1)	-	http://www.kegg.jp/kegg-bin/show_pathway?map00592/K14621%09%23FFFFFF,red/K16342%09%23FFFFFF,red/
hsa04340	Hedgehog signaling pathway	Environmental Information Processing	Signal transduction	3	1	4	47	0.790147	0.956819	ENSG00000164690(SHH),ENSG00000106571(GLI3),ENSG00000144857(BOC)	ENSG00000111087(GLI1)	http://www.kegg.jp/kegg-bin/show_pathway?map04340/K20020%09%23FFFFFF,red/K11988%09%23FFFFFF,red/K06230%09%23FFFFFF,red/K16797%09%23FFFFFF,green/
hsa04144	Endocytosis	Cellular Processes	Transport and catabolism	20	4	24	245	0.793654	0.957326	ENSG00000185974(GRK1),ENSG00000126803(HSPA2),ENSG00000249884(RNF103-CHMP3),ENSG00000130164(LDLR),ENSG00000135631(RAB11FIP5),ENSG00000204388(HSPA1B),ENSG00000100055(CYTH4),ENSG00000059915(PSD),ENSG00000147168(IL2RG),ENSG00000103966(EHD4),ENSG00000105974(CAV1),ENSG00000156011(PSD3),ENSG00000121966(CXCR4),ENSG00000110047(EHD1),ENSG00000114423(CBLB),ENSG00000204389(HSPA1A),ENSG00000100385(IL2RB),ENSG…	ENSG00000167103(PIP5KL1),ENSG00000107295(SH3GL2),ENSG00000131584(ACAP3),ENSG00000102981(PARD6A)	http://www.kegg.jp/kegg-bin/show_pathway?map04144/K12185%09%23FFFFFF,red/K22517%09%23FFFFFF,red/K12483%09%23FFFFFF,red/K04189%09%23FFFFFF,red/K12489%09%23FFFFFF,green/K18441%09%23FFFFFF,red/K12477%09%23FFFFFF,red/K13712%09%23FFFFFF,green/K12484%09%23FFFFFF,red/K12193%09%23FFFFFF,red/K12494%09%23FFFFFF,red/K06093%09%23FFFFFF,green/K05070%09%23FFFFFF,red/K00909%09%23FFFFFF,red/K03283%09%23FFFFFF,re…
hsa04960	Aldosterone-regulated sodium reabsorption	Organismal Systems	Excretory system	3	0	3	37	0.802126	0.962046	ENSG00000126583(PRKCG),ENSG00000145675(PIK3R1),ENSG00000018625(ATP1A2)	-	http://www.kegg.jp/kegg-bin/show_pathway?map04960/K19663%09%23FFFFFF,red/K01539%09%23FFFFFF,red/K02649%09%23FFFFFF,red/
hsa00520	Amino sugar and nucleotide sugar metabolism	Metabolism	Carbohydrate metabolism	4	0	4	48	0.803774	0.962046	ENSG00000166394(CYB5R2),ENSG00000156510(HKDC1),ENSG00000156515(HK1),ENSG00000159399(HK2)	-	http://www.kegg.jp/kegg-bin/show_pathway?map00520/K00844%09%23FFFFFF,red/K00326%09%23FFFFFF,red/
hsa04950	Maturity onset diabetes of the young	Human Diseases	Endocrine and metabolic diseases	2	0	2	26	0.8072	0.96243	ENSG00000182759(MAFA),ENSG00000116833(NR5A2)	-	http://www.kegg.jp/kegg-bin/show_pathway?map04950/K07595%09%23FFFFFF,red/K08027%09%23FFFFFF,red/
hsa04142	Lysosome	Cellular Processes	Transport and catabolism	7	4	11	121	0.813824	0.966611	ENSG00000162511(LAPTM5),ENSG00000185883(ATP6V0C),ENSG00000164733(CTSB),ENSG00000178597(PSAPL1),ENSG00000105929(ATP6V0A4),ENSG00000119655(NPC2),ENSG00000135047(CTSL)	ENSG00000165102(HGSNAT),ENSG00000127415(IDUA),ENSG00000144455(SUMF1),ENSG00000100478(AP4S1)	http://www.kegg.jp/kegg-bin/show_pathway?map04142/K01217%09%23FFFFFF,green/K01363%09%23FFFFFF,red/K12387%09%23FFFFFF,red/K12403%09%23FFFFFF,green/K13443%09%23FFFFFF,red/K13444%09%23FFFFFF,green/K02155%09%23FFFFFF,red/K02154%09%23FFFFFF,red/K01365%09%23FFFFFF,red/K10532%09%23FFFFFF,green/K12382%09%23FFFFFF,red/
hsa01040	Biosynthesis of unsaturated fatty acids	Metabolism	Lipid metabolism	0	2	2	27	0.823862	0.974799	-	ENSG00000149485(FADS1),ENSG00000165996(HACD1)	http://www.kegg.jp/kegg-bin/show_pathway?map01040/K10703%09%23FFFFFF,green/K10224%09%23FFFFFF,green/
hsa05110	Vibrio cholerae infection	Human Diseases	Infectious diseases: Bacterial	4	0	4	50	0.828865	0.976989	ENSG00000116039(ATP6V1B1),ENSG00000197930(ERO1A),ENSG00000105929(ATP6V0A4),ENSG00000185883(ATP6V0C)	-	http://www.kegg.jp/kegg-bin/show_pathway?map05110/K02147%09%23FFFFFF,red/K02155%09%23FFFFFF,red/K10950%09%23FFFFFF,red/K02154%09%23FFFFFF,red/
hsa00562	Inositol phosphate metabolism	Metabolism	Carbohydrate metabolism	3	3	6	72	0.83431	0.979682	ENSG00000101333(PLCB4),ENSG00000168918(INPP5D),ENSG00000109452(INPP4B)	ENSG00000167103(PIP5KL1),ENSG00000141401(IMPA2),ENSG00000133056(PIK3C2B)	http://www.kegg.jp/kegg-bin/show_pathway?map00562/K00923%09%23FFFFFF,green/K03084%09%23FFFFFF,red/K01109%09%23FFFFFF,red/K05858%09%23FFFFFF,red/K13712%09%23FFFFFF,green/K01092%09%23FFFFFF,green/
hsa04972	Pancreatic secretion	Organismal Systems	Digestive system	7	1	8	94	0.843588	0.983457	ENSG00000101333(PLCB4),ENSG00000018625(ATP1A2),ENSG00000163751(CPA3),ENSG00000126583(PRKCG),ENSG00000158516(CPA2),ENSG00000136238(RAC1),ENSG00000058668(ATP2B4)	ENSG00000080293(SCTR)	http://www.kegg.jp/kegg-bin/show_pathway?map04972/K05858%09%23FFFFFF,red/K04392%09%23FFFFFF,red/K08780%09%23FFFFFF,red/K05850%09%23FFFFFF,red/K01298%09%23FFFFFF,red/K01539%09%23FFFFFF,red/K19663%09%23FFFFFF,red/K04588%09%23FFFFFF,green/
hsa04918	Thyroid hormone synthesis	Organismal Systems	Endocrine system	6	0	6	73	0.84387	0.983457	ENSG00000126583(PRKCG),ENSG00000018625(ATP1A2),ENSG00000101333(PLCB4),ENSG00000042832(TG),ENSG00000105641(SLC5A5),ENSG00000157613(CREB3L1)	-	http://www.kegg.jp/kegg-bin/show_pathway?map04918/K09048%09%23FFFFFF,red/K10809%09%23FFFFFF,red/K01539%09%23FFFFFF,red/K19663%09%23FFFFFF,red/K05858%09%23FFFFFF,red/K14385%09%23FFFFFF,red/
hsa04927	Cortisol synthesis and secretion	Organismal Systems	Endocrine system	4	1	5	63	0.851123	0.988195	ENSG00000157613(CREB3L1),ENSG00000144891(AGTR1),ENSG00000101333(PLCB4),ENSG00000130164(LDLR)	ENSG00000157388(CACNA1D)	http://www.kegg.jp/kegg-bin/show_pathway?map04927/K05858%09%23FFFFFF,red/K12473%09%23FFFFFF,red/K04166%09%23FFFFFF,red/K04851%09%23FFFFFF,green/K09048%09%23FFFFFF,red/
hsa05160	Hepatitis C	Human Diseases	Infectious diseases: Viral	11	3	14	157	0.855829	0.989952	ENSG00000134321(RSAD2),ENSG00000145675(PIK3R1),ENSG00000111335(OAS2),ENSG00000117020(AKT3),ENSG00000089127(OAS1),ENSG00000213928(IRF9),ENSG00000232810(TNF),ENSG00000130164(LDLR),ENSG00000189143(CLDN4),ENSG00000074211(PPP2R2C),ENSG00000169245(CXCL10)	ENSG00000164342(TLR3),ENSG00000088888(MAVS),ENSG00000181885(CLDN7)	http://www.kegg.jp/kegg-bin/show_pathway?map05160/K04354%09%23FFFFFF,red/K04693%09%23FFFFFF,red/K12473%09%23FFFFFF,red/K04456%09%23FFFFFF,red/K12671%09%23FFFFFF,red/K15045%09%23FFFFFF,red/K12648%09%23FFFFFF,green/K06087%09%23FFFFFF,purple/K03156%09%23FFFFFF,red/K14216%09%23FFFFFF,red/K05401%09%23FFFFFF,green/K02649%09%23FFFFFF,red/
hsa00860	Porphyrin and chlorophyll metabolism	Metabolism	Metabolism of cofactors and vitamins	1	2	3	42	0.866119	0.99813	ENSG00000100292(HMOX1)	ENSG00000188690(UROS),ENSG00000256269(HMBS)	http://www.kegg.jp/kegg-bin/show_pathway?map00860/K01719%09%23FFFFFF,green/K00510%09%23FFFFFF,red/K01749%09%23FFFFFF,green/
hsa04152	AMPK signaling pathway	Environmental Information Processing	Signal transduction	8	2	10	119	0.874078	0.99874	ENSG00000106617(PRKAG2),ENSG00000068971(PPP2R5B),ENSG00000185950(IRS2),ENSG00000145675(PIK3R1),ENSG00000170525(PFKFB3),ENSG00000117020(AKT3),ENSG00000157613(CREB3L1),ENSG00000074211(PPP2R2C)	ENSG00000158571(PFKFB1),ENSG00000100889(PCK2)	http://www.kegg.jp/kegg-bin/show_pathway?map04152/K19028%09%23FFFFFF,green/K07187%09%23FFFFFF,red/K04354%09%23FFFFFF,red/K01596%09%23FFFFFF,green/K04456%09%23FFFFFF,red/K09048%09%23FFFFFF,red/K01103%09%23FFFFFF,red/K11584%09%23FFFFFF,red/K02649%09%23FFFFFF,red/K07200%09%23FFFFFF,red/
hsa00983	Drug metabolism - other enzymes	Metabolism	Xenobiotics biodegradation and metabolism	4	2	6	77	0.877709	0.99874	ENSG00000148834(GSTO1),ENSG00000158125(XDH),ENSG00000100024(UPB1),ENSG00000171428(NAT1)	ENSG00000065621(GSTO2),ENSG00000130649(CYP2E1)	http://www.kegg.jp/kegg-bin/show_pathway?map00983/K01431%09%23FFFFFF,red/K00106%09%23FFFFFF,red/K07415%09%23FFFFFF,green/K00799%09%23FFFFFF,purple/K00622%09%23FFFFFF,red/
hsa03020	RNA polymerase	Genetic Information Processing	Transcription	0	2	2	31	0.878265	0.99874	-	ENSG00000013503(POLR3B),ENSG00000168255(POLR2J3)	http://www.kegg.jp/kegg-bin/show_pathway?map03020/K03021%09%23FFFFFF,green/K03008%09%23FFFFFF,green/
hsa04934	Cushing's syndrome	Human Diseases	Endocrine and metabolic diseases	10	3	13	152	0.885526	0.99874	ENSG00000058404(CAMK2B),ENSG00000106546(AHR),ENSG00000168646(AXIN2),ENSG00000130164(LDLR),ENSG00000002745(WNT16),ENSG00000101333(PLCB4),ENSG00000144891(AGTR1),ENSG00000070808(CAMK2A),ENSG00000157613(CREB3L1),ENSG00000143816(WNT9A)	ENSG00000157388(CACNA1D),ENSG00000115266(APC2),ENSG00000164930(FZD6)	http://www.kegg.jp/kegg-bin/show_pathway?map04934/K09048%09%23FFFFFF,red/K09093%09%23FFFFFF,red/K01064%09%23FFFFFF,red/K01558%09%23FFFFFF,red/K04851%09%23FFFFFF,green/K04515%09%23FFFFFF,red/K05858%09%23FFFFFF,red/K04166%09%23FFFFFF,red/K04385%09%23FFFFFF,red/K02085%09%23FFFFFF,green/K12473%09%23FFFFFF,red/K02376%09%23FFFFFF,green/
hsa04962	Vasopressin-regulated water reabsorption	Organismal Systems	Excretory system	3	0	3	44	0.886121	0.99874	ENSG00000126895(AVPR2),ENSG00000111348(ARHGDIB),ENSG00000157613(CREB3L1)	-	http://www.kegg.jp/kegg-bin/show_pathway?map04962/K04228%09%23FFFFFF,red/K12462%09%23FFFFFF,red/K09048%09%23FFFFFF,red/
hsa04136	Autophagy - other	Cellular Processes	Transport and catabolism	1	1	2	32	0.889201	0.99874	ENSG00000181652(ATG9B)	ENSG00000083290(ULK2)	http://www.kegg.jp/kegg-bin/show_pathway?map04136/K08269%09%23FFFFFF,green/K17907%09%23FFFFFF,red/
hsa00640	Propanoate metabolism	Metabolism	Carbohydrate metabolism	1	1	2	32	0.889201	0.99874	ENSG00000183044(ABAT)	ENSG00000111716(LDHB)	http://www.kegg.jp/kegg-bin/show_pathway?map00640/K00016%09%23FFFFFF,green/K13524%09%23FFFFFF,red/
hsa01524	Platinum drug resistance	Human Diseases	Drug resistance: Antineoplastic	4	1	5	70	0.906989	1	ENSG00000117020(AKT3),ENSG00000145675(PIK3R1),ENSG00000023445(BIRC3),ENSG00000148834(GSTO1)	ENSG00000065621(GSTO2)	http://www.kegg.jp/kegg-bin/show_pathway?map01524/K04456%09%23FFFFFF,red/K02649%09%23FFFFFF,red/K00799%09%23FFFFFF,purple/K16060%09%23FFFFFF,red/
hsa00565	Ether lipid metabolism	Metabolism	Lipid metabolism	3	0	3	47	0.911131	1	ENSG00000159337(PLA2G4D),ENSG00000162407(PLPP3),ENSG00000163803(PLB1)	-	http://www.kegg.jp/kegg-bin/show_pathway?map00565/K01080%09%23FFFFFF,red/K14621%09%23FFFFFF,red/K16342%09%23FFFFFF,red/
hsa04260	Cardiac muscle contraction	Organismal Systems	Circulatory system	3	2	5	71	0.913254	1	ENSG00000182389(CACNB4),ENSG00000167460(TPM4),ENSG00000018625(ATP1A2)	ENSG00000157388(CACNA1D),ENSG00000153956(CACNA2D1)	http://www.kegg.jp/kegg-bin/show_pathway?map04260/K04851%09%23FFFFFF,green/K01539%09%23FFFFFF,red/K04858%09%23FFFFFF,green/K04865%09%23FFFFFF,red/K10375%09%23FFFFFF,red/
hsa03030	DNA replication	Genetic Information Processing	Replication and repair	1	1	2	36	0.924423	1	ENSG00000204086(RPA4)	ENSG00000198056(PRIM1)	http://www.kegg.jp/kegg-bin/show_pathway?map03030/K10741%09%23FFFFFF,red/K02684%09%23FFFFFF,green/
hsa00514	Other types of O-glycan biosynthesis	Metabolism	Glycan biosynthesis and metabolism	0	1	1	22	0.927699	1	-	ENSG00000073849(ST6GAL1)	http://www.kegg.jp/kegg-bin/show_pathway?map00514/K00778%09%23FFFFFF,green/
hsa05216	Thyroid cancer	Human Diseases	Cancers: Specific types	2	0	2	37	0.931411	1	ENSG00000116717(GADD45A),ENSG00000099860(GADD45B)	-	http://www.kegg.jp/kegg-bin/show_pathway?map05216/K04402%09%23FFFFFF,red/
hsa03430	Mismatch repair	Genetic Information Processing	Replication and repair	1	0	1	23	0.935843	1	ENSG00000204086(RPA4)	-	http://www.kegg.jp/kegg-bin/show_pathway?map03430/K10741%09%23FFFFFF,red/
hsa04975	Fat digestion and absorption	Organismal Systems	Digestive system	2	0	2	38	0.937785	1	ENSG00000162407(PLPP3),ENSG00000015520(NPC1L1)	-	http://www.kegg.jp/kegg-bin/show_pathway?map04975/K14461%09%23FFFFFF,red/K01080%09%23FFFFFF,red/
hsa04211	Longevity regulating pathway	Organismal Systems	Aging	6	0	6	89	0.944482	1	ENSG00000145675(PIK3R1),ENSG00000185950(IRS2),ENSG00000106617(PRKAG2),ENSG00000112096(SOD2),ENSG00000117020(AKT3),ENSG00000157613(CREB3L1)	-	http://www.kegg.jp/kegg-bin/show_pathway?map04211/K09048%09%23FFFFFF,red/K07187%09%23FFFFFF,red/K02649%09%23FFFFFF,red/K07200%09%23FFFFFF,red/K04456%09%23FFFFFF,red/K04564%09%23FFFFFF,red/
hsa00563	Glycosylphosphatidylinositol (GPI)-anchor biosynthesis	Metabolism	Glycan biosynthesis and metabolism	0	1	1	25	0.949484	1	-	ENSG00000119227(PIGZ)	http://www.kegg.jp/kegg-bin/show_pathway?map00563/K08098%09%23FFFFFF,green/
hsa03018	RNA degradation	Genetic Information Processing	Folding, sorting and degradation	2	3	5	79	0.951346	1	ENSG00000111674(ENO2),ENSG00000133639(BTG1)	ENSG00000110063(DCPS),ENSG00000101104(PABPC1L),ENSG00000166938(DIS3L)	http://www.kegg.jp/kegg-bin/show_pathway?map03018/K13126%09%23FFFFFF,green/K14443%09%23FFFFFF,red/K18681%09%23FFFFFF,green/K12584%09%23FFFFFF,green/K01689%09%23FFFFFF,red/
hsa00071	Fatty acid degradation	Metabolism	Lipid metabolism	1	1	2	42	0.958077	1	ENSG00000197142(ACSL5)	ENSG00000072210(ALDH3A2)	http://www.kegg.jp/kegg-bin/show_pathway?map00071/K01897%09%23FFFFFF,red/K00128%09%23FFFFFF,green/
hsa00053	Ascorbate and aldarate metabolism	Metabolism	Carbohydrate metabolism	0	1	1	27	0.960226	1	-	ENSG00000072210(ALDH3A2)	http://www.kegg.jp/kegg-bin/show_pathway?map00053/K00128%09%23FFFFFF,green/
hsa04914	Progesterone-mediated oocyte maturation	Organismal Systems	Endocrine system	5	1	6	98	0.970736	1	ENSG00000145675(PIK3R1),ENSG00000156711(MAPK13),ENSG00000072786(STK10),ENSG00000002822(MAD1L1),ENSG00000117020(AKT3)	ENSG00000205238(SPDYE2)	http://www.kegg.jp/kegg-bin/show_pathway?map04914/K08837%09%23FFFFFF,red/K08694%09%23FFFFFF,green/K04441%09%23FFFFFF,red/K04456%09%23FFFFFF,red/K06679%09%23FFFFFF,red/K02649%09%23FFFFFF,red/
hsa04120	Ubiquitin mediated proteolysis	Genetic Information Processing	Folding, sorting and degradation	7	2	9	135	0.97355	1	ENSG00000148634(HERC4),ENSG00000033178(UBA6),ENSG00000114423(CBLB),ENSG00000175931(UBE2O),ENSG00000101197(BIRC7),ENSG00000185338(SOCS1),ENSG00000023445(BIRC3)	ENSG00000128731(HERC2),ENSG00000151876(FBXO4)	http://www.kegg.jp/kegg-bin/show_pathway?map04120/K10699%09%23FFFFFF,red/K10291%09%23FFFFFF,green/K16060%09%23FFFFFF,red/K10595%09%23FFFFFF,green/K22517%09%23FFFFFF,red/K10581%09%23FFFFFF,red/K04694%09%23FFFFFF,red/K10615%09%23FFFFFF,red/K16061%09%23FFFFFF,red/
hsa04114	Oocyte meiosis	Cellular Processes	Cell growth and death	5	3	8	124	0.974717	1	ENSG00000058404(CAMK2B),ENSG00000068971(PPP2R5B),ENSG00000002822(MAD1L1),ENSG00000070808(CAMK2A),ENSG00000100918(REC8)	ENSG00000169885(CALML6),ENSG00000205238(SPDYE2),ENSG00000066923(STAG3)	http://www.kegg.jp/kegg-bin/show_pathway?map04114/K11584%09%23FFFFFF,red/K13054%09%23FFFFFF,red/K08694%09%23FFFFFF,green/K02183%09%23FFFFFF,green/K04515%09%23FFFFFF,red/K06679%09%23FFFFFF,red/K13055%09%23FFFFFF,green/
hsa00510	N-Glycan biosynthesis	Metabolism	Glycan biosynthesis and metabolism	0	2	2	48	0.977089	1	-	ENSG00000073849(ST6GAL1),ENSG00000196547(MAN2A2)	http://www.kegg.jp/kegg-bin/show_pathway?map00510/K01231%09%23FFFFFF,green/K00778%09%23FFFFFF,green/
hsa03410	Base excision repair	Genetic Information Processing	Replication and repair	0	1	1	32	0.978124	1	-	ENSG00000005156(LIG3)	http://www.kegg.jp/kegg-bin/show_pathway?map03410/K10776%09%23FFFFFF,green/
hsa04141	Protein processing in endoplasmic reticulum	Genetic Information Processing	Folding, sorting and degradation	10	1	11	164	0.9818	1	ENSG00000180667(YOD1),ENSG00000173110(HSPA6),ENSG00000204389(HSPA1A),ENSG00000109846(CRYAB),ENSG00000179218(CALR),ENSG00000113615(SEC24A),ENSG00000197930(ERO1A),ENSG00000126803(HSPA2),ENSG00000204388(HSPA1B),ENSG00000087074(PPP1R15A)	ENSG00000012174(MBTPS2)	http://www.kegg.jp/kegg-bin/show_pathway?map04141/K14007%09%23FFFFFF,red/K07765%09%23FFFFFF,green/K10950%09%23FFFFFF,red/K13719%09%23FFFFFF,red/K03283%09%23FFFFFF,red/K09542%09%23FFFFFF,red/K14019%09%23FFFFFF,red/K08057%09%23FFFFFF,red/
hsa05010	Alzheimer's disease	Human Diseases	Neurodegenerative diseases	6	4	10	164	0.991536	1	ENSG00000196549(MME),ENSG00000130203(APOE),ENSG00000101333(PLCB4),ENSG00000125538(IL1B),ENSG00000232810(TNF),ENSG00000166313(APBB1)	ENSG00000169885(CALML6),ENSG00000157388(CACNA1D),ENSG00000198838(RYR3),ENSG00000176884(GRIN1)	http://www.kegg.jp/kegg-bin/show_pathway?map05010/K01389%09%23FFFFFF,red/K02183%09%23FFFFFF,green/K04851%09%23FFFFFF,green/K04529%09%23FFFFFF,red/K04524%09%23FFFFFF,red/K04519%09%23FFFFFF,red/K04963%09%23FFFFFF,green/K03156%09%23FFFFFF,red/K05858%09%23FFFFFF,red/K05208%09%23FFFFFF,green/
hsa03440	Homologous recombination	Genetic Information Processing	Replication and repair	1	0	1	41	0.992546	1	ENSG00000204086(RPA4)	-	http://www.kegg.jp/kegg-bin/show_pathway?map03440/K10741%09%23FFFFFF,red/
hsa03015	mRNA surveillance pathway	Genetic Information Processing	Translation	3	1	4	91	0.993846	1	ENSG00000068971(PPP2R5B),ENSG00000074211(PPP2R2C),ENSG00000152684(PELO)	ENSG00000101104(PABPC1L)	http://www.kegg.jp/kegg-bin/show_pathway?map03015/K06965%09%23FFFFFF,red/K04354%09%23FFFFFF,red/K13126%09%23FFFFFF,green/K11584%09%23FFFFFF,red/
hsa03050	Proteasome	Genetic Information Processing	Folding, sorting and degradation	1	0	1	45	0.995382	1	ENSG00000175166(PSMD2)	-	http://www.kegg.jp/kegg-bin/show_pathway?map03050/K03028%09%23FFFFFF,red/
hsa03420	Nucleotide excision repair	Genetic Information Processing	Replication and repair	1	0	1	46	0.995903	1	ENSG00000204086(RPA4)	-	http://www.kegg.jp/kegg-bin/show_pathway?map03420/K10741%09%23FFFFFF,red/
hsa03460	Fanconi anemia pathway	Genetic Information Processing	Replication and repair	1	0	1	54	0.998428	1	ENSG00000204086(RPA4)	-	http://www.kegg.jp/kegg-bin/show_pathway?map03460/K10741%09%23FFFFFF,red/
hsa04110	Cell cycle	Cellular Processes	Cell growth and death	5	0	5	123	0.998735	1	ENSG00000099860(GADD45B),ENSG00000129355(CDKN2D),ENSG00000002822(MAD1L1),ENSG00000105329(TGFB1),ENSG00000116717(GADD45A)	-	http://www.kegg.jp/kegg-bin/show_pathway?map04110/K13375%09%23FFFFFF,red/K04402%09%23FFFFFF,red/K06679%09%23FFFFFF,red/K06623%09%23FFFFFF,red/
hsa05016	Huntington's disease	Human Diseases	Neurodegenerative diseases	7	2	9	186	0.999342	1	ENSG00000183914(DNAH2),ENSG00000171595(DNAI2),ENSG00000157613(CREB3L1),ENSG00000174844(DNAH12),ENSG00000115423(DNAH6),ENSG00000101333(PLCB4),ENSG00000112096(SOD2)	ENSG00000176884(GRIN1),ENSG00000168255(POLR2J3)	http://www.kegg.jp/kegg-bin/show_pathway?map05016/K11143%09%23FFFFFF,red/K05858%09%23FFFFFF,red/K04564%09%23FFFFFF,red/K09048%09%23FFFFFF,red/K05208%09%23FFFFFF,green/K03008%09%23FFFFFF,green/K10408%09%23FFFFFF,red/
hsa03040	Spliceosome	Genetic Information Processing	Transcription	4	1	5	135	0.999575	1	ENSG00000173110(HSPA6),ENSG00000204389(HSPA1A),ENSG00000126803(HSPA2),ENSG00000204388(HSPA1B)	ENSG00000139675(HNRNPA1L2)	http://www.kegg.jp/kegg-bin/show_pathway?map03040/K12741%09%23FFFFFF,green/K03283%09%23FFFFFF,red/
hsa00190	Oxidative phosphorylation	Metabolism	Energy metabolism	3	1	4	120	0.999591	1	ENSG00000105929(ATP6V0A4),ENSG00000116039(ATP6V1B1),ENSG00000185883(ATP6V0C)	ENSG00000107902(LHPP)	http://www.kegg.jp/kegg-bin/show_pathway?map00190/K02155%09%23FFFFFF,red/K02154%09%23FFFFFF,red/K11725%09%23FFFFFF,green/K02147%09%23FFFFFF,red/
hsa04714	Thermogenesis	Organismal Systems	Environmental adaptation	9	0	9	215	0.999939	1	ENSG00000197142(ACSL5),ENSG00000157613(CREB3L1),ENSG00000077782(FGFR1),ENSG00000185532(PRKG1),ENSG00000115548(KDM3A),ENSG00000142611(PRDM16),ENSG00000106617(PRKAG2),ENSG00000156711(MAPK13),ENSG00000011332(DPF1)	-	http://www.kegg.jp/kegg-bin/show_pathway?map04714/K15601%09%23FFFFFF,red/K07200%09%23FFFFFF,red/K01897%09%23FFFFFF,red/K04441%09%23FFFFFF,red/K22410%09%23FFFFFF,red/K09048%09%23FFFFFF,red/K22198%09%23FFFFFF,red/K04362%09%23FFFFFF,red/K07376%09%23FFFFFF,red/
hsa03013	RNA transport	Genetic Information Processing	Translation	1	4	5	160	0.99996	1	ENSG00000177688(SUMO4)	ENSG00000101104(PABPC1L),ENSG00000184575(XPOT),ENSG00000046647(GEMIN8),ENSG00000132182(NUP210)	http://www.kegg.jp/kegg-bin/show_pathway?map03013/K12160%09%23FFFFFF,red/K13126%09%23FFFFFF,green/K14288%09%23FFFFFF,green/K14314%09%23FFFFFF,green/K13136%09%23FFFFFF,green/
hsa05012	Parkinson's disease	Human Diseases	Neurodegenerative diseases	2	0	2	128	0.999996	1	ENSG00000142319(SLC6A3),ENSG00000180176(TH)	-	http://www.kegg.jp/kegg-bin/show_pathway?map05012/K00501%09%23FFFFFF,red/K05036%09%23FFFFFF,red/
hsa03010	Ribosome	Genetic Information Processing	Translation	0	1	1	134	1	1	-	ENSG00000115364(MRPL19)	http://www.kegg.jp/kegg-bin/show_pathway?map03010/K02884%09%23FFFFFF,green/
hsa04740	Olfactory transduction	Organismal Systems	Sensory system	8	2	10	422	1	1	ENSG00000154678(PDE1C),ENSG00000058404(CAMK2B),ENSG00000185532(PRKG1),ENSG00000124657(OR2B6),ENSG00000116741(RGS2),ENSG00000196341(OR8D1),ENSG00000070808(CAMK2A),ENSG00000167359(OR51I1)	ENSG00000115252(PDE1A),ENSG00000169885(CALML6)	http://www.kegg.jp/kegg-bin/show_pathway?map04740/K07376%09%23FFFFFF,red/K13755%09%23FFFFFF,purple/K02183%09%23FFFFFF,green/K04515%09%23FFFFFF,red/K04257%09%23FFFFFF,red/K18154%09%23FFFFFF,red/
